# Supplementary material for: A sweet new set of inducible and constitutive promoters in Haloferax volcanii
Source: Front Microbiol. 2023 Aug 10;14:1204876. doi: 10.3389/fmicb.2023.1204876 (PMC10448506; doi:10.3389/fmicb.2023.1204876)
Supplement: Supplementary file 2 [file Table_2.XLSX]

## Sheet: Xylose
Differential Expression Log2 Ratio	Differential Expression p-value	locus_tag	Name	1_cab_S60_R_001 - TPM	4_xylose_S63_R_001 - TPM
1000000	1	HVO_RS13535	WP_008610516.1	0	0.44
1000000	1	HVO_RS00590	WP_004041034.1	0	0.07
1000000	1	HVO_RS00865	WP_004041359.1	0	0.07
1000000	1	HVO_RS00880	WP_004041356.1	0	0.52
1000000	1	HVO_RS00885	WP_004041355.1	0	0.19
1000000	1	HVO_RS19775	WP_144064020.1	0	0.17
1000000	1	HVO_RS02345	WP_013035020.1	0	0.19
10	0	HVO_RS00160	WP_004041120.1	0.14	152.7
9.75	0	HVO_RS00125	WP_004061785.1	1.44	1306.24
9.52	0	HVO_RS00130	WP_004041126.1	1.49	1149.28
9.32	0	HVO_RS00150	WP_004041122.1	0.58	392.04
9.1	0	HVO_RS00170	WP_004041118.1	0.23	133.21
8.79	0	HVO_RS00165	WP_004041119.1	0.24	111.52
8.71	0	HVO_RS00175	WP_004041117.1	0.23	101.17
7.88	0	HVO_RS00180	WP_004041116.1	3.79	937.79
7.2	0	HVO_RS00185	WP_004041115.1	4.44	687.72
7.03	0	HVO_RS01140	WP_004041304.1	1.17	161.02
6.77	0	HVO_RS00155	WP_004041121.1	2.17	249.44
5.96	0	HVO_RS01145	WP_004041303.1	25.39	1659.1
5.94	0	HVO_RS01130	WP_004041306.1	16.36	1055.83
5.92	0	HVO_RS01115	WP_013034948.1	26.08	1665.92
5.89	0	HVO_RS01135	WP_004041305.1	5.56	347.35
5.8	0	HVO_RS01120	WP_004041308.1	23.65	1389.96
5.78	0	HVO_RS00140	WP_004041124.1	4.01	232.25
5.71	0	HVO_RS01125	WP_006600104.1	20.01	1099.29
5.61	0	HVO_RS00115	WP_004041129.1	11.77	604.78
4.82	0	HVO_RS00120	WP_004041128.1	28.66	852.95
4.24	0	HVO_RS00145	WP_004041123.1	9.39	186.21
3.82	0.15	HVO_RS21035	WP_013035606.1	0.25	3.81
3.8	0	HVO_RS00135	WP_004041125.1	23.02	337.29
3.2	3.2e-15	HVO_RS01155	WP_004041301.1	4.54	43.73
3.1	0.029	HVO_RS01680	WP_004041193.1	0.57	5.19
2.67	1.2e-05	HVO_RS01575	WP_004041214.1	2.84	19
2.54	0.047	HVO_RS01640	WP_004041201.1	0.82	5.02
2.52	0.011	HVO_RS01670	WP_004041195.1	1.26	7.59
2.49	1	HVO_RS01685	WP_004041192.1	0.18	1.1
2.37	0.56	HVO_RS01045	WP_004041323.1	0.43	2.3
2.36	0.086	HVO_RS20770	WP_004043290.1	1.13	6.12
2.32	1	HVO_RS01650	WP_004041199.1	0.08	0.41
2.32	0.053	HVO_RS01675	WP_004041194.1	1.27	6.69
2.26	0.17	HVO_RS01645	WP_004041200.1	0.73	3.65
2.2	0.0072	HVO_RS14795	WP_013035533.1	2.22	10.72
2.1	0.001	HVO_RS14820	WP_004041989.1	3.57	16.12
2.04	0.6	HVO_RS01635	WP_004041202.1	0.59	2.53
2.01	6.4e-06	HVO_RS01660	WP_004041197.1	6.66	28.18
1.99	0.24	HVO_RS20760	WP_013035190.1	1.08	4.51
1.98	0.95	HVO_RS14685	CDS	0.42	1.76
1.97	0.014	HVO_RS14825	WP_004041990.1	2.78	11.43
1.95	1	HVO_RS01630	WP_004041203.1	0.08	0.29
1.92	0.043	HVO_RS14815	WP_004041988.1	2.21	8.79
1.83	1	HVO_RS07245	WP_004044401.1	0.54	2.02
1.82	2.5e-12	HVO_RS00220	WP_004041108.1	20.95	77.51
1.77	0.077	HVO_RS01580	WP_004041213.1	1.74	6.25
1.75	1	HVO_RS02945	WP_013035035.1	0.21	0.72
1.68	0.47	HVO_RS20935	WP_004043577.1	1.19	4.03
1.6	0.29	HVO_RS12580	WP_004041531.1	1.32	4.2
1.6	0.00049	HVO_RS02405	WP_004062180.1	8	25.58
1.59	0.0093	HVO_RS21140	WP_215490485.1	4.89	15.47
1.54	6.6e-05	HVO_RS00200	WP_004041112.1	10.53	32.2
1.49	0.00033	HVO_RS01605	WP_004041208.1	10.11	29.81
1.46	0.088	HVO_RS01595	WP_004041210.1	2.64	7.65
1.46	1	HVO_RS19940	WP_081442870.1	0.67	1.94
1.45	0.14	HVO_RS18400	WP_004044651.1	2.52	7.24
1.45	4.3e-05	HVO_RS00210	WP_004041110.1	13.74	39.5
1.45	0.85	HVO_RS01655	WP_004041198.1	0.5	1.42
1.4	1	HVO_RS01265	WP_004041278.1	0.11	0.3
1.39	1.8e-20	HVO_RS20875	WP_004044179.1	76.23	210.22
1.37	7.1e-06	HVO_RS00215	WP_004041109.1	18.55	50.49
1.36	0.0012	HVO_RS00205	WP_004041111.1	10.27	27.79
1.35	0.49	HVO_RS14995	WP_004042025.1	1.37	3.65
1.34	0.00014	HVO_RS14810	WP_004041987.1	13.85	36.99
1.29	0.85	HVO_RS19630	WP_004043100.1	0.56	1.43
1.28	0.002	HVO_RS01040	WP_004041324.1	11.24	28.66
1.23	0.0041	HVO_RS00195	WP_004041113.1	10.44	25.77
1.2	0	HVO_RS04705	WP_013035036.1	268.45	647.81
1.18	0.079	HVO_RS00995	WP_004041332.1	4.97	11.79
1.18	1	HVO_RS01610	WP_144064016.1	0.34	0.82
1.17	0.035	HVO_RS20190	WP_081442889.1	7.45	17.69
1.17	0.62	HVO_RS01000	WP_013034992.1	1.98	4.68
1.16	0.0079	HVO_RS10385	WP_004043758.1	10.27	24.12
1.16	0.00036	HVO_RS14415	WP_004041906.1	18.24	42.97
1.16	0.0012	HVO_RS01070	WP_004041318.1	15.25	35.78
1.15	0.83	HVO_RS01015	WP_171810340.1	0.6	1.38
1.15	0.005	HVO_RS01150	WP_013034990.1	12.53	29.25
1.15	0.21	HVO_RS01600	WP_004041209.1	3.4	7.9
1.14	0.93	HVO_RS07650	WP_013035612.1	0.69	1.6
1.14	2.5e-05	HVO_RS04680	WP_004040985.1	25.36	58.94
1.12	0.0069	HVO_RS20680	CDS	12.48	28.52
1.12	0.22	HVO_RS00505	WP_004041051.1	3.54	8.1
1.1	8.4e-06	HVO_RS16220	WP_013035537.1	32.77	73.67
1.09	0.24	HVO_RS01010	WP_004041330.1	3.74	8.38
1.08	1.3e-05	HVO_RS01215	WP_004041288.1	30.75	68.51
1.08	0.74	HVO_RS03180	WP_004043213.1	1.78	3.97
1.06	2.1e-07	HVO_RS20615	WP_013035453.1	47.41	103.89
1.06	0.6	HVO_RS20055	WP_144064034.1	1.64	3.61
1.04	0.33	HVO_RS11565	WP_004043512.1	3.47	7.5
1.03	0.21	HVO_RS03085	WP_013035094.1	4.5	9.67
1.01	1.4e-14	HVO_RS11650	WP_004043495.1	117.31	248.02
1	0.23	HVO_RS16565	WP_004042375.1	4.7	9.86
1	0.63	HVO_RS00660	WP_004041020.1	1.75	3.67
1	0.044	HVO_RS01050	WP_013034991.1	9.23	19.44
1	0.0078	HVO_RS03340	WP_004043245.1	14.09	29.57
0.99	0.81	HVO_RS06485	WP_004044553.1	1.93	4.03
0.99	0	HVO_RS07395	WP_004044372.1	1066.15	2225.23
0.99	1.4e-23	HVO_RS20900	WP_013035646.1	207.88	433.09
0.99	0.88	HVO_RS04530	WP_004040955.1	1.12	2.35
0.97	0.0075	HVO_RS01175	WP_004041297.1	15.84	32.64
0.96	0.11	HVO_RS20355	CDS	6.81	13.9
0.95	0.035	HVO_RS21045	WP_161606677.1	11.58	23.55
0.95	4e-12	HVO_RS00090	WP_004041134.1	110.22	223.14
0.93	0.68	HVO_RS01025	WP_004041327.1	2.68	5.35
0.93	0.93	HVO_RS01195	WP_004041292.1	1.2	2.4
0.92	0.31	HVO_RS07700	WP_013035499.1	4.59	9.1
0.92	0.18	HVO_RS01075	WP_004041317.1	5.29	10.54
0.92	0.61	HVO_RS01080	WP_004041316.1	3	5.97
0.91	1.3e-07	HVO_RS05360	WP_004045248.1	70.07	138.67
0.91	0.00064	HVO_RS21060	WP_171810347.1	29.66	58.5
0.9	0.61	HVO_RS11615	WP_004043501.1	2.16	4.26
0.9	0.24	HVO_RS19485	CDS	4.99	9.76
0.89	2.2e-20	HVO_RS10135	WP_013035425.1	230.31	448.2
0.88	0.72	HVO_RS20120	CDS	2.33	4.5
0.88	0.00033	HVO_RS20685	WP_144064064.1	36.44	70.38
0.87	0.26	HVO_RS13965	WP_004041812.1	6.27	12.08
0.87	0.00013	HVO_RS14355	WP_004041894.1	40.23	77.48
0.87	0.72	HVO_RS15000	WP_004042026.1	1.46	2.81
0.87	1	HVO_RS01625	WP_004041204.1	0.29	0.56
0.87	0.0013	HVO_RS20445	WP_144064013.1	30.22	57.9
0.85	0	HVO_RS07845	WP_004044282.1	939.54	1777.89
0.85	1	HVO_RS19560	WP_013035736.1	0.31	0.59
0.85	0.87	HVO_RS19970	WP_144064028.1	2.1	3.97
0.84	0	HVO_RS17855	WP_004042938.1	462.07	872.45
0.84	0	HVO_RS19345	WP_013035672.1	427.38	805.69
0.83	0.63	HVO_RS12570	CDS	3.18	5.93
0.83	0.043	HVO_RS15625	WP_004042160.1	14.64	27.27
0.82	0.0041	HVO_RS14745	WP_004041972.1	25.4	47.26
0.81	7.1e-20	HVO_RS20130	WP_013035531.1	276.86	510.68
0.81	0.23	HVO_RS01570	WP_004041215.1	6.06	11.16
0.8	2.3e-05	HVO_RS13140	WP_004041637.1	60.11	109.69
0.8	0.25	HVO_RS01005	WP_004041331.1	6.38	11.66
0.8	0.8	HVO_RS01030	WP_004041326.1	2.04	3.73
0.8	1	HVO_RS01990	WP_004043411.1	0.24	0.44
0.79	9.7e-13	HVO_RS06760	WP_004044495.1	180.88	328.01
0.79	0.74	HVO_RS07630	WP_004044325.1	1.52	2.77
0.79	0.1	HVO_RS20310	WP_004043058.1	11.23	20.4
0.79	0	HVO_RS18615	WP_004044694.1	890.73	1617.66
0.79	1	HVO_RS01060	WP_004041320.1	0.3	0.55
0.79	1	HVO_RS02730	WP_004043118.1	1	1.82
0.78	0	HVO_RS20305	WP_004042936.1	1398.58	2528.36
0.78	0.68	HVO_RS01690	WP_004041191.1	2.35	4.25
0.77	8.9e-16	HVO_RS06900	WP_004044465.1	238	427.6
0.77	2.8e-11	HVO_RS08400	WP_004044165.1	166.42	297.52
0.77	0.24	HVO_RS17110	WP_004042625.1	7.37	13.21
0.77	0.064	HVO_RS17120	WP_004042629.1	15.19	27.2
0.76	0.8	HVO_RS07645	WP_004044322.1	2.07	3.68
0.76	0.46	HVO_RS12980	WP_004041611.1	4.81	8.54
0.76	0.13	HVO_RS15210	WP_004042076.1	11.09	19.68
0.75	0.0035	HVO_RS11475	WP_004043533.1	32.63	57.89
0.75	0.031	HVO_RS13995	WP_004041818.1	19.22	34.09
0.75	0.71	HVO_RS15735	WP_013035252.1	2.88	5.1
0.74	0.021	HVO_RS00770	WP_004041380.1	21.18	37.13
0.74	0.15	HVO_RS01055	WP_004041321.1	9.42	16.51
0.73	0	HVO_RS05250	WP_004045214.1	1749.19	3060.33
0.73	0.059	HVO_RS06045	WP_004045411.1	16.2	28.2
0.73	2.7e-12	HVO_RS13615	WP_004041739.1	202.21	353.81
0.73	9.7e-06	HVO_RS17885	WP_004042948.1	81.03	141.02
0.73	0.91	HVO_RS03475	WP_004043270.1	1.75	3.05
0.72	0.012	HVO_RS07170	WP_004044413.1	27.98	48.54
0.72	5.8e-10	HVO_RS15085	WP_049896263.1	166.44	287.9
0.71	0.0047	HVO_RS09150	WP_004044015.1	36.36	62.42
0.71	0.65	HVO_RS10565	WP_004043722.1	2.83	4.85
0.71	0	HVO_RS14615	WP_004041947.1	5819.14	10015.4
0.71	0.32	HVO_RS14830	WP_004041991.1	6.16	10.61
0.71	4.7e-05	HVO_RS15450	WP_004042125.1	73.04	125.35
0.71	1	HVO_RS02490	WP_013035091.1	0.53	0.92
0.71	0.56	HVO_RS03635	WP_013035044.1	4.26	7.31
0.69	8.4e-14	HVO_RS11250	WP_004043580.1	265.49	450.13
0.69	1e-16	HVO_RS14580	WP_004041940.1	334.38	565.83
0.69	0.00017	HVO_RS16820	WP_004042489.1	65.8	111.71
0.69	0.46	HVO_RS01590	WP_004041211.1	4.93	8.36
0.68	3.4e-06	HVO_RS20975	WP_004041665.1	105.12	176.98
0.68	0.098	HVO_RS16710	WP_004042448.1	16.14	27.15
0.68	2.1e-08	HVO_RS17625	WP_004042835.1	150.4	253.83
0.68	0.028	HVO_RS19170	WP_004044891.1	24.86	41.89
0.67	0.15	HVO_RS14800	WP_004041985.1	12	20.04
0.67	0.38	HVO_RS15660	WP_004042169.1	6.82	11.42
0.66	0	HVO_RS10285	WP_004043779.1	721.45	1201.93
0.66	0.068	HVO_RS11230	WP_004043584.1	18.3	30.33
0.66	1.7e-06	HVO_RS12445	WP_004041503.1	120.56	200.01
0.66	0.7	HVO_RS17490	WP_004042773.1	3.92	6.52
0.66	0.23	HVO_RS01065	WP_004041319.1	8.85	14.65
0.66	0.012	HVO_RS19855	WP_144064024.1	32.9	54.75
0.65	0	HVO_RS13795	WP_004041777.1	1117.4	1844.32
0.65	0.23	HVO_RS19590	WP_004971318.1	8.71	14.4
0.65	1	HVO_RS00595	WP_004041033.1	0.51	0.85
0.65	3.1e-06	HVO_RS02470	WP_004043067.1	115.88	191.22
0.64	0.0019	HVO_RS05730	WP_004045325.1	55.07	89.94
0.64	1	HVO_RS06500	WP_004044550.1	1.95	3.21
0.64	0.023	HVO_RS10390	WP_004043757.1	30.28	49.67
0.64	0.23	HVO_RS11280	WP_004043573.1	10.11	16.59
0.64	0.00082	HVO_RS19235	WP_004044915.1	62.7	102.39
0.64	0.61	HVO_RS01240	WP_004041283.1	4.76	7.79
0.64	1.1e-06	HVO_RS02930	WP_004043160.1	131.86	215.93
0.63	0	HVO_RS15770	WP_004042193.1	981.85	1598.38
0.63	1.1e-07	HVO_RS16635	WP_004042417.1	161.95	263.68
0.63	0.78	HVO_RS01180	WP_004041296.1	3.13	5.07
0.62	9.5e-10	HVO_RS05950	WP_004045373.1	222.65	360.6
0.62	2e-05	HVO_RS20100	WP_004045379.1	107.77	173.77
0.62	0.034	HVO_RS05985	WP_004045386.1	28.78	46.46
0.62	0.034	HVO_RS07390	WP_004044373.1	28.65	46.42
0.62	0.65	HVO_RS12025	CDS	5.05	8.18
0.62	0.0032	HVO_RS12765	WP_004041568.1	53.16	85.78
0.62	0.042	HVO_RS21010	WP_004041923.1	26.02	41.97
0.62	7.3e-07	HVO_RS17785	WP_004042903.1	148.02	238.87
0.62	0.37	HVO_RS03000	WP_049914845.1	6.92	11.18
0.62	0.74	HVO_RS19880	CDS	3.56	5.74
0.62	0.00075	HVO_RS03390	WP_004043255.1	68.55	110.55
0.62	0.0022	HVO_RS03495	WP_049914854.1	58.44	94.13
0.62	0.61	HVO_RS03600	WP_049914857.1	4.79	7.73
0.62	0.64	HVO_RS03670	CDS	4.99	8.07
0.61	0.27	HVO_RS07200	WP_004044407.1	10.85	17.43
0.61	1.6e-06	HVO_RS08900	WP_004044061.1	142.07	227.98
0.61	0.031	HVO_RS20720	WP_004041295.1	29.54	47.53
0.61	0.28	HVO_RS20765	WP_162471308.1	11.07	17.77
0.61	1	HVO_RS03240	WP_004043225.1	1.68	2.69
0.61	0.92	HVO_RS04040	WP_004040845.1	1.83	2.95
0.61	3.4e-08	HVO_RS04675	WP_004040984.1	184.92	297.54
0.6	0.01	HVO_RS05895	WP_004045360.1	41.27	65.9
0.6	0.97	HVO_RS08300	WP_004044187.1	2.94	4.69
0.6	0	HVO_RS10230	WP_004043788.1	769.05	1224.79
0.6	0.0068	HVO_RS20210	CDS	46.43	74.09
0.6	0.2	HVO_RS17105	WP_004042623.1	12.1	19.24
0.6	0.0072	HVO_RS17410	WP_004042747.1	45.53	72.66
0.6	0	HVO_RS19195	WP_004044900.1	3786.66	6016.16
0.6	0.21	HVO_RS00015	WP_004041150.1	11.18	17.85
0.6	0.11	HVO_RS02390	WP_013035079.1	18.23	28.96
0.6	0.027	HVO_RS02450	WP_004043063.1	31.46	50.16
0.6	0.47	HVO_RS02950	CDS	5.17	8.27
0.6	0.001	HVO_RS03700	WP_004062180.1	69.35	110.31
0.59	0.00025	HVO_RS05515	WP_004045280.1	88.86	140.19
0.59	0.48	HVO_RS08840	WP_004044073.1	6.71	10.62
0.59	0.014	HVO_RS20905	WP_013035237.1	41.79	66.01
0.59	1	HVO_RS02155	WP_013035018.1	1.97	3.11
0.58	0.25	HVO_RS07655	WP_004044320.1	11.94	18.77
0.58	0	HVO_RS08385	WP_004044168.1	1285.73	2021.96
0.58	1.2e-17	HVO_RS08725	WP_004044097.1	521.77	819.78
0.58	0.49	HVO_RS11055	WP_004043618.1	6.82	10.71
0.58	2.1e-09	HVO_RS12110	WP_004041421.1	249.5	392.3
0.58	0.00074	HVO_RS01920	WP_004043309.1	76.51	120.46
0.58	0.55	HVO_RS02425	WP_013035045.1	5.86	9.19
0.57	0.0019	HVO_RS11575	WP_004043510.1	68.36	106.8
0.57	0.034	HVO_RS12470	WP_004041508.1	32.98	51.55
0.57	1.2e-05	HVO_RS14635	WP_004041952.1	134.51	209.96
0.57	0.0057	HVO_RS15030	WP_004042032.1	53.41	83.49
0.57	0.21	HVO_RS18385	WP_013035120.1	13.74	21.44
0.57	0.0034	HVO_RS19405	WP_013035727.1	60.49	94.72
0.57	0.064	HVO_RS19410	WP_013035671.1	26.11	40.66
0.57	0.0014	HVO_RS00340	WP_004041084.1	70.69	110.39
0.57	0.57	HVO_RS01535	WP_004041222.1	6.06	9.45
0.57	1	HVO_RS19770	WP_081442866.1	0.42	0.65
0.56	5.5e-11	HVO_RS06810	WP_004044485.1	320.77	498.95
0.56	3.8e-07	HVO_RS14445	WP_004041912.1	191.15	296.21
0.56	0.66	HVO_RS14970	WP_004042019.1	5.48	8.47
0.56	0.00026	HVO_RS16030	WP_004042242.1	98.42	152.63
0.56	1	HVO_RS20695	WP_082677769.1	0.22	0.34
0.56	1	HVO_RS00475	WP_004041057.1	0.35	0.53
0.56	1	HVO_RS01465	WP_004041237.1	0.06	0.1
0.56	1	HVO_RS19700	CDS	0.15	0.23
0.56	0.0053	HVO_RS02465	WP_004968172.1	56.91	88.32
0.55	2.3e-07	HVO_RS09935	WP_004043848.1	207.29	319.47
0.55	0.013	HVO_RS13265	WP_004041662.1	48.47	74.52
0.55	0.036	HVO_RS20195	CDS	33.4	51.43
0.55	0.016	HVO_RS15600	WP_004042154.1	45.54	69.99
0.55	0.16	HVO_RS19245	WP_004044919.1	17.84	27.55
0.55	0.43	HVO_RS01035	WP_004041325.1	7.66	11.75
0.55	0.011	HVO_RS20005	WP_004041387.1	50.07	76.97
0.55	0.0022	HVO_RS03790	WP_004040798.1	72.17	111.37
0.54	4.6e-15	HVO_RS05740	WP_004045327.1	510.14	779.66
0.54	0.0056	HVO_RS06800	WP_004044487.1	62.87	95.9
0.54	0.061	HVO_RS10730	WP_004043688.1	31.31	47.83
0.54	1.5e-15	HVO_RS11810	WP_004043462.1	518.16	794.61
0.54	0.0027	HVO_RS20955	WP_004041439.1	69.9	107.02
0.54	3.7e-06	HVO_RS14395	WP_004041902.1	175.39	267.36
0.54	1	HVO_RS00480	WP_004041056.1	2.12	3.23
0.54	0.0014	HVO_RS19830	WP_013035002.1	79.9	122.49
0.54	0.32	HVO_RS03680	WP_013035139.1	13.4	20.44
0.53	3.4e-07	HVO_RS12195	WP_004041438.1	224.45	339.63
0.53	0.18	HVO_RS14340	WP_004041891.1	17.33	26.25
0.53	0.0002	HVO_RS14560	WP_004041935.1	117.16	177.28
0.53	0.00047	HVO_RS14935	WP_004042013.1	100.46	152.62
0.53	1	HVO_RS16385	WP_004042315.1	3.07	4.66
0.53	9.5e-07	HVO_RS00070	WP_004041138.1	199.77	304.28
0.53	0.028	HVO_RS00460	WP_004041060.1	41.33	62.89
0.53	0.32	HVO_RS01750	WP_004041173.1	10.62	16.12
0.53	0.11	HVO_RS19865	CDS	22.75	34.46
0.53	1	HVO_RS03235	CDS	0.26	0.41
0.52	0.067	HVO_RS06525	WP_004044545.1	28.05	42.4
0.52	4e-17	HVO_RS06805	WP_013035354.1	634.31	957.5
0.52	0	HVO_RS07045	WP_004044437.1	1093.91	1647.77
0.52	0.077	HVO_RS07385	WP_004044374.1	28.8	43.53
0.52	0.23	HVO_RS10010	WP_013035120.1	13.18	19.89
0.52	0.019	HVO_RS21130	CDS	47.15	71.2
0.52	0.014	HVO_RS12275	WP_004041456.1	53.16	80.39
0.52	0.00011	HVO_RS12425	WP_004041499.1	130.33	196.48
0.52	5.8e-10	HVO_RS12770	WP_004041569.1	346.41	521.72
0.52	2.2e-19	HVO_RS13495	WP_013035390.1	740.05	1114.74
0.52	0.055	HVO_RS17100	WP_013035658.1	30.89	46.66
0.52	0.056	HVO_RS01865	WP_004050867.1	32.35	48.92
0.52	0.32	HVO_RS00110	WP_004041130.1	12.06	18.22
0.52	5.7e-06	HVO_RS01890	WP_004040996.1	180.49	272.09
0.52	0.48	HVO_RS02235	WP_013035120.1	9.85	14.84
0.52	1.2e-10	HVO_RS04685	WP_004040986.1	366.15	552.77
0.51	0.0036	HVO_RS06815	WP_004044484.1	75.17	112.26
0.51	0	HVO_RS10810	WP_004043667.1	1084.62	1623.3
0.51	1.7e-08	HVO_RS11410	WP_004043547.1	294.45	440.65
0.51	0.0025	HVO_RS12760	WP_004041567.1	79.25	119
0.51	0.39	HVO_RS15530	WP_144064041.1	8.77	13.13
0.51	0.00014	HVO_RS16300	WP_004042298.1	129.86	194.7
0.51	0.0007	HVO_RS20370	WP_013035690.1	102.29	153.66
0.51	1.1e-05	HVO_RS20470	WP_144064021.1	177.78	265.79
0.51	0.44	HVO_RS19945	WP_144064027.1	7.91	11.85
0.5	0.29	HVO_RS07145	WP_004044418.1	13.17	19.51
0.5	0.15	HVO_RS20925	WP_161606682.1	21.94	32.74
0.5	0.00097	HVO_RS14350	WP_004041893.1	102.52	152.01
0.5	3.6e-06	HVO_RS15815	WP_004042202.1	207.3	308.24
0.5	0.26	HVO_RS16365	WP_004042311.1	13.95	20.77
0.5	0	HVO_RS17985	WP_004042991.1	2601.38	3862.09
0.5	0.32	HVO_RS21115	WP_004044684.1	12.17	18.1
0.5	0.079	HVO_RS18695	WP_004044711.1	30.53	45.51
0.5	0.22	HVO_RS19380	WP_013035735.1	18.7	27.78
0.5	0.48	HVO_RS00575	WP_004041037.1	8.36	12.46
0.49	0.0033	HVO_RS05040	WP_004045114.1	82.96	122.6
0.49	9e-10	HVO_RS20795	WP_004045157.1	380.77	562.19
0.49	0.0013	HVO_RS06325	WP_004044584.1	101.88	150.93
0.49	2.2e-06	HVO_RS06880	WP_004044470.1	221.95	327.81
0.49	0.062	HVO_RS07580	WP_004044335.1	36.1	53.27
0.49	0.096	HVO_RS07610	WP_004044329.1	31.89	47.09
0.49	5.9e-05	HVO_RS08210	WP_013035240.1	160.29	237.13
0.49	1	HVO_RS08285	WP_004044190.1	3.19	4.71
0.49	0	HVO_RS09885	WP_004043858.1	1200.24	1771.22
0.49	0.2	HVO_RS10615	WP_004043711.1	18.16	26.8
0.49	0.04	HVO_RS10840	WP_004043662.1	44.27	65.31
0.49	0.13	HVO_RS13530	WP_049914773.1	26.56	39.33
0.49	0.7	HVO_RS15535	WP_013035660.1	6.23	9.18
0.49	0.061	HVO_RS17220	WP_004042667.1	36.03	53.16
0.49	7.8e-08	HVO_RS18275	WP_004043049.1	287.49	425.31
0.49	5.7e-19	HVO_RS02690	WP_004978002.1	834.7	1229.19
0.49	0.77	HVO_RS03485	WP_049914852.1	6.39	9.42
0.48	9.4e-05	HVO_RS10295	WP_004043777.1	154.88	227.47
0.48	8.1e-17	HVO_RS10705	WP_004043693.1	758.26	1109.49
0.48	0.00013	HVO_RS11175	WP_004043594.1	147.62	216.81
0.48	0.0053	HVO_RS20140	WP_013035234.1	79.83	117.08
0.48	0.24	HVO_RS13270	WP_013035466.1	17.73	26.04
0.48	0.36	HVO_RS14840	WP_004041993.1	11.4	16.71
0.48	0.29	HVO_RS15620	WP_004042159.1	14.5	21.2
0.48	0.0013	HVO_RS21070	WP_004042373.1	109.11	159.5
0.48	0.33	HVO_RS18215	WP_004043038.1	15.33	22.42
0.48	0.01	HVO_RS02530	WP_004043080.1	66.8	97.97
0.48	0.024	HVO_RS03500	WP_013035021.1	53.37	78.11
0.48	0.0081	HVO_RS03785	WP_004040797.1	70.65	103.32
0.48	0.062	HVO_RS04280	WP_004040894.1	37.56	55.25
0.47	0.11	HVO_RS05965	WP_004045377.1	30.48	44.38
0.47	0.0022	HVO_RS07475	WP_004044356.1	101.34	147.47
0.47	0.7	HVO_RS08780	WP_004044085.1	7.45	10.85
0.47	0.1	HVO_RS09255	WP_115860199.1	28.27	41.06
0.47	0.069	HVO_RS09835	WP_004043868.1	38.52	55.95
0.47	8.3e-11	HVO_RS10400	WP_004043755.1	468.73	682.52
0.47	0.36	HVO_RS10590	WP_004043717.1	12.95	18.94
0.47	0.088	HVO_RS20160	WP_004041402.1	32.94	48.02
0.47	2.7e-07	HVO_RS12035	WP_004041405.1	293.98	427.75
0.47	9.3e-08	HVO_RS12775	WP_004041570.1	319.91	464.48
0.47	1	HVO_RS13540	WP_004041727.1	1.62	2.35
0.47	0.0014	HVO_RS14315	WP_004041883.1	111.63	162.6
0.47	0.017	HVO_RS17635	WP_013035460.1	62.21	90.63
0.47	1	HVO_RS19540	CDS	0.59	0.86
0.47	0.18	HVO_RS03835	WP_013035066.1	21.8	31.68
0.47	0.025	HVO_RS04300	WP_004064851.1	53.92	78.56
0.46	0.051	HVO_RS04740	WP_004044963.1	46.35	66.96
0.46	2e-16	HVO_RS07840	WP_004044283.1	807.54	1166.19
0.46	0.017	HVO_RS10005	WP_004043833.1	66.61	96.3
0.46	3.7e-09	HVO_RS11245	WP_004043581.1	412.86	595.27
0.46	1	HVO_RS11590	WP_004043507.1	0.83	1.2
0.46	0.64	HVO_RS20205	WP_004041725.1	7.17	10.37
0.46	1.2e-23	HVO_RS14035	WP_004041826.1	1194.87	1729.17
0.46	0.29	HVO_RS14490	WP_004041921.1	14.67	21.23
0.46	3.2e-06	HVO_RS15365	WP_004042108.1	247.3	358
0.46	0.31	HVO_RS20640	WP_013035236.1	16.57	23.91
0.46	0.074	HVO_RS17845	WP_004042923.1	37.62	54.38
0.46	0.41	HVO_RS00085	WP_013034953.1	12.23	17.69
0.46	0.11	HVO_RS01100	WP_004041312.1	31.58	45.69
0.46	1	HVO_RS01475	WP_004041234.1	0.81	1.18
0.46	0.0026	HVO_RS01840	WP_004041153.1	101.5	146.42
0.45	0.15	HVO_RS07140	WP_004044419.1	25.46	36.59
0.45	3.5e-19	HVO_RS07285	WP_004044395.1	1018.28	1458.5
0.45	2.1e-05	HVO_RS10510	WP_004043733.1	213.42	307.26
0.45	0.017	HVO_RS11040	WP_004043621.1	67.17	96.27
0.45	0.8	HVO_RS13225	WP_004041654.1	3.36	4.84
0.45	0.00071	HVO_RS15080	WP_004042042.1	136.3	195.65
0.45	0.0017	HVO_RS19390	WP_144064060.1	116.5	167.31
0.45	0.73	HVO_RS20415	CDS	5.32	7.66
0.45	0.00033	HVO_RS00190	WP_004041114.1	149.47	215.1
0.45	0.93	HVO_RS01110	WP_049914733.1	4.69	6.74
0.45	0.018	HVO_RS02940	WP_004043162.1	64.45	92.32
0.45	4.4e-19	HVO_RS03845	WP_049941496.1	1010.21	1447.57
0.45	0.98	HVO_RS03865	WP_004040811.1	2.01	2.9
0.45	0.00011	HVO_RS04485	WP_004040946.1	181.77	260.47
0.44	0	HVO_RS05255	WP_004045216.1	2494.97	3553.01
0.44	0.056	HVO_RS07015	WP_004044443.1	47.37	67.61
0.44	0.0042	HVO_RS20880	WP_004044170.1	100.12	143.19
0.44	0.68	HVO_RS09785	WP_004043881.1	7.36	10.51
0.44	1.7e-06	HVO_RS14265	WP_004041873.1	290.08	413.51
0.44	0.49	HVO_RS15560	WP_013035557.1	11.92	17.05
0.44	0.0024	HVO_RS19360	WP_049941515.1	115.67	164.62
0.44	0.96	HVO_RS19530	WP_004043317.1	2.55	3.63
0.44	0.012	HVO_RS01700	WP_004041189.1	78.89	112.62
0.44	0.033	HVO_RS02705	WP_004043113.1	56.46	80.45
0.44	1	HVO_RS02845	WP_004043144.1	2.18	3.11
0.44	0.33	HVO_RS20510	WP_144064032.1	17.24	24.56
0.44	1.5e-05	HVO_RS04080	WP_004040853.1	236.86	337.21
0.43	0.12	HVO_RS07375	CDS	34.02	48.1
0.43	0.00061	HVO_RS08120	WP_004044225.1	154.65	218.7
0.43	0.36	HVO_RS10880	WP_004043654.1	13.15	18.7
0.43	1.3e-15	HVO_RS11850	WP_004043454.1	859.11	1219.72
0.43	0.64	HVO_RS12735	WP_004041561.1	8.67	12.29
0.43	0.39	HVO_RS13375	WP_004041690.1	13.59	19.19
0.43	0.8	HVO_RS15385	WP_004042112.1	4.98	7.07
0.43	0.4	HVO_RS20605	WP_144064042.1	13.84	19.61
0.43	0.48	HVO_RS16060	WP_004042249.1	10.18	14.4
0.43	0.031	HVO_RS16380	WP_004042314.1	60.38	85.55
0.43	0.027	HVO_RS20670	WP_013035673.1	65.28	92.23
0.43	0.052	HVO_RS01860	WP_004050876.1	50	70.66
0.43	4.4e-05	HVO_RS00065	WP_049914704.1	212.7	302.3
0.43	1	HVO_RS01560	WP_049914710.1	1.57	2.22
0.43	0.74	HVO_RS03810	WP_004040803.1	5.39	7.65
0.42	0.53	HVO_RS05935	WP_004045370.1	12.51	17.57
0.42	0.094	HVO_RS06870	WP_004044472.1	39.88	56.18
0.42	0.00012	HVO_RS07505	WP_004044350.1	207.3	290.68
0.42	0.004	HVO_RS08765	WP_004044089.1	110.52	155.39
0.42	0.33	HVO_RS08775	WP_004044086.1	14.16	19.9
0.42	0.39	HVO_RS08895	WP_013035317.1	16.86	23.79
0.42	0.062	HVO_RS10380	WP_004043759.1	51.44	72.33
0.42	0.024	HVO_RS13545	WP_004041728.1	70.51	98.86
0.42	0.25	HVO_RS13560	WP_013035295.1	21.48	30.27
0.42	0.95	HVO_RS14530	WP_004041930.1	3.66	5.14
0.42	0.048	HVO_RS15630	WP_144064044.1	53.86	75.64
0.42	0.0024	HVO_RS16155	WP_004042268.1	123.84	173.7
0.42	0.34	HVO_RS16705	WP_004042445.1	15.9	22.39
0.42	0.021	HVO_RS19135	WP_004044868.1	70.57	99.28
0.42	0.0013	HVO_RS19480	WP_013035721.1	141.56	198.95
0.42	0.48	HVO_RS01160	WP_004041300.1	10.17	14.36
0.42	0.01	HVO_RS03050	WP_013035085.1	89.53	125.98
0.42	0.68	HVO_RS19915	CDS	9.13	12.86
0.42	0.28	HVO_RS03460	WP_004043267.1	19.16	26.87
0.42	0.33	HVO_RS19965	CDS	15.77	22.18
0.42	8.9e-16	HVO_RS03945	WP_004040826.1	920.08	1296.29
0.42	0.063	HVO_RS03955	WP_004040828.1	45.69	64.38
0.42	0.14	HVO_RS03970	WP_004040832.1	32.33	45.63
0.42	0.33	HVO_RS20505	WP_144064031.1	18.81	26.44
0.41	2.2e-05	HVO_RS05135	WP_004045161.1	264.38	369.24
0.41	4.7e-05	HVO_RS07035	WP_004044439.1	233.44	326.92
0.41	0.4	HVO_RS07185	WP_004044410.1	13.88	19.4
0.41	0.00096	HVO_RS11180	WP_004043593.1	153.66	214.88
0.41	1e-11	HVO_RS11805	WP_004043463.1	690.69	965.89
0.41	0.96	HVO_RS11825	WP_004043459.1	4.8	6.72
0.41	0.0091	HVO_RS20155	WP_004041401.1	94.61	132.36
0.41	0.00092	HVO_RS12540	WP_004041523.1	154.78	216.32
0.41	0.19	HVO_RS14575	WP_013035082.1	30.16	42.1
0.41	0.082	HVO_RS14965	WP_004042018.1	45.01	62.82
0.41	0.33	HVO_RS15640	WP_013035348.1	15.76	22.04
0.41	0.00026	HVO_RS17630	WP_004042840.1	194.31	271.11
0.41	0.0053	HVO_RS18930	WP_004044784.1	113.6	158.26
0.41	0.34	HVO_RS00050	WP_004041143.1	19.05	26.6
0.41	0.43	HVO_RS01235	WP_004041284.1	14.4	20.11
0.41	1	HVO_RS01530	WP_004041223.1	3.26	4.56
0.41	0.41	HVO_RS01665	WP_004041196.1	14	19.57
0.41	0.91	HVO_RS03830	WP_004040806.1	4.72	6.57
0.41	0.1	HVO_RS03880	WP_004040813.1	36.28	50.65
0.4	0.014	HVO_RS05125	CDS	93.01	128.76
0.4	0.29	HVO_RS06535	WP_004044543.1	21.12	29.27
0.4	0.0003	HVO_RS08075	WP_004044233.1	197.71	274.4
0.4	0.081	HVO_RS09440	WP_004043954.1	45.01	62.39
0.4	0.19	HVO_RS10725	WP_004043689.1	31.96	44.41
0.4	0.31	HVO_RS11490	WP_004043530.1	20.08	27.91
0.4	0.18	HVO_RS20175	WP_004063049.1	30.13	41.93
0.4	0.0071	HVO_RS14360	WP_004041895.1	113.63	157.15
0.4	0.11	HVO_RS14440	WP_004041911.1	41.74	57.87
0.4	0.0012	HVO_RS15335	WP_004042102.1	159.09	220.65
0.4	0.00048	HVO_RS15950	WP_004042227.1	184.72	255.82
0.4	0.0078	HVO_RS21080	WP_004042510.1	103.75	144.29
0.4	3.7e-15	HVO_RS19400	WP_013035728.1	973.94	1353.47
0.4	0.032	HVO_RS01695	WP_004041190.1	71.69	99.51
0.4	0.0082	HVO_RS01900	WP_004043314.1	107.4	148.86
0.4	0.32	HVO_RS20045	CDS	18.79	26.03
0.4	0.06	HVO_RS03825	WP_013035046.1	56.06	77.74
0.39	0.0014	HVO_RS04785	WP_004044979.1	159.79	220.68
0.39	0.0091	HVO_RS05160	WP_004045177.1	111.79	153.77
0.39	0.0092	HVO_RS05480	WP_004045272.1	107.3	147.84
0.39	0.11	HVO_RS05665	WP_004045312.1	43.04	59.31
0.39	1.1e-08	HVO_RS10345	WP_004043767.1	545.69	750.23
0.39	0.00046	HVO_RS20145	WP_004041399.1	202.96	278.83
0.39	0.019	HVO_RS12780	WP_004041571.1	84.01	116.14
0.39	1.3e-12	HVO_RS13475	WP_004041717.1	825.03	1140.35
0.39	1	HVO_RS14790	WP_004041983.1	0.28	0.39
0.39	0.21	HVO_RS15540	WP_004042142.1	28.05	38.78
0.39	0.26	HVO_RS15635	WP_013035447.1	23.68	32.67
0.39	0.003	HVO_RS16240	WP_004042285.1	138.53	191.31
0.39	0.45	HVO_RS16870	WP_004042506.1	14.81	20.39
0.39	0.00018	HVO_RS20385	WP_013035696.1	224.31	309.52
0.39	0.27	HVO_RS20410	WP_013035686.1	23.93	32.93
0.39	0.55	HVO_RS03330	WP_004043243.1	9.49	13.06
0.39	0.0039	HVO_RS20775	WP_004043292.1	130.91	179.88
0.38	0.24	HVO_RS07060	WP_004044434.1	29.32	40.15
0.38	0	HVO_RS08205	WP_004044207.1	2223.45	3047.39
0.38	0.0052	HVO_RS09100	WP_004044021.1	130.95	178.99
0.38	0.74	HVO_RS09535	CDS	6.19	8.48
0.38	0.25	HVO_RS09710	WP_004043898.1	26.46	36.15
0.38	0.00066	HVO_RS11375	WP_008574128.1	193.21	265.08
0.38	0.0093	HVO_RS12045	WP_004041407.1	115.37	157.85
0.38	0.09	HVO_RS12460	WP_004041506.1	49.26	67.34
0.38	0.41	HVO_RS14160	WP_004041851.1	15.75	21.51
0.38	1	HVO_RS15015	WP_004042029.1	3.96	5.43
0.38	0.17	HVO_RS15580	WP_004042150.1	35.84	49.17
0.38	0.08	HVO_RS20265	WP_013035494.1	54.36	74.35
0.38	0.8	HVO_RS15720	WP_013035521.1	7.27	9.93
0.38	0.012	HVO_RS16055	WP_004042248.1	104.17	142.71
0.38	0.019	HVO_RS16510	WP_004042357.1	93.45	127.86
0.38	1.7e-07	HVO_RS16740	WP_004042457.1	464.49	637.24
0.38	0.22	HVO_RS18865	WP_004044763.1	27.26	37.24
0.38	0.92	HVO_RS20710	WP_004041141.1	4.22	5.76
0.38	0.21	HVO_RS00855	WP_004041361.1	33.01	45.1
0.38	0.6	HVO_RS01105	WP_004041311.1	11.86	16.22
0.38	5e-06	HVO_RS01190	WP_004041293.1	358.36	489.7
0.38	0.065	HVO_RS01355	WP_004041259.1	57.16	78.26
0.38	1	HVO_RS02745	WP_004043122.1	3.79	5.21
0.38	0.18	HVO_RS03470	WP_013035210.1	30.08	41.23
0.37	2.7e-05	HVO_RS05265	WP_004045220.1	321.6	436.73
0.37	0.0048	HVO_RS05380	WP_081442881.1	142.79	193.84
0.37	0.21	HVO_RS05975	WP_013035611.1	28.24	38.34
0.37	2.2e-15	HVO_RS08770	WP_004064311.1	1204.14	1633.18
0.37	0	HVO_RS09355	WP_004043971.1	3048.59	4144.32
0.37	0.034	HVO_RS10090	WP_004043815.1	79.09	107.73
0.37	0.0031	HVO_RS11220	WP_013035446.1	156.91	212.74
0.37	0.031	HVO_RS20165	WP_004041404.1	82.99	112.7
0.37	1.3e-06	HVO_RS12830	WP_004041580.1	430.13	583.5
0.37	0.071	HVO_RS15350	WP_004042105.1	61.24	83.32
0.37	0.04	HVO_RS15445	WP_004042124.1	69.79	95.06
0.37	0.00013	HVO_RS16050	WP_004042247.1	258.72	352.47
0.37	0.62	HVO_RS19610	WP_013035724.1	8.62	11.7
0.37	0.44	HVO_RS00775	WP_013034936.1	14.81	20.09
0.37	0.5	HVO_RS02610	WP_144064022.1	10.62	14.4
0.37	8.2e-06	HVO_RS02865	WP_004043148.1	361.7	491.48
0.37	0.82	HVO_RS03445	CDS	5.13	6.98
0.36	2.9e-07	HVO_RS06100	WP_004044633.1	518.88	698.89
0.36	0.062	HVO_RS20535	WP_144064037.1	61.73	83.55
0.36	2.1e-08	HVO_RS06590	WP_004044531.1	613.63	828.58
0.36	0.18	HVO_RS06670	WP_004044515.1	36.83	49.62
0.36	1.3e-14	HVO_RS07085	WP_004044428.1	1183.67	1597.92
0.36	0.00052	HVO_RS07835	WP_004044284.1	233.93	314.9
0.36	1.4e-16	HVO_RS08200	WP_004044208.1	1370.54	1849.49
0.36	0.014	HVO_RS08470	WP_004044151.1	112.82	152.36
0.36	0.045	HVO_RS08575	WP_004044128.1	77.45	104.43
0.36	0.33	HVO_RS08905	WP_049914887.1	24.22	32.71
0.36	0.072	HVO_RS10850	WP_004043660.1	66.39	89.37
0.36	0.00096	HVO_RS11205	WP_004043588.1	199.94	270.72
0.36	0.4	HVO_RS20565	CDS	19.14	25.78
0.36	0.0044	HVO_RS12355	WP_004041484.1	153.29	206.79
0.36	0.0042	HVO_RS12500	WP_004041514.1	151.1	204.42
0.36	8.1e-05	HVO_RS13040	WP_004041617.1	289.69	392.09
0.36	0.053	HVO_RS15440	WP_004042123.1	69.86	94.11
0.36	0.21	HVO_RS15525	WP_013035157.1	34.79	47.07
0.36	0.93	HVO_RS15715	WP_206536755.1	3.7	4.98
0.36	0.23	HVO_RS16170	WP_004042271.1	30.77	41.62
0.36	1	HVO_RS16325	WP_004042303.1	2.13	2.88
0.36	0.079	HVO_RS18710	WP_004044714.1	57.82	78.02
0.36	2.8e-07	HVO_RS00225	WP_004041107.1	511.69	690.79
0.36	0.89	HVO_RS01085	WP_004041315.1	4.74	6.4
0.36	0.57	HVO_RS01165	WP_004041299.1	13.32	17.96
0.36	0.93	HVO_RS01410	WP_004041248.1	5.41	7.29
0.36	1	HVO_RS01500	WP_004041229.1	2.22	2.98
0.36	0.0066	HVO_RS19800	WP_013035103.1	134.11	181.25
0.36	0.21	HVO_RS20020	WP_004041394.1	33.37	44.92
0.35	0.067	HVO_RS05120	WP_004045148.1	69.16	92.37
0.35	0.33	HVO_RS05455	WP_004045267.1	24.3	32.51
0.35	0.14	HVO_RS05685	WP_004045316.1	47.5	63.51
0.35	0.0077	HVO_RS06150	WP_013035304.1	142.68	190.95
0.35	0.01	HVO_RS06310	WP_004044587.1	128.57	172.35
0.35	0.032	HVO_RS09040	WP_004044033.1	91.71	122.61
0.35	0.034	HVO_RS09240	WP_004043997.1	90.47	121.48
0.35	1.5e-09	HVO_RS09845	WP_004043866.1	743.85	1000.25
0.35	0.0046	HVO_RS10515	WP_004043732.1	159.22	212.99
0.35	0.0032	HVO_RS14320	WP_008605678.1	178.87	238.9
0.35	1.6e-07	HVO_RS15480	WP_004042131.1	562.59	754.67
0.35	0.017	HVO_RS15595	WP_004042153.1	112.1	149.86
0.35	0.41	HVO_RS20635	WP_144064050.1	19.35	25.86
0.35	0.031	HVO_RS16750	WP_004042461.1	88.19	118.39
0.35	0.0017	HVO_RS18640	WP_013035546.1	199.21	267.07
0.35	0.0016	HVO_RS19030	WP_004044828.1	198.81	266.11
0.35	0.1	HVO_RS19040	WP_004044832.1	51.06	68.56
0.35	0.02	HVO_RS19140	WP_004044870.1	105.58	141.55
0.35	1.6e-12	HVO_RS20405	WP_004045436.1	1062.13	1422.95
0.35	0.33	HVO_RS00045	WP_004041144.1	25.8	34.49
0.35	1	HVO_RS19780	WP_081442875.1	0.44	0.59
0.35	0.051	HVO_RS02385	WP_004062178.1	75.77	101.87
0.35	0.73	HVO_RS02880	WP_004043151.1	11.73	15.67
0.35	0.55	HVO_RS03435	CDS	13.16	17.59
0.35	0.0026	HVO_RS03925	WP_004040822.1	179.47	240.28
0.35	0.11	HVO_RS04370	WP_013035186.1	51.78	69.23
0.34	0.00097	HVO_RS04775	WP_004044976.1	233.4	309.95
0.34	0.0054	HVO_RS05330	WP_004045242.1	157.97	210.86
0.34	2.2e-05	HVO_RS05690	WP_004045317.1	384.45	512.75
0.34	0.00046	HVO_RS07220	WP_004044404.1	258.62	345.08
0.34	0.02	HVO_RS11255	WP_004043579.1	112.32	149.07
0.34	0.064	HVO_RS11465	WP_004043535.1	70.45	93.95
0.34	1.7e-12	HVO_RS12280	WP_004041457.1	1114.81	1484.47
0.34	0.95	HVO_RS14305	WP_004041881.1	2.62	3.49
0.34	0.036	HVO_RS15585	WP_004042151.1	88.42	117.94
0.34	0.068	HVO_RS15910	WP_004042220.1	72.63	96.94
0.34	0.97	HVO_RS18010	WP_004042999.1	6.69	8.88
0.34	0.044	HVO_RS18225	WP_004043040.1	87.47	116.15
0.34	0.0017	HVO_RS18635	WP_004044698.1	216.1	286.83
0.34	0.017	HVO_RS20655	WP_049941523.1	115.61	153.99
0.34	0.4	HVO_RS20690	WP_144064065.1	20.89	27.83
0.34	0.014	HVO_RS01185	WP_004041294.1	126.17	168.04
0.34	0.62	HVO_RS03505	WP_004043273.1	8.76	11.66
0.34	1	HVO_RS04550	WP_013035155.1	1.55	2.06
0.33	0.094	HVO_RS05400	WP_004045256.1	63.36	83.64
0.33	0.96	HVO_RS05805	WP_004045340.1	4.95	6.54
0.33	0.049	HVO_RS20105	WP_013035468.1	83.92	111.15
0.33	0.21	HVO_RS06190	WP_049914903.1	38.79	51.21
0.33	0.002	HVO_RS07815	WP_004044289.1	210.38	278.83
0.33	0.017	HVO_RS09085	WP_004044024.1	125.49	165.69
0.33	0.032	HVO_RS11075	WP_004043614.1	97.2	128.57
0.33	0.049	HVO_RS12065	WP_004041412.1	88.87	117.4
0.33	0.073	HVO_RS12390	WP_004041492.1	73.5	97.41
0.33	0.76	HVO_RS13285	WP_004041667.1	8.97	11.84
0.33	0.074	HVO_RS13430	WP_004041701.1	73.85	97.76
0.33	0.0056	HVO_RS14550	WP_004041933.1	170.11	225.36
0.33	0.0069	HVO_RS20235	WP_004041938.1	164.8	217.57
0.33	0.013	HVO_RS20240	WP_004041939.1	136.48	180.8
0.33	0.057	HVO_RS21015	WP_004041948.1	77.56	102.58
0.33	0.1	HVO_RS14665	WP_004041957.1	65.71	86.83
0.33	0.86	HVO_RS14730	WP_081442898.1	9.85	12.97
0.33	0.49	HVO_RS14945	WP_049914809.1	17.47	23.16
0.33	0.084	HVO_RS15240	WP_004042083.1	68.71	90.65
0.33	0.051	HVO_RS15320	WP_004042099.1	84.54	111.67
0.33	0.9	HVO_RS20270	WP_004042185.1	5.38	7.1
0.33	0.028	HVO_RS16045	WP_004042246.1	106.55	141.15
0.33	2.8e-18	HVO_RS16125	WP_004042262.1	1837.63	2429.25
0.33	0.004	HVO_RS16315	WP_004042301.1	184.02	243.05
0.33	0.69	HVO_RS21090	WP_158544173.1	9.84	13.04
0.33	0.18	HVO_RS17275	WP_004042691.1	45.31	59.96
0.33	0.28	HVO_RS18325	WP_013035157.1	32.8	43.37
0.33	0.013	HVO_RS18560	WP_004044682.1	130.52	173.04
0.33	0.068	HVO_RS18800	WP_004044740.1	74.53	98.54
0.33	0.0014	HVO_RS19320	WP_013035701.1	221.04	292.74
0.33	0.046	HVO_RS20350	WP_144064059.1	86.59	114.55
0.33	0.22	HVO_RS00755	WP_004041383.1	40.94	53.99
0.33	0.0089	HVO_RS01390	WP_004041252.1	146.64	194.31
0.33	0.088	HVO_RS03755	WP_049914751.1	65.97	86.96
0.33	0.55	HVO_RS03870	WP_013035120.1	13.25	17.47
0.33	0.14	HVO_RS04325	WP_004040913.1	55.88	73.62
0.33	0.18	HVO_RS04460	WP_004040941.1	43.79	57.98
0.32	0.0026	HVO_RS04840	WP_004045016.1	216.46	284.32
0.32	0.46	HVO_RS05470	WP_004045270.1	22.36	29.34
0.32	0.015	HVO_RS07090	WP_004044427.1	136.9	180
0.32	0.041	HVO_RS09510	WP_004043939.1	98.85	129.34
0.32	1.8e-05	HVO_RS09880	WP_004043859.1	462.71	605.69
0.32	0.017	HVO_RS10905	WP_004043648.1	132.5	174.06
0.32	0.00031	HVO_RS11385	WP_013035442.1	312.2	409.67
0.32	0.00096	HVO_RS13470	WP_004041716.1	263.7	345.64
0.32	3.4e-17	HVO_RS13620	WP_004041740.1	1880.04	2461.63
0.32	0.021	HVO_RS13700	WP_004041758.1	122.1	160.06
0.32	0.47	HVO_RS15020	WP_004042030.1	18.88	24.81
0.32	0.24	HVO_RS15215	WP_004042077.1	36.41	47.89
0.32	0.0058	HVO_RS15590	WP_013035643.1	174.22	229.28
0.32	1	HVO_RS15675	WP_004042172.1	5.05	6.64
0.32	0.23	HVO_RS16330	WP_004042304.1	36.09	47.37
0.32	0.34	HVO_RS17450	WP_004042762.1	22.97	30.13
0.32	0.011	HVO_RS00565	WP_004041039.1	155.33	203.43
0.32	0.26	HVO_RS01385	WP_004041253.1	35.89	47.08
0.32	0.11	HVO_RS02615	WP_004043095.1	60.1	79.17
0.32	0.071	HVO_RS19995	WP_004043328.1	76.92	100.89
0.32	1	HVO_RS04420	WP_004040933.1	0.41	0.53
0.32	1	HVO_RS04510	WP_004040951.1	1.3	1.7
0.32	0.16	HVO_RS04520	WP_004040953.1	54.13	70.85
0.31	7.9e-05	HVO_RS06245	WP_004044604.1	422.4	548.92
0.31	0.11	HVO_RS06330	WP_004044583.1	71.82	93.58
0.31	0.79	HVO_RS06455	WP_013035471.1	6.29	8.21
0.31	0.11	HVO_RS07585	WP_004044334.1	70.09	91.38
0.31	0.15	HVO_RS08100	WP_004044229.1	53.59	69.75
0.31	0.0014	HVO_RS08670	WP_004044109.1	274.45	356.6
0.31	0	HVO_RS08920	WP_004044057.1	4474.14	5842.19
0.31	2.1e-15	HVO_RS10895	WP_004043650.1	1717.15	2240.78
0.31	0.91	HVO_RS11060	WP_081442885.1	6.6	8.59
0.31	0.02	HVO_RS11330	WP_004043563.1	141.37	183.76
0.31	0.037	HVO_RS11380	WP_004043553.1	109.19	142.75
0.31	0.78	HVO_RS14690	WP_004041961.1	8.62	11.26
0.31	0.17	HVO_RS15490	WP_013035386.1	48.5	63.1
0.31	0.059	HVO_RS20260	WP_013035257.1	86.45	113.04
0.31	0.44	HVO_RS15690	WP_004042175.1	21.97	28.68
0.31	0.013	HVO_RS15700	WP_004042177.1	157.15	204.87
0.31	0.2	HVO_RS16665	WP_004042426.1	46.93	61.09
0.31	0.053	HVO_RS16930	WP_004042535.1	95.49	124.23
0.31	0.39	HVO_RS18380	WP_013035365.1	27.78	36.17
0.31	0.4	HVO_RS19330	WP_013035737.1	22.76	29.63
0.31	1	HVO_RS01090	WP_004041314.1	4.06	5.27
0.31	1	HVO_RS01220	CDS	0.46	0.6
0.31	0.68	HVO_RS01255	WP_004041280.1	9.47	12.36
0.31	0.26	HVO_RS02380	WP_013035157.1	30.92	40.38
0.31	1	HVO_RS19810	CDS	2.36	3.09
0.31	0.5	HVO_RS02500	WP_013035101.1	21.36	27.79
0.31	1.4e-05	HVO_RS19930	WP_144064026.1	494.42	644.76
0.31	0.0077	HVO_RS03705	WP_013035067.1	182.12	237.03
0.3	0.039	HVO_RS04875	WP_004045037.1	120.39	155.56
0.3	6.2e-16	HVO_RS05170	WP_004045182.1	1871.89	2430.77
0.3	0.01	HVO_RS05235	WP_004045209.1	181.01	234.42
0.3	0.03	HVO_RS20810	WP_004045356.1	122.02	158.4
0.3	4.5e-20	HVO_RS07105	WP_004057909.1	2440.13	3166.38
0.3	0.00018	HVO_RS08040	WP_004044241.1	402.45	519.19
0.3	0.015	HVO_RS08230	WP_004044201.1	159.4	206.99
0.3	0.00013	HVO_RS08720	WP_004044098.1	411.91	532.77
0.3	0.095	HVO_RS08800	WP_004044081.1	77.33	100.36
0.3	0.24	HVO_RS10055	WP_004043823.1	43.69	56.59
0.3	0.24	HVO_RS10340	WP_004043768.1	40.35	52.17
0.3	0.025	HVO_RS11110	WP_004043607.1	134.37	174.29
0.3	0.037	HVO_RS11405	WP_004043548.1	116.3	150.69
0.3	0.35	HVO_RS11555	CDS	31.9	41.4
0.3	0.28	HVO_RS11945	WP_004043434.1	36.97	47.71
0.3	0.4	HVO_RS12030	WP_013035644.1	24.64	31.94
0.3	0.026	HVO_RS12745	WP_004041563.1	136.57	177.09
0.3	0.63	HVO_RS13550	WP_004041729.1	16.28	21.06
0.3	0.2	HVO_RS13705	WP_004041759.1	48.94	63.15
0.3	0.023	HVO_RS13780	WP_004041774.1	136.83	177.22
0.3	0.038	HVO_RS14540	WP_013035587.1	113.02	146.79
0.3	0.0019	HVO_RS14555	WP_004041934.1	254.86	330.4
0.3	0.3	HVO_RS15420	WP_004042119.1	34.13	44.06
0.3	0.15	HVO_RS18690	WP_004044710.1	59.16	76.38
0.3	0.26	HVO_RS19350	WP_013035120.1	39.35	51.06
0.3	0.36	HVO_RS02240	WP_013035082.1	25.4	32.89
0.3	1	HVO_RS02415	WP_049941494.1	5.74	7.45
0.3	0.16	HVO_RS02480	WP_004043070.1	57.65	74.85
0.3	0.074	HVO_RS02710	WP_004043114.1	87.81	114.03
0.3	0.044	HVO_RS02870	WP_004043149.1	109.79	142.47
0.3	0.5	HVO_RS02955	WP_013035102.1	23.23	29.98
0.3	1	HVO_RS03160	WP_004043209.1	4.1	5.3
0.3	0.0099	HVO_RS20035	WP_144064030.1	180.81	234.29
0.3	0.18	HVO_RS03815	WP_004040804.1	56.01	72.45
0.3	0.1	HVO_RS03820	WP_013035075.1	76.51	98.75
0.29	0.063	HVO_RS05625	WP_004045304.1	103.19	132.59
0.29	0.085	HVO_RS20815	WP_008606071.1	88.37	113.33
0.29	0	HVO_RS06410	WP_004044569.1	4236.41	5448.75
0.29	0.016	HVO_RS06895	WP_008606282.1	166.12	213.88
0.29	0.0047	HVO_RS07595	WP_004044332.1	232.86	300.08
0.29	1	HVO_RS07605	WP_004044330.1	2.94	3.77
0.29	0.028	HVO_RS08355	WP_004044175.1	143.66	184.31
0.29	0.24	HVO_RS09675	WP_004043907.1	43.87	56.36
0.29	2.7e-08	HVO_RS10235	CDS	972.04	1247.33
0.29	2.2e-06	HVO_RS10710	WP_004043692.1	682.84	877.43
0.29	0.2	HVO_RS10975	WP_004043634.1	48.68	62.65
0.29	0.15	HVO_RS11370	WP_004043555.1	69.26	88.75
0.29	0.038	HVO_RS13080	WP_004041625.1	125.5	160.87
0.29	4.2e-08	HVO_RS13100	WP_004041629.1	899.85	1160.14
0.29	0.52	HVO_RS13975	WP_004041814.1	18.34	23.52
0.29	0.18	HVO_RS14050	WP_004041829.1	59.41	76.34
0.29	4.8e-06	HVO_RS14620	WP_004041949.1	644.36	828
0.29	0.57	HVO_RS14625	WP_004041950.1	17.26	22.18
0.29	0.76	HVO_RS14805	WP_004041986.1	9.08	11.68
0.29	0.08	HVO_RS16445	WP_004042333.1	87.47	112.73
0.29	0.014	HVO_RS20335	WP_013035695.1	181.66	232.79
0.29	0.46	HVO_RS19370	WP_013035579.1	22.55	29.03
0.29	0.47	HVO_RS19470	WP_013035723.1	22.72	29.26
0.29	0.17	HVO_RS19525	CDS	55.6	71.33
0.29	0.76	HVO_RS00105	WP_004041131.1	10.49	13.49
0.29	0.45	HVO_RS00735	WP_013034963.1	24.12	31.09
0.29	0.94	HVO_RS02525	WP_013035026.1	6.16	7.91
0.29	0.73	HVO_RS02975	WP_013035011.1	12	15.38
0.29	0.93	HVO_RS03190	WP_004043215.1	4.38	5.61
0.29	0.12	HVO_RS03625	WP_004043296.1	75.01	96.32
0.29	0.014	HVO_RS19975	WP_081442871.1	169.61	218.21
0.29	0.98	HVO_RS04275	WP_004040893.1	3.89	5.01
0.29	0.046	HVO_RS04540	WP_004040957.1	114.35	147.08
0.28	0.018	HVO_RS05210	WP_004045199.1	171.1	219.17
0.28	0.033	HVO_RS05995	WP_013035318.1	147.96	188.33
0.28	5.6e-11	HVO_RS06725	WP_004044502.1	1497.54	1906.38
0.28	0.21	HVO_RS06985	WP_004044449.1	51.39	65.83
0.28	0.00018	HVO_RS08830	WP_004044075.1	446.66	570.68
0.28	0.03	HVO_RS10520	WP_013035369.1	151.35	193.27
0.28	0.15	HVO_RS11065	WP_004043616.1	68.01	86.54
0.28	0.058	HVO_RS11165	WP_004043596.1	111.13	141.59
0.28	0.024	HVO_RS11170	WP_004043595.1	158.71	202.57
0.28	0.13	HVO_RS12145	WP_004041428.1	77.95	99.5
0.28	0.41	HVO_RS12740	WP_004041562.1	30.41	38.91
0.28	0.43	HVO_RS13310	WP_004041677.1	31.05	39.63
0.28	0.36	HVO_RS13720	WP_004041761.1	28.98	36.96
0.28	1.3e-05	HVO_RS14125	WP_004041844.1	639.76	814.03
0.28	0.069	HVO_RS14675	CDS	106.33	135.85
0.28	0.0095	HVO_RS15575	WP_004042149.1	213.75	272.75
0.28	0.13	HVO_RS16020	WP_013035598.1	74.45	95.2
0.28	0.05	HVO_RS16115	WP_004042260.1	110.63	141.73
0.28	0.0049	HVO_RS16175	WP_004042272.1	253.46	323.25
0.28	0.035	HVO_RS17280	WP_004042693.1	134.81	172.63
0.28	0.0039	HVO_RS18570	WP_004044685.1	256.5	327.67
0.28	0.4	HVO_RS19325	WP_013035733.1	24.74	31.61
0.28	0.098	HVO_RS19465	WP_013035708.1	90.36	115.37
0.28	0.1	HVO_RS00075	WP_004041137.1	85.63	108.99
0.28	1	HVO_RS00525	WP_004041047.1	1.23	1.57
0.28	5.2e-05	HVO_RS00630	WP_004041026.1	523.33	668.95
0.28	1	HVO_RS01095	WP_004041313.1	3.66	4.66
0.28	0.031	HVO_RS01800	WP_004041162.1	150.66	191.7
0.28	0.91	HVO_RS03075	WP_004043193.1	10.15	12.97
0.28	0.056	HVO_RS03265	WP_004043230.1	107.03	136.99
0.28	0.0017	HVO_RS03275	WP_004043232.1	324.1	412.35
0.28	1	HVO_RS03290	WP_004043235.1	2.83	3.63
0.28	0.62	HVO_RS03490	WP_013035191.1	18.2	23.21
0.28	0.26	HVO_RS03695	WP_013035218.1	43.34	55.31
0.27	0.049	HVO_RS05540	WP_004045285.1	133.29	168.64
0.27	0.16	HVO_RS05620	WP_004045303.1	67.11	84.86
0.27	0.33	HVO_RS05660	WP_004045311.1	40.9	51.78
0.27	1	HVO_RS07625	WP_004044326.1	2.87	3.64
0.27	0.026	HVO_RS08860	WP_004044070.1	174.45	220.45
0.27	0.35	HVO_RS09285	WP_004043987.1	30.71	39.03
0.27	0.055	HVO_RS10155	WP_004043802.1	120.87	153.6
0.27	0.0054	HVO_RS10525	WP_004043730.1	251.58	320.03
0.27	2.3e-13	HVO_RS10825	WP_013035350.1	1946.29	2470.54
0.27	0.44	HVO_RS12885	WP_004041591.1	31.26	39.63
0.27	0.25	HVO_RS14285	WP_013035455.1	48.12	60.88
0.27	0.1	HVO_RS15220	WP_004042078.1	94.55	119.56
0.27	0.42	HVO_RS15265	WP_004042088.1	25.4	32.14
0.27	0.078	HVO_RS16795	WP_004042482.1	103.15	131.18
0.27	5.1e-19	HVO_RS18000	WP_004042995.1	2889.22	3668.25
0.27	0.016	HVO_RS18520	WP_004044674.1	192.63	244.26
0.27	0.18	HVO_RS18590	WP_004044689.1	63.97	80.84
0.27	0.19	HVO_RS19295	WP_013035677.1	57.4	72.95
0.27	0.065	HVO_RS19375	WP_013035713.1	109.43	138.85
0.27	0.51	HVO_RS02540	WP_004043081.1	25.67	32.47
0.27	0.38	HVO_RS02960	WP_013035157.1	33.22	42.07
0.27	0.74	HVO_RS02995	WP_013035080.1	12.29	15.6
0.27	0.47	HVO_RS03465	WP_004043268.1	26.59	33.82
0.27	0.0076	HVO_RS03710	WP_004062178.1	234.71	298.31
0.27	0.94	HVO_RS04050	WP_004040847.1	3.83	4.88
0.26	0.44	HVO_RS20805	WP_004045296.1	31.33	39.43
0.26	0.1	HVO_RS06705	WP_004044506.1	93.7	117.91
0.26	0.52	HVO_RS06740	WP_004044499.1	20.22	25.53
0.26	0.013	HVO_RS07000	WP_004044446.1	228.14	287.06
0.26	0.2	HVO_RS07340	WP_004044382.1	61.85	77.63
0.26	0.27	HVO_RS07470	WP_004044357.1	47.61	59.96
0.26	0.051	HVO_RS08675	WP_004044108.1	137.98	173.6
0.26	0.15	HVO_RS09115	CDS	73.81	93.11
0.26	0.52	HVO_RS09130	WP_013035066.1	25.75	32.48
0.26	0.00028	HVO_RS10960	WP_004043637.1	511.6	642.3
0.26	0.39	HVO_RS11215	WP_004063509.1	37.38	46.98
0.26	0.51	HVO_RS11985	WP_081442897.1	22.08	27.76
0.26	0.014	HVO_RS12190	WP_004041437.1	219.36	275.62
0.26	0.37	HVO_RS12535	WP_004041522.1	38.56	48.44
0.26	1	HVO_RS12585	WP_004041532.1	1.97	2.48
0.26	0.007	HVO_RS13045	WP_004041618.1	267.68	336.44
0.26	7.6e-05	HVO_RS13115	WP_004041632.1	601.34	755.61
0.26	0.97	HVO_RS13215	WP_004041652.1	3.33	4.19
0.26	0.23	HVO_RS20970	WP_013035538.1	58.06	73.11
0.26	0.42	HVO_RS13930	WP_004041805.1	28.98	36.52
0.26	8.9e-07	HVO_RS14120	WP_004041843.1	938.77	1180.25
0.26	0.00098	HVO_RS14205	WP_004041861.1	382.27	482.8
0.26	0.075	HVO_RS14940	WP_004042014.1	111.74	140.93
0.26	0.28	HVO_RS15105	WP_004042048.1	46.03	58.16
0.26	0.3	HVO_RS16335	WP_004042305.1	41.45	52.25
0.26	1	HVO_RS17580	WP_004042823.1	5.93	7.45
0.26	0.044	HVO_RS17835	WP_004042922.1	154.96	194.78
0.26	0.007	HVO_RS18725	WP_004044717.1	274.9	345.09
0.26	6.6e-14	HVO_RS18790	WP_013035375.1	2258.99	2840.84
0.26	0.54	HVO_RS19340	WP_144064058.1	22.49	28.36
0.26	0.26	HVO_RS20665	WP_144064061.1	54.06	68.22
0.26	0.78	HVO_RS20365	WP_144064067.1	12.8	16.15
0.26	0.29	HVO_RS19475	WP_013035676.1	46.39	58.36
0.26	0.55	HVO_RS20735	WP_006655018.1	20.81	26.15
0.26	0.76	HVO_RS02665	WP_004043105.1	10.6	13.32
0.26	0.25	HVO_RS02970	WP_004043169.1	53.84	67.59
0.26	0.87	HVO_RS03055	WP_004043188.1	7.77	9.77
0.26	0.11	HVO_RS03795	WP_004040800.1	88.45	111.57
0.26	0.78	HVO_RS03890	WP_004040815.1	9.24	11.67
0.26	0.098	HVO_RS04495	WP_004040948.1	99.82	125.63
0.26	0.29	HVO_RS04670	WP_004040983.1	48.15	60.65
0.25	0.0019	HVO_RS05350	WP_004045246.1	380.71	476.87
0.25	0.18	HVO_RS05615	WP_004045302.1	76.56	95.67
0.25	0.057	HVO_RS06305	WP_004044590.1	136.25	170.4
0.25	0.0092	HVO_RS08410	WP_004044163.1	269.44	337.03
0.25	0.0015	HVO_RS08835	WP_004044074.1	401.61	502.59
0.25	5.3e-05	HVO_RS10460	WP_004043743.1	648.33	812.35
0.25	0.076	HVO_RS10620	WP_004043710.1	117.48	147.22
0.25	0.45	HVO_RS10845	WP_004043661.1	28.23	35.41
0.25	0.49	HVO_RS11500	WP_004043528.1	25.43	31.75
0.25	0.065	HVO_RS20150	WP_004041400.1	138.52	172.69
0.25	0.0094	HVO_RS12710	WP_004041556.1	257.14	322.31
0.25	0.19	HVO_RS13295	WP_004041669.1	73.59	92.25
0.25	0.74	HVO_RS14330	WP_004041889.1	12.27	15.32
0.25	0.88	HVO_RS15280	WP_004042091.1	10.18	12.71
0.25	0.3	HVO_RS15325	WP_004042100.1	50.57	63.18
0.25	0.22	HVO_RS15545	WP_004042143.1	66.7	83.2
0.25	8.8e-06	HVO_RS15990	WP_004042235.1	804.53	1007.63
0.25	0.091	HVO_RS16010	WP_004042239.1	109.68	137.38
0.25	0.4	HVO_RS17250	WP_004042680.1	34.14	42.67
0.25	0.15	HVO_RS17530	WP_004042789.1	86.34	107.64
0.25	0.059	HVO_RS18495	WP_004044670.1	135.34	168.92
0.25	0.19	HVO_RS20380	WP_013035717.1	71.72	89.96
0.25	0.42	HVO_RS00740	CDS	29.17	36.44
0.25	0.41	HVO_RS01370	WP_004041256.1	32.58	40.62
0.25	0.55	HVO_RS01820	WP_004041157.1	20.82	26.11
0.25	5.9e-16	HVO_RS02455	WP_013035207.1	2848	3559.05
0.25	0.26	HVO_RS02935	WP_004043161.1	57.77	72.43
0.25	0.32	HVO_RS03080	WP_013035031.1	40.46	50.63
0.25	0.71	HVO_RS20000	CDS	13.92	17.44
0.25	0.57	HVO_RS03765	WP_013035212.1	17.56	21.96
0.25	1	HVO_RS04515	WP_004040952.1	0.34	0.43
0.24	0.003	HVO_RS05875	WP_004045355.1	378.63	470.01
0.24	0.24	HVO_RS06135	WP_004044626.1	57.36	71.26
0.24	0.9	HVO_RS06520	WP_004044546.1	7.95	9.9
0.24	0.11	HVO_RS07325	WP_004044386.1	99.94	124.53
0.24	0.31	HVO_RS07715	WP_004044308.1	53.48	66.18
0.24	0.56	HVO_RS08125	CDS	24.92	30.89
0.24	0.96	HVO_RS08420	WP_004044161.1	6.87	8.54
0.24	0.051	HVO_RS08760	WP_004044090.1	170.86	211.83
0.24	0.73	HVO_RS09110	WP_004044018.1	16.21	20.15
0.24	0.55	HVO_RS09550	WP_004043931.1	21.12	26.21
0.24	0.14	HVO_RS09950	WP_004043845.1	87.44	108.91
0.24	0.32	HVO_RS10925	WP_004043644.1	49.97	61.87
0.24	0.088	HVO_RS11290	WP_004043571.1	129.31	160.11
0.24	0.001	HVO_RS11680	WP_004043489.1	469.97	584.46
0.24	3.5e-05	HVO_RS11835	WP_004043457.1	760.22	943.95
0.24	0.92	HVO_RS11890	WP_004043446.1	10.4	12.91
0.24	0.82	HVO_RS12485	WP_004041511.1	13.51	16.82
0.24	0.24	HVO_RS13945	WP_004041808.1	59.09	73.36
0.24	0.16	HVO_RS14085	WP_004041836.1	87.36	108.38
0.24	0.051	HVO_RS14090	WP_013035572.1	156.42	194.21
0.24	0.049	HVO_RS21005	WP_013035496.1	168.51	209.21
0.24	0.016	HVO_RS14400	WP_004041903.1	256.67	318.15
0.24	0.0073	HVO_RS14460	WP_004041915.1	309.05	383.62
0.24	0.035	HVO_RS20230	WP_004041937.1	191.74	237.34
0.24	0.00093	HVO_RS15410	WP_004042117.1	470.29	585.02
0.24	0.13	HVO_RS15495	WP_004042134.1	101.36	125.52
0.24	0.15	HVO_RS15810	WP_004042201.1	86.72	107.92
0.24	1.8e-26	HVO_RS17930	WP_004042966.1	5611.59	6944.79
0.24	0.0025	HVO_RS18535	WP_004044677.1	403.69	500.74
0.24	0.27	HVO_RS18875	WP_004044767.1	55	68.41
0.24	0.044	HVO_RS20390	WP_144064063.1	173.78	215.65
0.24	0.079	HVO_RS19520	WP_013035700.1	123.86	154.32
0.24	0.13	HVO_RS00345	WP_004041083.1	104.2	129.14
0.24	0.32	HVO_RS00705	WP_004041011.1	48.06	59.57
0.24	0.89	HVO_RS01170	WP_004041298.1	7.94	9.89
0.24	0.33	HVO_RS01805	WP_004041160.1	54.11	66.99
0.24	0.6	HVO_RS01935	WP_013035025.1	25.83	32.06
0.24	0.53	HVO_RS03005	WP_013035158.1	24.29	30.11
0.24	1	HVO_RS03185	WP_013035030.1	0.88	1.08
0.24	0.00046	HVO_RS20495	WP_144064025.1	555.82	688.76
0.24	0.56	HVO_RS04000	CDS	19.24	23.93
0.24	0.28	HVO_RS04085	WP_004040854.1	51.87	64.59
0.23	1.1e-06	HVO_RS04825	WP_004045008.1	1173.74	1448.01
0.23	0.36	HVO_RS20790	WP_004045091.1	46.31	56.96
0.23	0.25	HVO_RS05225	WP_004045206.1	66.9	82.66
0.23	0.0041	HVO_RS05475	WP_004045271.1	385.27	475.25
0.23	0.11	HVO_RS06860	WP_004044474.1	122.29	151.08
0.23	0.12	HVO_RS07970	WP_004044255.1	105.92	131.02
0.23	5.1e-06	HVO_RS08055	WP_004044237.1	1028.12	1267.58
0.23	0.27	HVO_RS08570	WP_004044129.1	66.45	81.69
0.23	0.034	HVO_RS10405	WP_004043754.1	203.86	252.23
0.23	0.21	HVO_RS20920	WP_004043668.1	81.5	100.46
0.23	0.14	HVO_RS10885	WP_004043653.1	102.22	126.37
0.23	0.00064	HVO_RS11635	WP_004043498.1	550.55	680.18
0.23	0.042	HVO_RS11915	WP_013035585.1	189.51	233.98
0.23	0.077	HVO_RS12010	WP_004063281.1	145.91	179.71
0.23	0.31	HVO_RS12150	WP_004041429.1	51.46	63.65
0.23	0.1	HVO_RS12225	WP_013035277.1	128.65	158.2
0.23	1	HVO_RS13110	WP_004041631.1	6.49	7.99
0.23	0.024	HVO_RS13725	WP_004041762.1	243.5	299.88
0.23	0.0037	HVO_RS13785	WP_004041775.1	399.88	492.59
0.23	0.094	HVO_RS13955	WP_004041810.1	129.01	159.1
0.23	0.3	HVO_RS14095	WP_004041838.1	52.83	65.16
0.23	0.21	HVO_RS14595	WP_013035334.1	77.18	95.13
0.23	0.4	HVO_RS20610	WP_144064045.1	39.95	49.38
0.23	1	HVO_RS15730	WP_013035520.1	2.48	3.05
0.23	0.13	HVO_RS15845	WP_004042207.1	103.47	127.83
0.23	0.84	HVO_RS16920	WP_004042531.1	14.23	17.56
0.23	0.082	HVO_RS18270	WP_004043048.1	141.18	174.06
0.23	0.41	HVO_RS18510	WP_004044672.1	36.6	45.17
0.23	0.42	HVO_RS18770	WP_004044727.1	34.84	43.08
0.23	0.21	HVO_RS18890	WP_004044773.1	77.31	95.28
0.23	0.00049	HVO_RS18925	WP_004044781.1	589.26	725.95
0.23	0.13	HVO_RS19435	WP_013035699.1	114.49	140.83
0.23	1	HVO_RS00875	WP_049914748.1	0.61	0.75
0.23	0.56	HVO_RS02445	WP_013035025.1	25.2	31.02
0.23	0.8	HVO_RS03730	WP_013035106.1	15.25	18.83
0.23	0.51	HVO_RS20025	WP_004041395.1	27.79	34.38
0.23	0.38	HVO_RS03875	WP_004040812.1	41.17	50.86
0.23	0.052	HVO_RS04330	WP_004040915.1	165.89	205.26
0.22	0.33	HVO_RS04750	WP_004044967.1	52.88	64.54
0.22	0.085	HVO_RS04790	WP_004044988.1	153.54	187.79
0.22	0.82	HVO_RS04865	WP_004045032.1	11.43	13.99
0.22	0.079	HVO_RS05020	WP_004065787.1	161.32	197.45
0.22	0.78	HVO_RS05215	WP_004045201.1	12.93	15.86
0.22	8.7e-06	HVO_RS05270	WP_004045222.1	1108.37	1353.25
0.22	0.25	HVO_RS05355	WP_004045247.1	71.35	87.3
0.22	0.022	HVO_RS05915	WP_004045366.1	273.8	334.46
0.22	0.042	HVO_RS06095	WP_004044634.1	217.87	266.51
0.22	0.16	HVO_RS07490	WP_004044353.1	98.78	121.35
0.22	0.0025	HVO_RS08155	WP_004044218.1	456.44	560.21
0.22	0.39	HVO_RS08605	WP_013035511.1	45.54	55.68
0.22	0.0015	HVO_RS09050	WP_004064260.1	535.73	655.26
0.22	0.063	HVO_RS09195	WP_004044006.1	172.04	210.68
0.22	0.34	HVO_RS09630	WP_004043915.1	51.1	62.77
0.22	0.3	HVO_RS10190	WP_004043795.1	58.89	72.35
0.22	0.0011	HVO_RS10375	WP_004043760.1	573.86	701.21
0.22	0.006	HVO_RS11015	WP_004043626.1	394.35	482.75
0.22	0.15	HVO_RS11115	WP_004043606.1	112.99	138.02
0.22	0.41	HVO_RS20940	WP_158546581.1	44.32	54.25
0.22	0.0069	HVO_RS11700	WP_004043485.1	382.79	468.05
0.22	0.088	HVO_RS12040	WP_013035575.1	148.4	181.73
0.22	0.43	HVO_RS12620	WP_004041539.1	41.03	50.4
0.22	0.42	HVO_RS13695	WP_004041757.1	37.12	45.42
0.22	6.7e-08	HVO_RS14185	WP_004041856.1	1565.07	1919.74
0.22	0.5	HVO_RS14435	WP_004041910.1	29.58	36.31
0.22	0.0001	HVO_RS14495	WP_004041922.1	811.46	992.63
0.22	0.026	HVO_RS15250	WP_004042085.1	264.02	322.58
0.22	0.00056	HVO_RS15380	WP_004042111.1	647.39	790.65
0.22	1	HVO_RS15665	WP_004042170.1	6.04	7.39
0.22	0.051	HVO_RS15785	WP_004042196.1	197.77	241.98
0.22	0.28	HVO_RS15985	WP_004042234.1	65.18	79.85
0.22	0.91	HVO_RS21075	WP_160162996.1	10.34	12.69
0.22	0.39	HVO_RS16765	WP_004042467.1	39.78	48.61
0.22	0.48	HVO_RS17465	WP_004042765.1	42.49	51.95
0.22	0.74	HVO_RS17535	WP_013035573.1	16.53	20.27
0.22	0.037	HVO_RS17560	WP_004042800.1	213.53	261.9
0.22	5.4e-23	HVO_RS18005	WP_004042997.1	5604.56	6857.9
0.22	0.42	HVO_RS18470	WP_004044665.1	35.2	43.13
0.22	0.94	HVO_RS18655	WP_013035604.1	8.67	10.64
0.22	0.2	HVO_RS18750	WP_004044722.1	86.38	105.78
0.22	0.92	HVO_RS19035	WP_004044830.1	12.81	15.65
0.22	0.84	HVO_RS21120	WP_171810352.1	8.38	10.29
0.22	0.5	HVO_RS19615	WP_013035704.1	35.45	43.46
0.22	0.63	HVO_RS00490	WP_004041054.1	26.63	32.65
0.22	0.88	HVO_RS00530	WP_004041046.1	14.41	17.68
0.22	0.9	HVO_RS01760	WP_004041170.1	7.37	9.02
0.22	0.8	HVO_RS19950	WP_004043274.1	13.2	16.21
0.22	0.51	HVO_RS03770	WP_013035157.1	35.6	43.67
0.22	0.069	HVO_RS20065	WP_081442874.1	166.12	203.63
0.21	0.028	HVO_RS05335	WP_049914910.1	260.95	317.66
0.21	0.11	HVO_RS05990	WP_004045389.1	135.95	165.86
0.21	1	HVO_RS06055	WP_004044642.1	4.15	5.03
0.21	0.71	HVO_RS07250	WP_013035617.1	22.15	26.97
0.21	0.43	HVO_RS07345	WP_004044381.1	41.17	50.05
0.21	0.019	HVO_RS09080	WP_013035603.1	301.38	366.61
0.21	3.1e-06	HVO_RS09235	WP_004043998.1	1313.89	1596.37
0.21	1.6e-05	HVO_RS09565	WP_004043928.1	1099.29	1336.86
0.21	0.33	HVO_RS09685	WP_004043905.1	64.04	77.69
0.21	0.099	HVO_RS10030	WP_004043828.1	139.76	170.51
0.21	0.22	HVO_RS10200	WP_004043793.1	89.63	109.36
0.21	0.51	HVO_RS10310	WP_004043774.1	35.81	43.56
0.21	0.014	HVO_RS10335	WP_004043769.1	330.04	401.9
0.21	0.12	HVO_RS11345	WP_008606010.1	138.12	168.13
0.21	0.59	HVO_RS12020	WP_013035321.1	21.94	26.75
0.21	0.46	HVO_RS12135	WP_004041426.1	42.07	51.06
0.21	0.23	HVO_RS13085	WP_004041626.1	86.79	105.5
0.21	0.47	HVO_RS13750	WP_004041766.1	38.6	46.94
0.21	0.31	HVO_RS14430	WP_004041909.1	62.9	76.75
0.21	1	HVO_RS14860	WP_004041998.1	1.34	1.62
0.21	0.67	HVO_RS14975	WP_004042020.1	17.49	21.29
0.21	0.47	HVO_RS15460	WP_004042127.1	38.49	46.95
0.21	0.013	HVO_RS15765	WP_013035576.1	360.36	437.46
0.21	0.036	HVO_RS15895	WP_004042217.1	253.24	307.05
0.21	0.036	HVO_RS16110	WP_004042259.1	235.98	287.51
0.21	0.017	HVO_RS16235	WP_004042284.1	308.12	375.82
0.21	0.23	HVO_RS16500	WP_004042352.1	79.07	96.44
0.21	0.75	HVO_RS16925	WP_004042533.1	15.15	18.47
0.21	0.17	HVO_RS17260	WP_004042684.1	106.22	129.34
0.21	0.42	HVO_RS18095	WP_004043017.1	44.88	54.45
0.21	0.46	HVO_RS18340	WP_013035031.1	40.02	48.73
0.21	0.32	HVO_RS18895	WP_004044775.1	57.94	70.57
0.21	0.58	HVO_RS19260	WP_004044927.1	29.66	36.2
0.21	0.94	HVO_RS00620	WP_004041028.1	12.88	15.68
0.21	0.38	HVO_RS02680	WP_004043108.1	45.09	54.98
0.21	0.64	HVO_RS02920	WP_004043159.1	20.99	25.61
0.21	0.19	HVO_RS03480	WP_013035046.1	91.04	110.84
0.2	0.098	HVO_RS04880	WP_004045040.1	172.31	207.84
0.2	0.025	HVO_RS04940	WP_004045062.1	302.09	365.17
0.2	0.24	HVO_RS05715	WP_004045322.1	90.12	108.58
0.2	0.15	HVO_RS06270	WP_004044597.1	131.34	158.33
0.2	0.1	HVO_RS06575	WP_004044534.1	157.32	190.19
0.2	0.17	HVO_RS08935	WP_004044054.1	121.69	146.56
0.2	0.033	HVO_RS09705	WP_004043899.1	287.43	346.61
0.2	0.25	HVO_RS10650	WP_004043704.1	88.63	107.1
0.2	0.087	HVO_RS11485	WP_004043531.1	169.66	205.23
0.2	0.6	HVO_RS11580	WP_004043509.1	26.08	31.53
0.2	0.034	HVO_RS11740	WP_004043476.1	269.36	325.68
0.2	0.27	HVO_RS11990	WP_008093389.1	76.55	92.49
0.2	0.34	HVO_RS12140	WP_004041427.1	66.58	80.61
0.2	0.081	HVO_RS12205	WP_004041441.1	187.38	226.21
0.2	0.92	HVO_RS13195	WP_004041648.1	11.06	13.36
0.2	0.72	HVO_RS13305	WP_004041676.1	22.43	27.06
0.2	0.11	HVO_RS14420	WP_004041907.1	148.39	179.41
0.2	0.37	HVO_RS14485	WP_004041920.1	54.47	65.79
0.2	0.8	HVO_RS15485	WP_004062665.1	19.6	23.66
0.2	0.48	HVO_RS16490	WP_004042348.1	42.87	51.63
0.2	0.13	HVO_RS16495	WP_004042350.1	132.38	160.31
0.2	0.44	HVO_RS16825	WP_004042491.1	45.66	55.26
0.2	0.24	HVO_RS16830	WP_004042493.1	86.39	104.09
0.2	0.31	HVO_RS17265	WP_004042686.1	67.12	80.83
0.2	0.35	HVO_RS17330	WP_004042714.1	59.66	72.26
0.2	0.35	HVO_RS17695	WP_004042869.1	53.92	65.03
0.2	1.5e-09	HVO_RS17980	WP_004042989.1	2410.42	2915.54
0.2	0.025	HVO_RS19070	WP_004044838.1	306.16	369.63
0.2	0.047	HVO_RS19080	WP_004044841.1	236.16	285.81
0.2	0.11	HVO_RS19315	WP_013035697.1	153.42	185.38
0.2	0.78	HVO_RS19335	WP_144064057.1	17.12	20.65
0.2	0.26	HVO_RS19510	WP_004045434.1	85.53	103.04
0.2	0.68	HVO_RS00095	WP_004041133.1	17.68	21.31
0.2	0.84	HVO_RS00335	WP_004041085.1	14.36	17.39
0.2	0.92	HVO_RS01210	WP_013034985.1	12.86	15.58
0.2	1	HVO_RS03090	WP_004043195.1	7.88	9.53
0.2	0.97	HVO_RS19990	WP_004043306.1	8.21	9.93
0.2	0.52	HVO_RS20010	WP_013035189.1	39.95	48.29
0.2	0.15	HVO_RS03910	WP_004040819.1	139.02	167.34
0.2	0.29	HVO_RS04480	WP_004040945.1	79.86	96.41
0.19	0.13	HVO_RS04795	WP_004044996.1	144.23	173.1
0.19	0.17	HVO_RS04835	WP_004045014.1	129.6	155.81
0.19	1	HVO_RS05150	WP_004045172.1	5.94	7.15
0.19	0.1	HVO_RS05220	WP_049914909.1	176.95	212.41
0.19	0.22	HVO_RS05535	WP_004045284.1	107.67	128.96
0.19	0.17	HVO_RS05635	WP_004045306.1	135.47	162.63
0.19	0.23	HVO_RS05640	WP_004045307.1	93.6	112.2
0.19	0.14	HVO_RS06865	WP_004044473.1	160.23	191.79
0.19	0.00034	HVO_RS07075	WP_004044430.1	872.26	1049.46
0.19	0.2	HVO_RS08650	WP_004044113.1	104.34	125.55
0.19	0.64	HVO_RS09095	WP_004044022.1	27.19	32.65
0.19	0.95	HVO_RS09290	WP_004043986.1	11.2	13.43
0.19	0.42	HVO_RS09480	WP_004043945.1	57.02	68.18
0.19	0.00099	HVO_RS10130	WP_004043807.1	773.62	927.46
0.19	1.1e-06	HVO_RS10220	WP_004043790.1	1850.76	2212.41
0.19	0.1	HVO_RS10715	WP_004043691.1	190.44	227.84
0.19	0.41	HVO_RS10795	WP_004043672.1	48.5	58.15
0.19	0.46	HVO_RS11070	WP_004043615.1	44.43	53.43
0.19	0.3	HVO_RS12070	WP_013035288.1	70.62	84.82
0.19	4.2e-05	HVO_RS13010	WP_004041616.1	1263.61	1511.81
0.19	0.39	HVO_RS13645	WP_004041746.1	57.49	68.81
0.19	0.79	HVO_RS13860	CDS	21.58	25.8
0.19	0.99	HVO_RS14220	WP_004041865.1	10.71	12.88
0.19	0.11	HVO_RS14545	WP_004041932.1	175.63	210.35
0.19	0.8	HVO_RS14570	WP_013035619.1	19.68	23.6
0.19	0.45	HVO_RS15500	WP_004042135.1	43.92	52.66
0.19	0.95	HVO_RS15555	WP_004042145.1	7.57	9.12
0.19	0.21	HVO_RS15805	WP_004042200.1	103.17	124.12
0.19	0.018	HVO_RS16415	WP_004042325.1	383.44	460.02
0.19	0.52	HVO_RS16575	WP_049914820.1	40.08	48.12
0.19	0.38	HVO_RS17270	WP_004042688.1	55.23	66.47
0.19	0.2	HVO_RS17315	WP_004042707.1	113.69	136.44
0.19	1e-05	HVO_RS17350	WP_004042721.1	1377.38	1654.8
0.19	0.15	HVO_RS01925	WP_004043308.1	148.09	177.3
0.19	0.46	HVO_RS03230	WP_004043223.1	46.56	55.77
0.19	1	HVO_RS04415	WP_004040932.1	1	1.2
0.18	0.093	HVO_RS05725	WP_004045324.1	216.51	257.51
0.18	0.33	HVO_RS06530	WP_049941501.1	78.21	93.33
0.18	0.36	HVO_RS06820	WP_004044483.1	70.25	83.59
0.18	2.7e-07	HVO_RS07065	WP_004044433.1	2119.6	2529.38
0.18	1	HVO_RS20545	WP_144064039.1	2.28	2.72
0.18	0.64	HVO_RS07575	WP_004044336.1	31.28	37.29
0.18	0.33	HVO_RS07870	WP_004044276.1	84.29	100.38
0.18	0.003	HVO_RS08010	WP_013035285.1	686.34	817.64
0.18	0.37	HVO_RS08085	WP_004044231.1	62.75	75.01
0.18	0.54	HVO_RS08140	WP_004044221.1	36.96	43.97
0.18	0.3	HVO_RS20870	WP_004044202.1	80.44	96.1
0.18	0.63	HVO_RS09155	WP_004044014.1	37.26	44.41
0.18	0.029	HVO_RS09305	WP_004043983.1	373.23	443.46
0.18	0.65	HVO_RS09505	WP_004043940.1	31.6	37.58
0.18	1.6e-05	HVO_RS10145	WP_004043804.1	1492.3	1779.68
0.18	0.00026	HVO_RS10210	WP_004043792.1	1110.73	1320.22
0.18	0.049	HVO_RS10455	WP_004043744.1	308.19	366
0.18	0.037	HVO_RS10800	WP_004043671.1	310.38	370.84
0.18	0.025	HVO_RS10875	WP_004043655.1	374.71	446.75
0.18	0.002	HVO_RS10890	WP_004043652.1	775.76	922.33
0.18	0.61	HVO_RS11495	WP_004043529.1	36.65	43.75
0.18	0.9	HVO_RS11600	WP_004043504.1	9.28	11.05
0.18	0.22	HVO_RS12645	WP_004041544.1	113.57	135.41
0.18	0.36	HVO_RS20965	WP_004041564.1	66.36	79.17
0.18	0.23	HVO_RS13465	WP_004041714.1	114.6	136.66
0.18	0.13	HVO_RS13610	WP_004041738.1	177.62	211.06
0.18	0.34	HVO_RS13950	WP_004041809.1	73.18	87.46
0.18	0.43	HVO_RS13960	WP_013035655.1	57.33	68.16
0.18	0.76	HVO_RS21020	WP_161606676.1	23.39	27.8
0.18	0.88	HVO_RS15725	WP_144064048.1	11.02	13.14
0.18	0.7	HVO_RS16590	WP_013035323.1	24.29	28.86
0.18	0.079	HVO_RS16735	WP_004042456.1	226.16	269.54
0.18	0.14	HVO_RS16945	WP_004042542.1	159.32	190.23
0.18	0.6	HVO_RS17445	WP_004042761.1	42.55	50.52
0.18	0.056	HVO_RS17825	WP_004042917.1	266.6	318.14
0.18	0.84	HVO_RS18335	WP_013035579.1	18.27	21.79
0.18	0.29	HVO_RS18715	WP_004044715.1	92.05	109.62
0.18	7.9e-05	HVO_RS19255	WP_004044925.1	1215.84	1450.42
0.18	0.36	HVO_RS19310	WP_049941513.1	70.2	83.8
0.18	0.63	HVO_RS19545	WP_144064066.1	33.11	39.47
0.18	0.089	HVO_RS00320	WP_004041088.1	209.67	249.65
0.18	0.32	HVO_RS00405	WP_004041071.1	74.31	88.48
0.18	0.93	HVO_RS00715	WP_004041009.1	13.61	16.22
0.18	0.71	HVO_RS01895	WP_013035119.1	22.41	26.73
0.18	0.5	HVO_RS01905	WP_049941486.1	43.97	52.21
0.18	0.89	HVO_RS02430	WP_013035069.1	17.09	20.34
0.18	1	HVO_RS02645	WP_004043101.1	0.94	1.13
0.18	1	HVO_RS03010	WP_004043178.1	5.43	6.49
0.18	0.95	HVO_RS19920	WP_013035196.1	7.01	8.32
0.17	0.071	HVO_RS04780	WP_004044977.1	285.03	336.72
0.17	0.31	HVO_RS05735	WP_004045326.1	95.63	113
0.17	0.12	HVO_RS05780	WP_004045335.1	207.35	245.03
0.17	0.045	HVO_RS05880	WP_004045357.1	343.86	406.28
0.17	0.55	HVO_RS06155	WP_004044622.1	41.47	48.94
0.17	0.42	HVO_RS06425	WP_004044566.1	65	76.82
0.17	0.97	HVO_RS06470	WP_004044557.1	6.45	7.64
0.17	0.041	HVO_RS06915	WP_004044463.1	341.26	404.62
0.17	1.5e-05	HVO_RS20845	WP_004044431.1	1722.94	2037.17
0.17	0.48	HVO_RS07380	WP_004044375.1	47.52	56.09
0.17	0.54	HVO_RS07810	WP_004044290.1	41.09	48.67
0.17	0.45	HVO_RS08590	WP_013035565.1	62.06	73.6
0.17	0.43	HVO_RS10635	WP_004043707.1	73.51	86.67
0.17	0.94	HVO_RS11270	WP_004043575.1	7	8.25
0.17	0.25	HVO_RS11640	WP_004043497.1	124.89	147.41
0.17	0.38	HVO_RS12005	WP_004063282.1	75.37	89.05
0.17	0.43	HVO_RS12155	WP_004041430.1	61.42	72.77
0.17	0.14	HVO_RS12555	WP_004041526.1	192.1	227.47
0.17	0.099	HVO_RS12655	WP_004041546.1	220.3	260.83
0.17	0.71	HVO_RS12995	WP_004041613.1	28.79	34.05
0.17	0.49	HVO_RS13405	WP_013035651.1	55.77	65.88
0.17	0.21	HVO_RS13665	WP_004041750.1	138.62	163.72
0.17	0.31	HVO_RS14270	WP_004041874.1	92.98	110.32
0.17	0.77	HVO_RS14565	CDS	25.76	30.4
0.17	0.036	HVO_RS14590	WP_004041942.1	383.57	453.16
0.17	0.05	HVO_RS15945	WP_004042226.1	332.79	393.56
0.17	0.41	HVO_RS17555	WP_004042798.1	62.78	74.44
0.17	1	HVO_RS00470	WP_004041058.1	3.38	4.01
0.17	1	HVO_RS01275	WP_004041276.1	0.74	0.88
0.17	0.52	HVO_RS01305	WP_004041270.1	40.56	48.02
0.17	0.21	HVO_RS01405	WP_004041249.1	136.72	161.72
0.17	0.71	HVO_RS02575	WP_013035113.1	28.64	33.92
0.17	0.96	HVO_RS02720	WP_004043116.1	4.62	5.47
0.17	1	HVO_RS03675	WP_004043305.1	3.48	4.11
0.17	0.47	HVO_RS03900	WP_004040817.1	56.81	67.35
0.17	8.7e-06	HVO_RS03960	WP_013035130.1	1813.49	2145.25
0.17	0.89	HVO_RS20515	CDS	10.48	12.42
0.16	0.73	HVO_RS05370	WP_004045250.1	31.38	36.8
0.16	0.067	HVO_RS05555	WP_004045288.1	313.47	369.1
0.16	0.43	HVO_RS05785	WP_004045336.1	61.86	72.56
0.16	0.24	HVO_RS05890	WP_013035473.1	136.51	160.24
0.16	0.065	HVO_RS20825	WP_004044600.1	334.89	393.17
0.16	0.98	HVO_RS06465	WP_013035591.1	5.89	6.92
0.16	0.63	HVO_RS08175	WP_004044214.1	35.37	41.57
0.16	0.77	HVO_RS09120	WP_013035119.1	19.4	22.73
0.16	0.11	HVO_RS10095	WP_004043814.1	236.44	278.62
0.16	0.069	HVO_RS10425	WP_004043750.1	302.55	356.01
0.16	0.96	HVO_RS10940	WP_004043641.1	14.42	16.9
0.16	0.1	HVO_RS11010	WP_004043627.1	246.76	290.37
0.16	0.04	HVO_RS11855	WP_004043453.1	400.94	471.74
0.16	0.98	HVO_RS12590	WP_004041533.1	14.46	17.02
0.16	0.85	HVO_RS13400	WP_004041695.1	21.25	24.96
0.16	0.42	HVO_RS13585	WP_004041733.1	69.14	81.52
0.16	0.72	HVO_RS13650	WP_004041747.1	22.75	26.69
0.16	0.36	HVO_RS14990	WP_004042023.1	88.89	104.09
0.16	0.85	HVO_RS15260	WP_004042087.1	13.38	15.75
0.16	0.23	HVO_RS15395	WP_004042114.1	139.64	163.72
0.16	0.9	HVO_RS21055	WP_013035302.1	21.44	25.25
0.16	0.33	HVO_RS17760	WP_004042895.1	94.9	111.55
0.16	1.4e-14	HVO_RS17935	WP_004042968.1	6658.94	7806.34
0.16	0.31	HVO_RS18230	WP_013035593.1	101.48	119.58
0.16	0.055	HVO_RS18835	WP_004044754.1	334.27	393.43
0.16	0.92	HVO_RS00325	WP_004041087.1	17.41	20.44
0.16	0.47	HVO_RS00635	WP_004041025.1	63.35	74.33
0.16	0.83	HVO_RS00990	WP_004041333.1	18.18	21.36
0.16	0.84	HVO_RS02910	WP_013035119.1	18.31	21.45
0.16	0.57	HVO_RS02985	WP_013035225.1	48.18	56.44
0.16	0.33	HVO_RS03260	WP_171810344.1	102.98	120.83
0.16	0.041	HVO_RS20785	WP_004040914.1	399.96	469.28
0.15	0.61	HVO_RS04745	WP_004044965.1	45.43	52.99
0.15	0.0029	HVO_RS05560	WP_004045289.1	948.42	1109.53
0.15	0.47	HVO_RS05850	WP_004065483.1	63.64	74
0.15	0.9	HVO_RS06040	WP_013035080.1	14.24	16.65
0.15	0.62	HVO_RS06050	WP_013035031.1	43.46	50.63
0.15	0.59	HVO_RS06125	WP_004044628.1	38.71	45.16
0.15	0.53	HVO_RS20540	WP_144064038.1	53.4	62.42
0.15	0.75	HVO_RS07100	WP_004044426.1	21.19	24.7
0.15	0.45	HVO_RS08335	WP_004044180.1	68.98	80.22
0.15	0.54	HVO_RS08550	WP_004044134.1	53.91	62.85
0.15	0.34	HVO_RS09610	WP_004043919.1	99.9	116.81
0.15	0.053	HVO_RS09680	WP_004043906.1	402.16	469.75
0.15	0.096	HVO_RS09960	WP_004043843.1	280.06	327.62
0.15	0.087	HVO_RS10305	WP_004043775.1	301.43	352.7
0.15	0.31	HVO_RS10395	WP_004043756.1	119.98	139.7
0.15	0.098	HVO_RS10690	WP_004043696.1	280.59	328.26
0.15	0.55	HVO_RS11035	WP_004043622.1	51.77	60.55
0.15	0.48	HVO_RS11735	WP_004043478.1	65.75	76.75
0.15	0.36	HVO_RS11800	WP_004043464.1	90.64	106.09
0.15	0.75	HVO_RS11905	WP_004043443.1	31.93	37.19
0.15	0.41	HVO_RS12350	WP_004041483.1	83.39	97.57
0.15	0.48	HVO_RS20960	WP_004041491.1	67.97	79.12
0.15	0.053	HVO_RS12440	WP_004041502.1	393.63	460.11
0.15	0.53	HVO_RS12550	WP_004041525.1	49.41	57.61
0.15	0.57	HVO_RS13740	WP_013035584.1	42.31	49.51
0.15	0.27	HVO_RS20995	WP_004041772.1	143.62	167.47
0.15	0.0012	HVO_RS13805	WP_004041779.1	1236.92	1440.47
0.15	0.47	HVO_RS14040	WP_004041827.1	63.59	73.96
0.15	0.32	HVO_RS15155	WP_004042065.1	113.19	131.87
0.15	0.51	HVO_RS15160	WP_004042066.1	64.83	75.65
0.15	0.29	HVO_RS15605	WP_013035629.1	121.05	141.18
0.15	1	HVO_RS15670	WP_004042171.1	4.43	5.17
0.15	0.56	HVO_RS15915	WP_004042221.1	54.38	63.43
0.15	0.95	HVO_RS15980	WP_004042233.1	16.86	19.7
0.15	0.55	HVO_RS16105	WP_004042258.1	51.87	60.64
0.15	0.48	HVO_RS21065	WP_004042289.1	72	83.93
0.15	0.33	HVO_RS16485	WP_004042347.1	113.36	132.38
0.15	0.5	HVO_RS16880	WP_013035450.1	70.87	82.49
0.15	0.93	HVO_RS17115	WP_004042626.1	9.46	11.03
0.15	0.27	HVO_RS18175	WP_004043031.1	128.93	150.52
0.15	0.74	HVO_RS18375	WP_004044648.1	29.53	34.51
0.15	1	HVO_RS18460	WP_004044663.1	5.25	6.14
0.15	0.31	HVO_RS18565	WP_004044683.1	124.27	144.51
0.15	0.27	HVO_RS18855	CDS	135.85	158.06
0.15	0.2	HVO_RS18900	WP_004044777.1	164.31	192.28
0.15	0.14	HVO_RS19050	WP_004044834.1	252.72	293.84
0.15	0.27	HVO_RS19150	WP_004044873.1	131.7	153.52
0.15	0.81	HVO_RS19305	WP_013035579.1	22.32	26.1
0.15	0.92	HVO_RS19430	WP_013035684.1	11.89	13.82
0.15	0.48	HVO_RS19625	WP_013035691.1	59.93	70
0.15	0.88	HVO_RS01855	WP_004050879.1	19.02	22.27
0.15	0.91	HVO_RS00425	WP_004041067.1	10.01	11.67
0.15	0.91	HVO_RS20715	WP_162471306.1	22.21	25.97
0.15	0.96	HVO_RS03605	WP_013035221.1	8.33	9.69
0.15	0.42	HVO_RS04005	WP_004040838.1	87.82	102.55
0.15	0.28	HVO_RS04545	WP_004040958.1	125.6	146.94
0.14	0.4	HVO_RS04730	WP_013035623.1	87.5	101.43
0.14	0.35	HVO_RS05490	WP_004045274.1	112.9	131.01
0.14	0.16	HVO_RS05525	WP_004045282.1	247.22	286.24
0.14	0.79	HVO_RS05585	WP_004045295.1	26.36	30.51
0.14	1	HVO_RS05755	WP_004045330.1	8.69	10.09
0.14	0.35	HVO_RS05945	WP_004045372.1	121.44	140.68
0.14	1	HVO_RS06005	WP_004045395.1	3.73	4.32
0.14	0.36	HVO_RS06830	WP_004044481.1	122.42	141.38
0.14	0.26	HVO_RS07570	WP_004044337.1	163.86	189.42
0.14	0.0016	HVO_RS07830	WP_004044285.1	1356.8	1569.69
0.14	0.23	HVO_RS08500	WP_004044144.1	184.78	213.47
0.14	0.2	HVO_RS08540	WP_004044136.1	205.59	238.57
0.14	0.57	HVO_RS08915	WP_004044058.1	65.5	75.83
0.14	0.046	HVO_RS09310	WP_013035389.1	466.94	542.72
0.14	0.26	HVO_RS09450	WP_004043952.1	158.96	184.15
0.14	0.75	HVO_RS09525	WP_004043936.1	29.86	34.62
0.14	1	HVO_RS10245	WP_004043786.1	14.7	17.05
0.14	0.15	HVO_RS10470	WP_004043741.1	268.69	310.55
0.14	0.35	HVO_RS12015	WP_013035422.1	102.57	119.02
0.14	0.51	HVO_RS12330	WP_004041473.1	67.39	78.27
0.14	0.39	HVO_RS13445	WP_004041704.1	98.9	114.35
0.14	0.081	HVO_RS13670	WP_004041751.1	363.26	421.39
0.14	0.059	HVO_RS13715	WP_004041760.1	418.21	486.15
0.14	0.32	HVO_RS14060	WP_004041831.1	126.95	147.52
0.14	0.27	HVO_RS14110	WP_004041841.1	151.61	176.15
0.14	0.59	HVO_RS14455	CDS	55.56	64.27
0.14	0.42	HVO_RS14640	WP_004041953.1	92.33	107.25
0.14	0.067	HVO_RS14680	WP_004041959.1	437.26	505.55
0.14	1	HVO_RS21030	WP_004041982.1	2.38	2.76
0.14	0.26	HVO_RS16560	WP_004042374.1	167.64	194.05
0.14	0.021	HVO_RS16790	WP_004042477.1	623.91	724.94
0.14	0.64	HVO_RS16955	WP_013035417.1	50.54	58.45
0.14	0.65	HVO_RS17365	WP_004042728.1	36.22	41.92
0.14	0.79	HVO_RS17645	WP_004042848.1	32.89	38.13
0.14	0.69	HVO_RS17790	WP_004042904.1	34.92	40.43
0.14	0.75	HVO_RS17810	WP_004042912.1	32.04	37.13
0.14	1.4e-10	HVO_RS17925	WP_004042964.1	6037.74	6982.01
0.14	0.4	HVO_RS18085	WP_004043015.1	95.41	110.61
0.14	0.24	HVO_RS19165	WP_004044889.1	159.8	185.35
0.14	0.41	HVO_RS19365	WP_013035707.1	94.05	109.05
0.14	0.67	HVO_RS01930	WP_013035031.1	40.91	47.27
0.14	0.91	HVO_RS02535	WP_013035042.1	17.35	20.14
0.14	0.9	HVO_RS03060	WP_004043189.1	24.08	27.93
0.14	0.62	HVO_RS03270	WP_004043231.1	45.85	52.95
0.14	0.84	HVO_RS03440	WP_013035119.1	18.41	21.28
0.13	0.11	HVO_RS04715	WP_004044955.1	354.87	407.69
0.13	0.31	HVO_RS05140	WP_004045168.1	143.33	165.37
0.13	0.13	HVO_RS05375	WP_004045251.1	315.71	363.58
0.13	0.23	HVO_RS05830	WP_004045345.1	208.54	239.53
0.13	0.71	HVO_RS05855	WP_004045350.1	42.15	48.51
0.13	0.22	HVO_RS06180	WP_004044617.1	196.2	226.39
0.13	0.083	HVO_RS06195	WP_004044614.1	418.21	481.96
0.13	0.059	HVO_RS06950	WP_004044456.1	509.73	586.44
0.13	0.33	HVO_RS07005	WP_004044445.1	130.56	150.61
0.13	1	HVO_RS07420	WP_004044367.1	5.68	6.56
0.13	0.99	HVO_RS07615	WP_004044328.1	9.07	10.46
0.13	8.3e-07	HVO_RS08070	WP_004044234.1	4030.57	4630.25
0.13	0.3	HVO_RS08160	WP_004044217.1	167.35	192.58
0.13	0.31	HVO_RS08170	WP_004044215.1	149.91	172.41
0.13	0.63	HVO_RS08425	WP_004044160.1	56.77	65.3
0.13	0.91	HVO_RS09645	WP_004043913.1	21.98	25.29
0.13	0.34	HVO_RS09920	WP_004043851.1	135.36	155.43
0.13	0.33	HVO_RS10060	WP_004043822.1	142.71	164.58
0.13	0.16	HVO_RS10300	WP_004043776.1	283.38	325.6
0.13	0.86	HVO_RS11200	WP_013035427.1	25.47	29.39
0.13	0.36	HVO_RS12310	WP_004041465.1	114.11	131.41
0.13	0.92	HVO_RS13640	WP_013035508.1	13.81	15.87
0.13	1	HVO_RS15565	WP_004042147.1	5.43	6.25
0.13	0.54	HVO_RS15930	WP_004042223.1	64.37	74.22
0.13	0.48	HVO_RS15940	WP_004042225.1	89.46	103.08
0.13	0.39	HVO_RS18575	WP_004044686.1	103.25	119.18
0.13	0.076	HVO_RS19130	WP_004044866.1	448.7	516.19
0.13	0.19	HVO_RS19555	WP_013035678.1	243.67	280.74
0.13	0.2	HVO_RS20730	WP_004041260.1	232.97	268.07
0.13	1	HVO_RS01450	WP_004041240.1	2.88	3.31
0.13	0.89	HVO_RS02670	WP_004043106.1	26.1	29.93
0.13	0.9	HVO_RS03630	WP_004043297.1	26.68	30.64
0.13	0.92	HVO_RS03650	WP_004043300.1	12.54	14.47
0.12	0.41	HVO_RS04820	WP_004045005.1	123.62	141.26
0.12	0.42	HVO_RS05090	WP_004045135.1	109.6	125.55
0.12	0.89	HVO_RS06035	WP_013035249.1	17.42	19.94
0.12	0.82	HVO_RS20525	WP_144064035.1	33.72	38.54
0.12	0.39	HVO_RS06140	WP_004044625.1	132.95	152.07
0.12	0.2	HVO_RS06160	WP_004044621.1	256.86	294.41
0.12	0.33	HVO_RS20850	WP_004065234.1	147.72	169.04
0.12	1	HVO_RS07335	WP_004044383.1	9.84	11.21
0.12	0.5	HVO_RS07435	WP_004044364.1	90.76	103.64
0.12	0.34	HVO_RS08535	WP_004044137.1	144.09	165.19
0.12	0.48	HVO_RS09035	WP_004044034.1	102.24	116.78
0.12	1	HVO_RS09280	WP_004043989.1	10.58	12.07
0.12	0.24	HVO_RS09570	WP_004043927.1	214.51	245.58
0.12	0.83	HVO_RS09655	WP_004043911.1	22.84	26.15
0.12	0.63	HVO_RS09840	WP_004043867.1	59.4	67.72
0.12	0.43	HVO_RS10290	WP_004043778.1	127.19	144.88
0.12	0.17	HVO_RS10505	WP_004043734.1	297.37	340.27
0.12	0.28	HVO_RS12360	WP_004041485.1	183.06	209.51
0.12	0.64	HVO_RS12705	CDS	59.81	68.16
0.12	0.63	HVO_RS13000	WP_004063115.1	65.63	74.91
0.12	0.52	HVO_RS13580	WP_004041732.1	87.38	99.74
0.12	0.4	HVO_RS13625	WP_004041741.1	123.24	140.88
0.12	0.48	HVO_RS13685	WP_049914780.1	89.61	102.67
0.12	0.82	HVO_RS13865	CDS	33.68	38.61
0.12	0.33	HVO_RS14010	WP_004041821.1	178.98	204.04
0.12	0.82	HVO_RS14510	WP_004041926.1	38.11	43.64
0.12	0.13	HVO_RS14600	WP_004041944.1	375.82	429.43
0.12	0.98	HVO_RS14775	WP_004041979.1	20.9	23.88
0.12	0.44	HVO_RS15880	WP_013035581.1	119.6	136.49
0.12	0.076	HVO_RS16425	WP_004042327.1	509.25	583.13
0.12	1	HVO_RS16570	WP_004042376.1	7.43	8.49
0.12	0.091	HVO_RS16875	WP_004042512.1	487.63	556.06
0.12	0.48	HVO_RS17300	WP_004042701.1	89.36	102.46
0.12	0.27	HVO_RS18220	WP_004043039.1	221.7	252.81
0.12	0.91	HVO_RS18425	WP_004044656.1	13.21	15.1
0.12	0.43	HVO_RS18795	WP_004044738.1	133.83	152.4
0.12	0.42	HVO_RS19110	WP_004044859.1	126.62	144.76
0.12	1	HVO_RS19605	WP_013035722.1	8.99	10.25
0.12	0.49	HVO_RS01845	WP_004050863.1	102.8	117.54
0.12	1	HVO_RS00500	WP_004041052.1	0.77	0.88
0.12	0.29	HVO_RS00700	WP_004041012.1	194.05	222.03
0.12	1	HVO_RS00725	WP_081442862.1	13.53	15.43
0.12	1	HVO_RS00765	WP_004041381.1	3.74	4.26
0.12	0.39	HVO_RS03280	WP_004043233.1	139.05	159.09
0.12	0.57	HVO_RS04255	WP_004040889.1	67.98	77.64
0.12	0.77	HVO_RS04605	WP_004040970.1	39.25	44.79
0.11	0.68	HVO_RS05650	WP_004045309.1	63.3	71.59
0.11	0.66	HVO_RS05770	WP_004045333.1	64.86	73.83
0.11	0.27	HVO_RS05860	WP_004045351.1	224.73	255.56
0.11	0.04	HVO_RS06285	WP_004044594.1	919.95	1041.23
0.11	0.65	HVO_RS07165	WP_004044414.1	64.4	72.97
0.11	0.19	HVO_RS07175	WP_004044412.1	321.17	365.1
0.11	1	HVO_RS07600	WP_013035589.1	7.35	8.37
0.11	0.54	HVO_RS08215	WP_004044205.1	92.41	105.16
0.11	0.96	HVO_RS08600	WP_004044123.1	16.52	18.73
0.11	0.59	HVO_RS10320	WP_004043772.1	73.17	83.08
0.11	0.45	HVO_RS10420	WP_004043751.1	135.42	153.4
0.11	0.69	HVO_RS11870	WP_004043450.1	48.3	54.81
0.11	0.28	HVO_RS12335	WP_004041476.1	235.7	267.99
0.11	0.92	HVO_RS20575	WP_115802679.1	13.91	15.74
0.11	0.51	HVO_RS13925	WP_004041804.1	103.88	118.06
0.11	0.86	HVO_RS14280	WP_004041876.1	34.67	39.46
0.11	1	HVO_RS14835	WP_004041992.1	13.56	15.39
0.11	0.92	HVO_RS14845	WP_049914808.1	12.64	14.4
0.11	0.7	HVO_RS15025	WP_004042031.1	44.2	50.18
0.11	0.66	HVO_RS15275	WP_004042090.1	53.87	61.22
0.11	0.74	HVO_RS16085	WP_004042254.1	38.53	43.8
0.11	0.11	HVO_RS16340	WP_004042306.1	529.07	599.25
0.11	1	HVO_RS16465	WP_004042340.1	2.98	3.39
0.11	0.81	HVO_RS16775	WP_004042471.1	42.63	48.31
0.11	0.32	HVO_RS17715	WP_013035562.1	208.21	236.56
0.11	0.43	HVO_RS17770	WP_004042898.1	143	162.04
0.11	0.45	HVO_RS18205	WP_004043037.1	120.01	136.14
0.11	0.74	HVO_RS18430	WP_004044657.1	45.22	51.33
0.11	0.56	HVO_RS18660	WP_004044703.1	84.95	96.14
0.11	0.36	HVO_RS18840	WP_004044756.1	162.89	185.48
0.11	0.9	HVO_RS19205	WP_004044904.1	28.74	32.66
0.11	0.02	HVO_RS19285	WP_004044952.1	1028.23	1170.01
0.11	0.87	HVO_RS00400	WP_004041072.1	34.9	39.51
0.11	0.22	HVO_RS00730	WP_004041006.1	302.07	342.99
0.11	1	HVO_RS00790	WP_004041374.1	2.43	2.75
0.11	0.33	HVO_RS01810	WP_004041159.1	218.78	247.53
0.11	1	HVO_RS02905	WP_013035213.1	7.97	9.02
0.11	1	HVO_RS03015	CDS	0.13	0.15
0.11	0.94	HVO_RS03145	WP_069641596.1	29.54	33.5
0.11	0.73	HVO_RS03350	WP_004043247.1	44.95	51.11
0.11	0.93	HVO_RS03685	WP_013035173.1	19.5	22.12
0.11	0.82	HVO_RS04630	WP_004040975.1	42.65	48.51
0.1	0.74	HVO_RS05575	WP_004045293.1	54.05	60.96
0.1	0.0024	HVO_RS05655	WP_004045310.1	2190.83	2475.95
0.1	0.97	HVO_RS05955	WP_004045374.1	9.12	10.29
0.1	0.91	HVO_RS06115	WP_004044630.1	31.4	35.28
0.1	0.29	HVO_RS06855	WP_004044475.1	287.61	323.39
0.1	0.69	HVO_RS07050	WP_004044436.1	68.18	77.04
0.1	0.13	HVO_RS08450	WP_004044155.1	497.94	562.83
0.1	0.7	HVO_RS08925	WP_004044056.1	63.97	72.04
0.1	0.65	HVO_RS09245	WP_004043996.1	73.53	82.76
0.1	0.45	HVO_RS09650	WP_004043912.1	129.11	145.85
0.1	0.92	HVO_RS09875	CDS	33.92	38.17
0.1	0.67	HVO_RS10325	WP_004043771.1	60.92	68.77
0.1	0.21	HVO_RS11020	WP_013035467.1	349.48	394.36
0.1	0.89	HVO_RS12640	WP_004041543.1	33.23	37.53
0.1	0.63	HVO_RS13105	WP_004041630.1	87.89	99.06
0.1	0.61	HVO_RS20980	WP_013035284.1	82.77	93.35
0.1	0.99	HVO_RS13845	WP_004041787.1	16.69	18.84
0.1	0.53	HVO_RS13890	WP_004041797.1	129.33	145.3
0.1	0.72	HVO_RS14100	WP_004041839.1	58.04	65.46
0.1	0.66	HVO_RS14130	WP_004041845.1	71.53	80.66
0.1	0.65	HVO_RS14290	WP_004041878.1	73.49	82.75
0.1	0.86	HVO_RS15270	WP_004042089.1	28.07	31.73
0.1	0.94	HVO_RS15285	WP_004042092.1	27.77	31.2
0.1	0.91	HVO_RS15290	WP_004042093.1	24.47	27.57
0.1	0.48	HVO_RS15800	WP_004042199.1	133.31	149.89
0.1	0.38	HVO_RS16390	WP_004042317.1	201.76	226.79
0.1	0.4	HVO_RS16785	WP_004042475.1	164.6	185.7
0.1	0.13	HVO_RS17655	WP_004042852.1	510.14	576.45
0.1	0.63	HVO_RS19060	WP_049914907.1	83.85	94.31
0.1	0.39	HVO_RS19075	WP_004044839.1	170.37	192.27
0.1	0.61	HVO_RS19085	WP_004044843.1	83.04	93.61
0.1	1	HVO_RS19215	WP_004044908.1	12.53	14.13
0.1	0.92	HVO_RS19565	WP_013035670.1	17.66	19.95
0.1	0.98	HVO_RS01205	CDS	9.79	11.01
0.1	0.44	HVO_RS01915	WP_013035100.1	148.4	166.95
0.1	0.89	HVO_RS02885	WP_004043152.1	29.38	33
0.1	0.87	HVO_RS03325	WP_004043242.1	37.26	42.12
0.1	0.89	HVO_RS03920	WP_004040821.1	26.4	29.72
0.1	0.45	HVO_RS04060	WP_004040849.1	122.88	138.87
0.09	0.89	HVO_RS05050	WP_004045118.1	28.79	32.32
0.09	0.14	HVO_RS05500	WP_004045277.1	611.56	685.04
0.09	0.66	HVO_RS06790	WP_004044489.1	82.64	92.58
0.09	0.00065	HVO_RS07110	WP_004057907.1	3449.34	3870.63
0.09	0.32	HVO_RS07160	WP_004044415.1	296.16	331.57
0.09	0.43	HVO_RS07755	WP_004044301.1	228.57	254.96
0.09	0.011	HVO_RS08060	WP_004044236.1	2138.62	2388.14
0.09	0.26	HVO_RS08150	WP_004044219.1	343.34	384.5
0.09	0.78	HVO_RS08330	WP_004044181.1	46.6	52.1
0.09	0.71	HVO_RS08390	WP_004044167.1	71.25	79.72
0.09	0.98	HVO_RS10480	WP_004043739.1	12.34	13.78
0.09	0.58	HVO_RS12060	WP_004041410.1	101.62	113.59
0.09	0.054	HVO_RS12200	WP_004041440.1	1154.74	1290.65
0.09	0.55	HVO_RS13450	WP_004041708.1	119.73	134.1
0.09	0.67	HVO_RS13840	WP_004041786.1	76.72	85.91
0.09	0.39	HVO_RS14165	WP_004041852.1	244.43	273.3
0.09	0.58	HVO_RS15255	WP_004042086.1	101.33	113.79
0.09	0.92	HVO_RS21050	WP_004042107.1	18.95	21.28
0.09	1	HVO_RS15740	WP_004042186.1	3.95	4.41
0.09	0.49	HVO_RS16360	WP_004042310.1	142.93	160.3
0.09	0.98	HVO_RS17310	WP_004042705.1	23.62	26.46
0.09	0.66	HVO_RS18055	WP_004043010.1	69.8	77.98
0.09	0.64	HVO_RS18170	WP_004043030.1	73.24	82.1
0.09	1	HVO_RS18395	WP_004044650.1	22.57	25.18
0.09	0.64	HVO_RS18485	WP_004044668.1	86.56	96.71
0.09	0.85	HVO_RS19185	WP_004044896.1	39.2	43.87
0.09	0.99	HVO_RS00465	WP_004041059.1	22.46	25.09
0.09	1	HVO_RS00615	WP_004041029.1	10.97	12.28
0.09	1	HVO_RS00810	WP_004041370.1	3.8	4.24
0.09	1	HVO_RS00825	WP_004041367.1	2.71	3.03
0.09	0.92	HVO_RS01395	WP_004041251.1	18.97	21.29
0.09	0.96	HVO_RS02420	WP_013035173.1	14.77	16.52
0.09	1	HVO_RS03025	WP_004043182.1	9.35	10.47
0.09	0.52	HVO_RS03335	WP_013035117.1	144.37	162
0.09	0.96	HVO_RS03720	WP_013035197.1	32.38	36.12
0.09	0.9	HVO_RS20040	CDS	31.32	35.17
0.09	0.26	HVO_RS04055	WP_004040848.1	334.08	374.79
0.09	0.89	HVO_RS04560	WP_013035211.1	37.89	42.35
0.08	1	HVO_RS04860	WP_004045027.1	6.54	7.25
0.08	0.81	HVO_RS05105	CDS	58.9	65.42
0.08	0.53	HVO_RS05175	WP_004045183.1	178.94	198.31
0.08	0.65	HVO_RS05315	WP_004045240.1	100.53	111.86
0.08	0.43	HVO_RS05835	WP_004045346.1	229.2	254.47
0.08	0.82	HVO_RS07040	WP_004044438.1	49.99	55.56
0.08	0.98	HVO_RS07180	WP_004044411.1	13.02	14.44
0.08	0.7	HVO_RS08025	WP_004044244.1	77.9	86.84
0.08	0.58	HVO_RS08380	WP_004044169.1	130.62	145.33
0.08	0.89	HVO_RS08555	WP_004044133.1	47.14	52.33
0.08	0.59	HVO_RS08865	WP_004044069.1	124.14	138.44
0.08	0.4	HVO_RS09540	WP_004043933.1	250.29	278.55
0.08	0.66	HVO_RS09790	WP_004043880.1	114.77	127.16
0.08	0.17	HVO_RS09940	WP_004043847.1	625.44	696.13
0.08	0.37	HVO_RS10035	WP_004043827.1	278.73	310
0.08	1	HVO_RS10370	WP_004043761.1	16.46	18.33
0.08	1	HVO_RS10585	WP_004043718.1	10.23	11.41
0.08	0.96	HVO_RS10995	WP_004043630.1	30.57	34
0.08	0.7	HVO_RS11080	WP_004043613.1	96.13	106.63
0.08	1	HVO_RS11605	WP_004043503.1	23.18	25.74
0.08	0.49	HVO_RS11645	WP_004043496.1	205.12	227.36
0.08	0.64	HVO_RS11695	WP_004043486.1	109	121.18
0.08	0.66	HVO_RS12455	WP_004041505.1	109.87	122.1
0.08	1	HVO_RS12940	WP_004041603.1	11.81	13.13
0.08	0.88	HVO_RS13575	WP_004041731.1	40.06	44.67
0.08	0.47	HVO_RS14105	WP_004041840.1	214.5	237.97
0.08	0.8	HVO_RS14325	WP_004041887.1	74.48	82.61
0.08	1	HVO_RS14780	WP_004041980.1	8.53	9.48
0.08	0.46	HVO_RS15095	WP_004042045.1	209.27	232.51
0.08	1	HVO_RS15710	WP_004042179.1	14.41	16.03
0.08	0.62	HVO_RS15755	WP_013035448.1	133.11	147.69
0.08	1	HVO_RS15850	WP_004042208.1	13.92	15.52
0.08	0.79	HVO_RS16850	WP_004042499.1	60.46	67.38
0.08	0.46	HVO_RS17360	WP_004042726.1	184.84	206.12
0.08	0.91	HVO_RS17470	WP_004042766.1	43.42	48.37
0.08	1	HVO_RS17575	WP_013035260.1	14.48	16.04
0.08	0.66	HVO_RS17800	WP_004042908.1	94.44	105.17
0.08	1	HVO_RS18985	WP_004044807.1	2.81	3.11
0.08	0.65	HVO_RS19180	WP_004044895.1	115.97	129.11
0.08	1	HVO_RS19490	WP_013035682.1	22.61	25.13
0.08	1	HVO_RS00020	WP_004041149.1	14.01	15.59
0.08	1	HVO_RS00535	WP_004041045.1	8.3	9.21
0.08	1	HVO_RS03175	WP_004043212.1	7.33	8.13
0.08	0.4	HVO_RS03545	WP_013035073.1	261.1	290.69
0.08	0.64	HVO_RS03610	WP_004043293.1	118.15	131.26
0.08	1	HVO_RS04135	WP_004040865.1	6.66	7.38
0.07	0.0041	HVO_RS06405	WP_004044570.1	3845.81	4256.87
0.07	0.82	HVO_RS06770	WP_004044493.1	70.89	78.33
0.07	0.76	HVO_RS06795	WP_004044488.1	78.2	86.29
0.07	0.74	HVO_RS07865	WP_004044277.1	95.78	105.37
0.07	0.89	HVO_RS08325	WP_004044182.1	54.46	60.12
0.07	0.66	HVO_RS08365	WP_004044173.1	135.41	149.05
0.07	1	HVO_RS08615	WP_004044120.1	27.78	30.73
0.07	0.52	HVO_RS08850	WP_004044072.1	207.91	229.52
0.07	0.9	HVO_RS08945	WP_013035477.1	39.07	43.27
0.07	0.99	HVO_RS09000	WP_004044041.1	26.51	29.33
0.07	0.86	HVO_RS09060	WP_004044029.1	46.91	51.65
0.07	1	HVO_RS09340	WP_004043975.1	6.09	6.74
0.07	0.79	HVO_RS09455	WP_004043951.1	67.47	74.7
0.07	0.93	HVO_RS09860	WP_004043863.1	39.35	43.42
0.07	1	HVO_RS10260	WP_004043783.1	10.79	11.92
0.07	1	HVO_RS10545	WP_004043726.1	10.08	11.1
0.07	0.45	HVO_RS10670	WP_004043700.1	264.5	292.61
0.07	0.92	HVO_RS10720	WP_004043690.1	43.67	48.25
0.07	0.9	HVO_RS10805	CDS	47.98	53.01
0.07	0.62	HVO_RS11770	WP_004043470.1	142.09	157.05
0.07	0.65	HVO_RS11995	WP_013035391.1	109.68	121.25
0.07	0.66	HVO_RS20170	WP_081442888.1	144.28	158.99
0.07	0.98	HVO_RS13050	WP_004041619.1	40.95	45.11
0.07	0.87	HVO_RS13440	WP_004041703.1	56.65	62.36
0.07	0.98	HVO_RS14535	WP_013035518.1	13.05	14.42
0.07	0.25	HVO_RS14585	WP_004041941.1	573.38	633.88
0.07	0.93	HVO_RS15045	WP_049914811.1	27.93	30.9
0.07	1	HVO_RS15680	WP_004042173.1	5.36	5.91
0.07	1	HVO_RS15925	WP_013035191.1	21.53	23.74
0.07	0.77	HVO_RS16120	WP_004042261.1	78.33	86.33
0.07	1	HVO_RS16230	WP_004042283.1	2.48	2.74
0.07	0.97	HVO_RS16700	CDS	26.33	29
0.07	0.82	HVO_RS16905	WP_004042524.1	50.33	55.74
0.07	0.69	HVO_RS16935	WP_144064056.1	113.97	125.58
0.07	0.48	HVO_RS17255	WP_013035297.1	261.07	287.67
0.07	0.29	HVO_RS17495	WP_004042775.1	496.38	548.72
0.07	0.97	HVO_RS17875	WP_004042944.1	35.2	38.95
0.07	0.68	HVO_RS00035	WP_004041146.1	145.31	159.92
0.07	1	HVO_RS00515	WP_004041049.1	8.41	9.31
0.07	0.64	HVO_RS00895	WP_004041353.1	132.04	145.88
0.07	1	HVO_RS00935	WP_004041345.1	10.23	11.31
0.07	0.62	HVO_RS01795	WP_004041163.1	126.53	140.09
0.07	0.87	HVO_RS03250	WP_004043227.1	49.24	54.36
0.07	0.65	HVO_RS04095	WP_004040856.1	112.38	124.03
0.06	0.66	HVO_RS05840	WP_004045347.1	171.99	188.43
0.06	0.84	HVO_RS05930	WP_013035374.1	81.01	88.56
0.06	0.73	HVO_RS06780	WP_004044491.1	139.03	152.06
0.06	0.61	HVO_RS06940	WP_004044458.1	151.25	166.3
0.06	0.046	HVO_RS07070	WP_004044432.1	2951.84	3229.06
0.06	0.8	HVO_RS07440	WP_049914893.1	75.18	82.41
0.06	0.91	HVO_RS07820	WP_004044288.1	43.76	48.01
0.06	0.93	HVO_RS20865	WP_004044240.1	30.6	33.54
0.06	0.55	HVO_RS08375	WP_004044171.1	276.94	302.53
0.06	0.98	HVO_RS08910	WP_004044059.1	45.6	49.83
0.06	0.87	HVO_RS09185	WP_004044008.1	63.22	69.53
0.06	1	HVO_RS09275	WP_004043990.1	10.91	11.98
0.06	0.79	HVO_RS09605	WP_004043920.1	100.48	109.77
0.06	1	HVO_RS10110	WP_004043811.1	17.27	18.9
0.06	0.92	HVO_RS10485	WP_004043738.1	42.53	46.71
0.06	1	HVO_RS10570	WP_004043721.1	6.55	7.19
0.06	1	HVO_RS11100	WP_004043609.1	12.19	13.38
0.06	0.57	HVO_RS11240	WP_004043582.1	214.16	234.87
0.06	0.92	HVO_RS12305	WP_004041464.1	32.44	35.63
0.06	0.94	HVO_RS12685	WP_004041552.1	22.42	24.65
0.06	0.35	HVO_RS12825	WP_004041579.1	536.9	589.13
0.06	0.9	HVO_RS12875	WP_004041589.1	76.2	83.23
0.06	0.7	HVO_RS13005	WP_004041615.1	114.46	125.83
0.06	1	HVO_RS14055	WP_004041830.1	33.77	36.91
0.06	1	HVO_RS20590	CDS	13.38	14.63
0.06	1	HVO_RS14875	WP_004042001.1	6.43	7.03
0.06	0.41	HVO_RS16005	WP_004042238.1	428.35	469.14
0.06	0.96	HVO_RS16865	WP_004042504.1	47.87	52.55
0.06	1	HVO_RS17230	WP_004042670.1	3.39	3.71
0.06	0.5	HVO_RS17425	WP_004042753.1	281.21	308.81
0.06	1	HVO_RS18480	WP_004044667.1	7.12	7.77
0.06	0.95	HVO_RS18785	WP_004044733.1	56.74	62.2
0.06	1	HVO_RS19210	WP_004044906.1	22.36	24.44
0.06	0.84	HVO_RS00005	WP_004041152.1	55.56	61.08
0.06	1	HVO_RS00455	WP_004041061.1	2.42	2.65
0.06	0.6	HVO_RS00955	WP_004041340.1	234.75	256.47
0.06	1	HVO_RS02395	WP_013035180.1	0.17	0.19
0.06	0.64	HVO_RS03285	WP_049914851.1	166.55	182.6
0.06	0.96	HVO_RS03745	WP_004041391.1	25.71	28.19
0.06	0.056	HVO_RS04160	WP_004040870.1	2421.23	2654.23
0.06	1	HVO_RS04690	WP_004040987.1	16.48	18.02
0.06	0.79	HVO_RS04700	WP_004040989.1	90.74	99.37
0.05	0.79	HVO_RS05305	WP_004045238.1	111.86	121.87
0.05	0.95	HVO_RS06675	CDS	29	31.45
0.05	0.46	HVO_RS06825	WP_004044482.1	453.83	494.58
0.05	1	HVO_RS07950	WP_004044259.1	14.61	15.91
0.05	0.76	HVO_RS07975	WP_004044254.1	134.26	145.92
0.05	0.93	HVO_RS08090	WP_004044230.1	63.73	69.5
0.05	1	HVO_RS08885	WP_004044064.1	19	20.62
0.05	0.81	HVO_RS08940	WP_004044053.1	105.94	115.2
0.05	0.84	HVO_RS09090	WP_004044023.1	90.67	99.04
0.05	0.88	HVO_RS09190	WP_013035636.1	68.71	74.85
0.05	1	HVO_RS09635	WP_004043914.1	10.15	11.02
0.05	0.81	HVO_RS09740	WP_004043890.1	84.85	92.63
0.05	0.75	HVO_RS10000	WP_004043835.1	128.71	140.54
0.05	0.68	HVO_RS10790	WP_004043673.1	178.11	194.35
0.05	0.98	HVO_RS11000	WP_004043629.1	28.42	30.94
0.05	0.68	HVO_RS12175	WP_004041434.1	203.58	222.01
0.05	0.77	HVO_RS12635	WP_004041542.1	132.4	143.86
0.05	0.96	HVO_RS12945	WP_004041604.1	27.68	30.2
0.05	0.79	HVO_RS12970	WP_004063118.1	121.57	131.98
0.05	0.92	HVO_RS13130	WP_004041635.1	65.06	70.59
0.05	0.62	HVO_RS13915	WP_004041802.1	255.19	278.02
0.05	0.68	HVO_RS14140	WP_004041847.1	215.37	234.2
0.05	0.9	HVO_RS14950	WP_004042015.1	66.98	72.83
0.05	0.94	HVO_RS15100	WP_004042046.1	44.76	48.78
0.05	0.92	HVO_RS15120	WP_004042058.1	67.4	73.6
0.05	1	HVO_RS15645	WP_004042166.1	9.97	10.85
0.05	0.82	HVO_RS16355	CDS	97.16	105.48
0.05	0.087	HVO_RS16800	WP_004042483.1	2648.75	2885.33
0.05	0.87	HVO_RS16915	WP_004042529.1	63.46	69.24
0.05	0.97	HVO_RS17395	WP_004042741.1	62.88	68.35
0.05	0.95	HVO_RS17910	WP_004042956.1	31.45	34.27
0.05	0.8	HVO_RS18035	WP_004043006.1	122.01	132.55
0.05	0.6	HVO_RS18185	WP_004043033.1	297.97	323.85
0.05	0.84	HVO_RS18605	WP_004044692.1	83.96	91.18
0.05	0.75	HVO_RS18880	WP_004044769.1	154.52	167.91
0.05	0.5	HVO_RS19000	WP_013035485.1	413.05	449.35
0.05	0.95	HVO_RS00080	WP_004041136.1	71.01	77.11
0.05	1	HVO_RS00100	WP_049914703.1	14.46	15.7
0.05	0.24	HVO_RS00305	WP_004041091.1	1159.14	1263.24
0.05	0.98	HVO_RS02410	WP_013035153.1	25.89	28.23
0.05	0.98	HVO_RS02875	WP_215490484.1	47.77	51.93
0.05	0.99	HVO_RS03585	WP_004043289.1	36.75	40.11
0.05	0.98	HVO_RS03750	WP_161606675.1	40.61	44.18
0.04	0.95	HVO_RS04735	WP_004044961.1	66.29	71.67
0.04	1	HVO_RS04855	WP_004045023.1	18.86	20.33
0.04	0.84	HVO_RS05580	WP_004045294.1	111.96	121.41
0.04	0.78	HVO_RS05610	WP_004045301.1	128.3	139.11
0.04	0.87	HVO_RS05815	WP_004045342.1	111.07	120.18
0.04	0.89	HVO_RS06075	WP_004044638.1	95.17	102.67
0.04	0.65	HVO_RS06910	WP_004044464.1	306.43	331.71
0.04	1	HVO_RS07480	WP_004044355.1	23.31	25.11
0.04	1	HVO_RS07675	WP_004044316.1	5.42	5.85
0.04	0.9	HVO_RS08320	WP_004044183.1	64.57	69.92
0.04	1	HVO_RS09005	WP_004044040.1	18.88	20.43
0.04	0.95	HVO_RS09145	WP_004044016.1	51.42	55.55
0.04	0.97	HVO_RS11355	WP_004043558.1	50.13	54.38
0.04	0.64	HVO_RS11365	WP_004043556.1	389.85	421.19
0.04	0.92	HVO_RS12700	WP_004041554.1	67.65	73.29
0.04	0.95	HVO_RS12880	WP_004041590.1	38.55	41.8
0.04	0.94	HVO_RS13075	WP_004041624.1	82.62	89.56
0.04	0.96	HVO_RS14170	WP_004041853.1	76.36	82.63
0.04	0.74	HVO_RS14655	WP_049914806.1	234.19	252.68
0.04	0.94	HVO_RS15040	WP_004042034.1	44.89	48.65
0.04	0.39	HVO_RS15050	WP_004042036.1	1124.93	1214.59
0.04	1	HVO_RS20625	WP_144064047.1	9.4	10.15
0.04	0.74	HVO_RS15840	WP_004042206.1	177.86	192.48
0.04	0.31	HVO_RS16180	WP_004042273.1	1375.05	1486.78
0.04	0.95	HVO_RS16625	WP_004042410.1	78.88	85.23
0.04	1	HVO_RS16650	WP_004042422.1	16.23	17.6
0.04	0.67	HVO_RS16855	WP_004042501.1	287.13	311.04
0.04	0.97	HVO_RS17880	WP_004042946.1	59.76	64.71
0.04	0.8	HVO_RS17975	WP_004042985.1	152.37	164.89
0.04	0.93	HVO_RS18410	WP_004044653.1	58.34	63.15
0.04	0.65	HVO_RS19055	WP_004044835.1	318.23	344.54
0.04	0.98	HVO_RS19240	WP_004044917.1	22.75	24.62
0.04	0.86	HVO_RS00550	WP_004041042.1	96.44	104.05
0.04	1	HVO_RS01270	WP_004041277.1	14.35	15.49
0.04	1	HVO_RS01460	WP_004041238.1	1.88	2.03
0.04	1	HVO_RS03665	WP_049914858.1	15.26	16.5
0.03	0.93	HVO_RS05030	WP_004045110.1	118.81	127.35
0.03	0.89	HVO_RS05550	WP_013035269.1	131.02	141.02
0.03	0.93	HVO_RS05920	WP_004045367.1	113.57	121.97
0.03	1	HVO_RS06000	WP_004045393.1	7.4	7.92
0.03	0.7	HVO_RS06255	WP_004044602.1	370.16	398.21
0.03	1	HVO_RS06450	WP_004044562.1	10.75	11.57
0.03	0.82	HVO_RS06625	WP_004044524.1	170.53	183.26
0.03	1	HVO_RS07190	WP_004044409.1	21.44	22.98
0.03	1	HVO_RS07695	WP_004044312.1	27.66	29.79
0.03	0.21	HVO_RS08065	WP_004044235.1	3037.5	3270.56
0.03	0.99	HVO_RS08345	WP_004044177.1	68.65	73.5
0.03	0.55	HVO_RS08490	WP_004044146.1	860.16	923.44
0.03	0.73	HVO_RS08660	WP_004044111.1	320.68	344.93
0.03	0.96	HVO_RS08795	WP_004044082.1	75.5	80.85
0.03	0.94	HVO_RS09700	WP_004043900.1	72.04	77.28
0.03	0.95	HVO_RS11545	WP_004043518.1	60.41	65.07
0.03	1	HVO_RS11845	WP_004043455.1	45.57	49.06
0.03	0.89	HVO_RS20950	WP_004043442.1	138.32	148.79
0.03	0.84	HVO_RS12300	WP_004041462.1	136.1	146.61
0.03	1	HVO_RS12750	WP_004041565.1	70.82	75.82
0.03	1	HVO_RS12790	WP_049914763.1	61.15	65.5
0.03	1	HVO_RS12965	WP_004041608.1	71.9	77.21
0.03	1	HVO_RS13365	WP_004041688.1	17.69	18.94
0.03	0.94	HVO_RS20990	WP_004041771.1	111.66	120.12
0.03	0.88	HVO_RS14195	WP_004041859.1	166.43	178.71
0.03	0.67	HVO_RS14605	WP_004041945.1	568.92	609.32
0.03	0.95	HVO_RS14980	WP_004042021.1	95.28	102.46
0.03	0.94	HVO_RS15175	WP_004042069.1	118.92	127.73
0.03	0.77	HVO_RS16130	WP_004042263.1	286.1	307.66
0.03	0.88	HVO_RS16515	WP_004042359.1	190.85	204.23
0.03	0.82	HVO_RS16615	WP_004042406.1	246.52	264.33
0.03	0.86	HVO_RS17125	WP_004042630.1	122.72	131.97
0.03	1	HVO_RS17140	WP_004042637.1	80.28	86.11
0.03	1	HVO_RS17210	WP_004042663.1	37.31	40.2
0.03	0.92	HVO_RS18090	WP_004043016.1	90.38	97.15
0.03	0.98	HVO_RS18780	WP_004044731.1	33.16	35.57
0.03	1	HVO_RS00510	WP_004041050.1	7.09	7.62
0.03	1	HVO_RS02965	WP_013035110.1	32.2	34.64
0.03	1	HVO_RS19935	CDS	8.18	8.78
0.03	1	HVO_RS20015	WP_013035217.1	38.01	40.77
0.03	0.82	HVO_RS04090	WP_004040855.1	282.59	302.86
0.03	0.98	HVO_RS04100	WP_049914680.1	64.03	68.61
0.03	1	HVO_RS04285	WP_004040895.1	12.3	13.23
0.02	0.9	HVO_RS04710	WP_004044954.1	252.81	268.86
0.02	1	HVO_RS20800	WP_171810345.1	16.21	17.27
0.02	1	HVO_RS05280	WP_004045233.1	71.81	76.45
0.02	0.91	HVO_RS06165	WP_004044620.1	231.48	246.28
0.02	0.73	HVO_RS06645	WP_004044520.1	527.92	564.25
0.02	1	HVO_RS07790	WP_004044295.1	18.99	20.25
0.02	1	HVO_RS07995	WP_004044250.1	51.74	55.36
0.02	0.98	HVO_RS08870	WP_004044068.1	72.66	77.31
0.02	0.94	HVO_RS09575	WP_004043926.1	201.41	214.43
0.02	0.98	HVO_RS09995	WP_004043836.1	118.53	126.23
0.02	0.93	HVO_RS10075	WP_004043818.1	266.5	283.73
0.02	1	HVO_RS10165	WP_004043800.1	23.91	25.53
0.02	0.98	HVO_RS10195	WP_008605767.1	77.82	82.77
0.02	1	HVO_RS10360	WP_004043764.1	62.01	66.2
0.02	1	HVO_RS10550	WP_004043725.1	10.23	10.9
0.02	1	HVO_RS10990	WP_004043631.1	79.39	84.43
0.02	1	HVO_RS11225	WP_004043585.1	51.75	55.32
0.02	1	HVO_RS11730	WP_049914872.1	45.63	48.81
0.02	0.82	HVO_RS12120	WP_004041423.1	447.96	477.62
0.02	0.88	HVO_RS12290	WP_004041459.1	210.5	224.58
0.02	0.59	HVO_RS12560	WP_004041527.1	2411.28	2563.28
0.02	1	HVO_RS20180	CDS	6	6.39
0.02	1	HVO_RS13380	WP_004041691.1	95.71	101.76
0.02	0.93	HVO_RS13480	WP_004041718.1	140.2	149.94
0.02	0.92	HVO_RS13490	WP_004041720.1	287.77	306.1
0.02	1	HVO_RS13570	WP_004041730.1	103.89	110.4
0.02	0.64	HVO_RS13815	WP_004062994.1	1101.12	1175.11
0.02	1	HVO_RS14075	WP_004041834.1	50.66	53.98
0.02	0.9	HVO_RS14115	WP_013035338.1	233.13	248.74
0.02	0.98	HVO_RS14260	WP_004041872.1	90.56	96.76
0.02	0.83	HVO_RS14515	WP_004041927.1	535.82	570.06
0.02	1	HVO_RS15345	WP_049914813.1	51.32	54.66
0.02	0.94	HVO_RS15905	WP_004042219.1	109.72	117.2
0.02	0.95	HVO_RS16000	WP_004042237.1	168.48	179.2
0.02	1	HVO_RS16165	WP_004042270.1	41.16	43.92
0.02	1	HVO_RS16205	WP_004042278.1	15.67	16.66
0.02	0.85	HVO_RS16350	WP_004042308.1	273.44	291.8
0.02	0.96	HVO_RS16420	WP_004042326.1	97.45	104.12
0.02	1	HVO_RS16600	WP_004042400.1	31.96	34.01
0.02	1	HVO_RS16630	WP_004042412.1	82.39	88.11
0.02	0.93	HVO_RS17620	WP_004042834.1	140.26	150
0.02	1	HVO_RS18330	WP_004041397.1	6.04	6.42
0.02	1	HVO_RS18595	WP_004044690.1	43.52	46.37
0.02	0.94	HVO_RS18870	WP_004044765.1	187.2	199.01
0.02	0.96	HVO_RS19145	WP_004044872.1	166.18	177.08
0.02	1	HVO_RS19595	WP_013035730.1	90.89	96.73
0.02	1	HVO_RS01815	WP_004041158.1	26.81	28.57
0.02	1	HVO_RS02780	WP_004043130.1	25.8	27.54
0.02	1	HVO_RS03395	CDS	53.99	57.73
0.02	0.95	HVO_RS03405	WP_004043258.1	160.52	171.33
0.02	0.8	HVO_RS04155	WP_004040869.1	345.99	369.59
0.02	1	HVO_RS04525	WP_013035093.1	1.34	1.42
0.01	0.99	HVO_RS04935	WP_004045061.1	198.82	209.95
0.01	1	HVO_RS05925	WP_004045368.1	100.94	106.92
0.01	0.99	HVO_RS05940	WP_004045371.1	90.26	95.82
0.01	1	HVO_RS06565	WP_013035451.1	277.43	293.23
0.01	0.72	HVO_RS06635	WP_004044522.1	1584.26	1681.49
0.01	1	HVO_RS06685	WP_004044511.1	104.8	111.18
0.01	0.99	HVO_RS07010	WP_013035627.1	290.95	307.47
0.01	0.77	HVO_RS07825	WP_004044286.1	1327.77	1408.56
0.01	1	HVO_RS07855	WP_004044280.1	40.84	43.35
0.01	1	HVO_RS07875	WP_004044275.1	16.11	17.06
0.01	0.93	HVO_RS08240	WP_004044199.1	1360.91	1435.95
0.01	1	HVO_RS08505	WP_004044143.1	130.54	138.11
0.01	1	HVO_RS08610	WP_004044121.1	91.1	96.16
0.01	1	HVO_RS09475	WP_004043946.1	90.81	96.4
0.01	1	HVO_RS09625	WP_004043916.1	117.3	124.26
0.01	0.93	HVO_RS10900	WP_004043649.1	546.32	577.92
0.01	1	HVO_RS11095	WP_004043610.1	33.47	35.42
0.01	1	HVO_RS11190	WP_004043591.1	86.09	91.02
0.01	0.99	HVO_RS11395	WP_004043550.1	179.24	189.61
0.01	1	HVO_RS12055	WP_004041409.1	80.13	84.65
0.01	1	HVO_RS12185	WP_013035648.1	80.11	84.82
0.01	1	HVO_RS12340	WP_004041479.1	128.7	135.84
0.01	0.98	HVO_RS12715	WP_004041557.1	108.38	114.94
0.01	1	HVO_RS12815	WP_004041578.1	29.71	31.41
0.01	1	HVO_RS12895	WP_004041593.1	113.45	119.84
0.01	1	HVO_RS13220	WP_004041653.1	3.97	4.2
0.01	1	HVO_RS13370	WP_004041689.1	27.81	29.37
0.01	1	HVO_RS13485	WP_004041719.1	218.64	230.7
0.01	1	HVO_RS13870	WP_004041792.1	48.22	50.98
0.01	1	HVO_RS14505	WP_004041925.1	21.88	23.15
0.01	0.95	HVO_RS15230	WP_004042081.1	666.13	703.58
0.01	0.86	HVO_RS15305	WP_004042096.1	1956.11	2066.17
0.01	0.98	HVO_RS15310	WP_013035592.1	173.68	184.29
0.01	0.99	HVO_RS15330	WP_004042101.1	249.01	263.76
0.01	1	HVO_RS15435	WP_004042122.1	123.37	130.4
0.01	1	HVO_RS15860	WP_004042210.1	155.74	164.52
0.01	1	HVO_RS17185	WP_004042655.1	23.72	25.14
0.01	0.99	HVO_RS17285	WP_049914830.1	178.77	188.8
0.01	1	HVO_RS17610	WP_004042830.1	25.33	26.91
0.01	0.86	HVO_RS17730	WP_004042883.1	472.12	501.33
0.01	0.95	HVO_RS17990	WP_004042992.1	224.93	238.74
0.01	1	HVO_RS18070	WP_004043013.1	27.87	29.58
0.01	1	HVO_RS19650	CDS	6.05	6.4
0.01	1	HVO_RS18300	WP_004043054.1	120.33	127.05
0.01	1	HVO_RS18310	WP_004043056.1	69.3	73.19
0.01	1	HVO_RS19125	WP_004044864.1	291.61	308.19
0.01	1	HVO_RS19175	WP_004044893.1	43.3	45.79
0.01	0.99	HVO_RS19460	WP_013035705.1	181.1	191.72
0.01	1	HVO_RS02220	WP_013035080.1	13.02	13.79
0.01	1	HVO_RS03140	WP_004043205.1	3.17	3.36
0.01	0.99	HVO_RS03255	WP_004043228.1	112.46	119.03
0	1	HVO_RS06415	WP_004044568.1	9.52	10.01
0	1	HVO_RS06550	WP_004044540.1	18.86	19.88
0	1	HVO_RS06710	WP_004044505.1	20.3	21.39
0	1	HVO_RS07485	WP_004044354.1	91.51	96.25
0	1	HVO_RS08145	WP_004044220.1	458.73	482.55
0	0.99	HVO_RS08165	WP_004044216.1	458.91	483.58
0	1	HVO_RS08250	WP_004044197.1	93.85	99.01
0	1	HVO_RS08415	WP_004044162.1	102.28	107.79
0	1	HVO_RS09855	WP_004043864.1	83.09	87.19
0	1	HVO_RS10315	WP_013035605.1	226.7	238.19
0	1	HVO_RS10695	WP_004043695.1	291.01	306.18
0	1	HVO_RS10780	WP_004043675.1	84.37	88.88
0	1	HVO_RS11400	WP_004043549.1	145.57	152.93
0	1	HVO_RS11470	WP_004043534.1	41.36	43.47
0	0.96	HVO_RS11670	WP_004043491.1	547.71	577.89
0	1	HVO_RS11865	WP_004043451.1	7.4	7.79
0	1	HVO_RS12315	WP_004041468.1	40.64	42.74
0	1	HVO_RS13120	WP_004041633.1	71.04	74.63
0	1	HVO_RS13350	WP_004041685.1	78.27	82.3
0	1	HVO_RS14725	WP_004041968.1	20.65	21.71
0	1	HVO_RS21025	WP_004041973.1	0	0
0	1	HVO_RS15375	WP_004042110.1	36.07	38.03
0	1	HVO_RS15705	WP_004042178.1	9.64	10.12
0	1	HVO_RS15875	WP_004042213.1	133.61	140.8
0	1	HVO_RS16135	WP_004042264.1	57.98	61.17
0	1	HVO_RS16835	WP_004042494.1	43	45.23
0	1	HVO_RS16840	WP_004042496.1	99.08	104.13
0	1	HVO_RS21095	WP_155821754.1	34.6	36.4
0	1	HVO_RS17320	WP_004042710.1	373.13	392.38
0	1	HVO_RS17725	WP_004042882.1	133.59	140.31
0	1	HVO_RS18500	WP_004044671.1	38.55	40.66
0	1	HVO_RS18515	WP_004044673.1	126.86	132.95
0	1	HVO_RS00585	WP_004041035.1	0	0
0	1	HVO_RS00925	WP_004041347.1	2.4	2.54
0	1	HVO_RS01755	WP_004041171.1	5.22	5.48
0	1	HVO_RS19715	CDS	0	0
0	1	HVO_RS20740	WP_004043422.1	0	0
0	1	HVO_RS01940	WP_004043421.1	0	0
0	1	HVO_RS01945	WP_004043420.1	0	0
0	1	HVO_RS20460	WP_144064018.1	0	0
0	1	HVO_RS01955	WP_004043418.1	0	0
0	1	HVO_RS01960	WP_004043417.1	0	0
0	1	HVO_RS01965	WP_004043416.1	0	0
0	1	HVO_RS01970	WP_004043415.1	0	0
0	1	HVO_RS01975	WP_004043414.1	0	0
0	1	HVO_RS01980	WP_004043413.1	0	0
0	1	HVO_RS20745	WP_171810342.1	0	0
0	1	HVO_RS01995	WP_004043410.1	0	0
0	1	HVO_RS02000	WP_049914868.1	0	0
0	1	HVO_RS02005	WP_004043408.1	0	0
0	1	HVO_RS02010	WP_004043407.1	0	0
0	1	HVO_RS02015	WP_004043406.1	0	0
0	1	HVO_RS02020	WP_004043405.1	0	0
0	1	HVO_RS02025	WP_004043404.1	0	0
0	1	HVO_RS19740	WP_004043403.1	0	0
0	1	HVO_RS02040	WP_004043402.1	0	0
0	1	HVO_RS02045	WP_004043401.1	0	0
0	1	HVO_RS19745	WP_004043400.1	0	0
0	1	HVO_RS02050	WP_004043399.1	0	0
0	1	HVO_RS02060	WP_004043397.1	0	0
0	1	HVO_RS02065	WP_161606681.1	0	0
0	1	HVO_RS02075	WP_004043394.1	0	0
0	1	HVO_RS02080	WP_004043393.1	0	0
0	1	HVO_RS02085	WP_004043392.1	0	0
0	1	HVO_RS02090	WP_004043390.1	0	0
0	1	HVO_RS02095	WP_004043387.1	0	0
0	1	HVO_RS02100	WP_004043386.1	0	0
0	1	HVO_RS02105	WP_004043385.1	0	0
0	1	HVO_RS02110	WP_004043384.1	0	0
0	1	HVO_RS02115	WP_004043383.1	0	0
0	1	HVO_RS02120	WP_004043381.1	0	0
[truncated: 1,981 more rows]

## Sheet: Maltose
Differential Expression Log2 Ratio	Differential Expression p-value	locus_tag	Name	1_cab_S60_R_001 - TPM	3_maltose_S62_R_001 - TPM
1000000	1	HVO_RS13535	WP_008610516.1	0	0.17
1000000	1	HVO_RS21025	WP_004041973.1	0	0.17
1000000	1	HVO_RS00585	WP_004041035.1	0	0.11
1000000	1	HVO_RS00590	WP_004041034.1	0	0.05
1000000	1	HVO_RS00865	WP_004041359.1	0	0.12
1000000	1	HVO_RS00880	WP_004041356.1	0	0.1
1000000	1	HVO_RS02230	WP_004043359.1	0	0.01
1000000	1	HVO_RS02330	CDS	0	0.13
1000000	1	HVO_RS19775	WP_144064020.1	0	0.08
5.23	0	HVO_RS07410	WP_004044369.1	15.63	655.47
4.59	0	HVO_RS07405	WP_004044370.1	18.99	509.1
4.28	0	HVO_RS07420	WP_004044367.1	5.68	122.98
3.97	0	HVO_RS07400	WP_004044371.1	21.74	379.13
3.47	0	HVO_RS07415	WP_004044368.1	17.77	220.12
3.12	0.52	HVO_RS21035	WP_013035606.1	0.25	2.48
2.95	0.88	HVO_RS02945	WP_013035035.1	0.21	1.76
2.85	0.14	HVO_RS00150	WP_004041122.1	0.58	4.7
2.34	1.3e-09	HVO_RS07425	WP_004044366.1	8.21	46.44
2.15	0.97	HVO_RS01045	WP_004041323.1	0.43	2.09
2.07	1	HVO_RS01650	WP_004041199.1	0.08	0.37
2	5.6e-08	HVO_RS00195	WP_004041113.1	10.44	46.42
2	3.2e-08	HVO_RS00200	WP_004041112.1	10.53	46.92
1.99	1	HVO_RS00160	WP_004041120.1	0.14	0.63
1.9	1	HVO_RS01265	WP_004041278.1	0.11	0.44
1.84	1	HVO_RS01635	WP_004041202.1	0.59	2.34
1.78	0.09	HVO_RS14795	WP_013035533.1	2.22	8.5
1.77	1	HVO_RS01630	WP_004041203.1	0.08	0.27
1.76	2e-07	HVO_RS00210	WP_004041110.1	13.74	51.97
1.75	0	HVO_RS07010	WP_013035627.1	290.95	1091.66
1.74	0.34	HVO_RS20770	WP_004043290.1	1.13	4.22
1.71	0	HVO_RS14990	WP_004042023.1	88.89	323.64
1.68	1.1e-08	HVO_RS00215	WP_004041109.1	18.55	66.44
1.68	0.94	HVO_RS19630	WP_004043100.1	0.56	1.99
1.67	1.2e-09	HVO_RS00220	WP_004041108.1	20.95	74.38
1.59	8.8e-08	HVO_RS09005	WP_004044040.1	18.88	63.54
1.58	5.2e-21	HVO_RS21040	WP_155821732.1	59.33	198.26
1.58	0.0001	HVO_RS00205	WP_004041111.1	10.27	34.14
1.48	1.3e-16	HVO_RS17695	WP_004042869.1	53.92	168.09
1.48	1	HVO_RS03015	CDS	0.13	0.41
1.4	0.18	HVO_RS14305	WP_004041881.1	2.62	7.72
1.39	0	HVO_RS11680	WP_004043489.1	469.97	1370.74
1.39	0.51	HVO_RS04530	WP_004040955.1	1.12	3.29
1.38	0.58	HVO_RS01640	WP_004041201.1	0.82	2.38
1.37	0.75	HVO_RS14995	WP_004042025.1	1.37	3.94
1.34	0.01	HVO_RS02405	WP_004062180.1	8	22.58
1.33	1	HVO_RS04420	WP_004040933.1	0.41	1.14
1.31	0.0074	HVO_RS00575	WP_004041037.1	8.36	23.14
1.29	0.16	HVO_RS11565	WP_004043512.1	3.47	9.45
1.27	1.4e-23	HVO_RS04875	WP_004045037.1	120.39	322.59
1.27	1	HVO_RS20695	WP_082677769.1	0.22	0.6
1.27	1	HVO_RS01465	WP_004041237.1	0.06	0.17
1.26	1.9e-06	HVO_RS14895	WP_004042005.1	27.68	73.84
1.26	0.84	HVO_RS20760	WP_013035190.1	1.08	2.88
1.26	0.89	HVO_RS19940	WP_081442870.1	0.67	1.8
1.24	0.84	HVO_RS01545	WP_004041220.1	1.09	2.85
1.24	6.3e-05	HVO_RS02545	WP_004043082.1	21.35	56.11
1.22	0	HVO_RS17715	WP_013035562.1	208.21	538.97
1.19	1.5e-18	HVO_RS03265	WP_004043230.1	107.03	272.63
1.16	0.87	HVO_RS07650	WP_013035612.1	0.69	1.73
1.15	2.3e-16	HVO_RS03260	WP_171810344.1	102.98	254.63
1.14	0.9	HVO_RS01645	WP_004041200.1	0.73	1.79
1.13	0	HVO_RS06900	WP_004044465.1	238	578.95
1.13	1.7e-09	HVO_RS09030	WP_004044035.1	57.39	139.53
1.11	9e-20	HVO_RS12745	WP_004041563.1	136.57	329.47
1.11	0.35	HVO_RS14855	WP_049941507.1	3.21	7.75
1.11	1.1e-10	HVO_RS02560	WP_013035165.1	68.52	164.59
1.1	8.4e-15	HVO_RS09035	WP_004044034.1	102.24	244.03
1.1	0.25	HVO_RS00505	WP_004041051.1	3.54	8.44
1.08	1.7e-05	HVO_RS01865	WP_004050867.1	32.35	76.06
1.07	0.014	HVO_RS09290	WP_004043986.1	11.2	26.18
1.07	0.11	HVO_RS01535	WP_004041222.1	6.06	14.21
1.06	1.8e-22	HVO_RS14010	WP_004041821.1	178.98	414.87
1.06	0.52	HVO_RS00660	WP_004041020.1	1.75	4.05
1.05	2.3e-16	HVO_RS11290	WP_004043571.1	129.31	298.05
1.05	0.0077	HVO_RS14810	WP_004041987.1	13.85	32.03
1.04	1.9e-09	HVO_RS17710	WP_206536756.1	70.53	161.26
1.03	0.012	HVO_RS10590	WP_004043717.1	12.95	29.41
1.03	0	HVO_RS11250	WP_004043580.1	265.49	603.72
1.02	0	HVO_RS05135	WP_004045161.1	264.38	596.81
1.02	0.36	HVO_RS17230	WP_004042670.1	3.39	7.66
1	0.72	HVO_RS07630	WP_004044325.1	1.52	3.39
1	4.8e-17	HVO_RS10520	WP_013035369.1	151.35	337.65
1	0.23	HVO_RS16565	WP_004042375.1	4.7	10.45
1	5.5e-10	HVO_RS17705	WP_004042875.1	82.89	184.17
0.99	0.017	HVO_RS10880	WP_004043654.1	13.15	29.15
0.99	7.3e-08	HVO_RS14430	WP_004041909.1	62.9	139.44
0.99	4.3e-11	HVO_RS17700	WP_004042874.1	93.63	207.73
0.98	3.2e-17	HVO_RS10515	WP_004043732.1	159.22	350.25
0.98	0.64	HVO_RS00125	WP_004061785.1	1.44	3.17
0.98	1	HVO_RS03185	WP_013035030.1	0.88	1.93
0.98	0.57	HVO_RS03200	WP_049914847.1	2.68	5.91
0.97	0.75	HVO_RS01560	WP_049914710.1	1.57	3.43
0.97	0.001	HVO_RS02555	WP_004043084.1	25.32	55.29
0.96	0.042	HVO_RS10385	WP_004043758.1	10.27	22.32
0.96	7.1e-06	HVO_RS14925	WP_004042011.1	47.34	102.3
0.96	1	HVO_RS19540	CDS	0.59	1.29
0.96	0.85	HVO_RS00155	WP_004041121.1	2.17	4.73
0.95	0.16	HVO_RS14830	WP_004041991.1	6.16	13.27
0.95	4.5e-15	HVO_RS00190	WP_004041114.1	149.47	320.72
0.95	0.052	HVO_RS00615	WP_004041029.1	10.97	23.54
0.94	0	HVO_RS11245	WP_004043581.1	412.86	885.48
0.92	0	HVO_RS08595	WP_004044124.1	363.29	763.42
0.92	5.8e-07	HVO_RS08995	WP_004044042.1	63.42	133.86
0.92	7.1e-08	HVO_RS09020	WP_004044037.1	77.06	162.07
0.91	0.95	HVO_RS11590	WP_004043507.1	0.83	1.74
0.91	0.054	HVO_RS01040	WP_004041324.1	11.24	23.47
0.91	0.98	HVO_RS01460	WP_004041238.1	1.88	3.94
0.91	9.6e-11	HVO_RS03255	WP_004043228.1	112.46	235.42
0.91	1	HVO_RS04430	WP_004040935.1	0.51	1.08
0.9	0.53	HVO_RS07360	WP_049914899.1	3.37	7.03
0.9	0	HVO_RS11015	WP_004043626.1	394.35	822.65
0.9	4.2e-06	HVO_RS14015	WP_004041822.1	57.38	119.04
0.9	0.84	HVO_RS00525	WP_004041047.1	1.23	2.57
0.89	0.12	HVO_RS03055	WP_004043188.1	7.77	16.01
0.89	2.5e-08	HVO_RS04235	WP_013035071.1	87.43	180.31
0.88	2.1e-08	HVO_RS09025	WP_004044036.1	89.34	183.39
0.88	0.029	HVO_RS03340	WP_004043245.1	14.09	28.82
0.87	0.35	HVO_RS21140	WP_215490485.1	4.89	9.99
0.87	1.9e-06	HVO_RS09015	WP_004044038.1	67.49	137.41
0.86	0.29	HVO_RS14890	WP_004042004.1	5.68	11.49
0.86	2.2e-08	HVO_RS16510	WP_004042357.1	93.45	189.19
0.86	0	HVO_RS17655	WP_004042852.1	510.14	1030.46
0.85	0.71	HVO_RS07645	WP_004044322.1	2.07	4.16
0.85	1.1e-06	HVO_RS20875	WP_004044179.1	76.23	152.61
0.85	0.79	HVO_RS20935	WP_004043577.1	1.19	2.4
0.85	0.81	HVO_RS01500	WP_004041229.1	2.22	4.44
0.84	4.6e-07	HVO_RS10625	WP_004043709.1	80.03	160.06
0.84	1e-08	HVO_RS20975	WP_004041665.1	105.12	209.17
0.84	0.025	HVO_RS14340	WP_004041891.1	17.33	34.52
0.84	1	HVO_RS19560	WP_013035736.1	0.31	0.62
0.84	8.8e-05	HVO_RS01860	WP_004050876.1	50	99.59
0.83	2.9e-08	HVO_RS15495	WP_004042134.1	101.36	200.16
0.82	0.033	HVO_RS14625	WP_004041950.1	17.26	33.94
0.82	0.39	HVO_RS14970	WP_004042019.1	5.48	10.77
0.82	5.6e-15	HVO_RS15815	WP_004042202.1	207.3	408.84
0.82	9.1e-07	HVO_RS17885	WP_004042948.1	81.03	159.25
0.82	0.15	HVO_RS00425	WP_004041067.1	10.01	19.71
0.82	1	HVO_RS01195	WP_004041292.1	1.2	2.35
0.82	0.85	HVO_RS01675	WP_004041194.1	1.27	2.5
0.82	0.41	HVO_RS04425	WP_004040934.1	4.1	8.07
0.81	1.4e-10	HVO_RS14405	WP_049914791.1	143.08	279.75
0.81	0.91	HVO_RS14860	WP_004041998.1	1.34	2.6
0.81	0.21	HVO_RS17110	WP_004042625.1	7.37	14.37
0.81	0.0032	HVO_RS01215	WP_004041288.1	30.75	60.03
0.81	3.7e-07	HVO_RS03050	WP_013035085.1	89.53	174.98
0.8	8.4e-09	HVO_RS10620	WP_004043710.1	117.48	228.05
0.8	3.7e-18	HVO_RS10640	WP_004043706.1	278.86	539.38
0.8	5.6e-25	HVO_RS11910	WP_004043441.1	390.87	757.72
0.8	1.2e-06	HVO_RS19060	WP_049914907.1	83.85	162.9
0.8	0.018	HVO_RS03045	WP_004043186.1	20.07	38.82
0.79	0.00041	HVO_RS07015	WP_004044443.1	47.37	90.96
0.79	0.11	HVO_RS10530	WP_004043729.1	11.77	22.61
0.78	0.00021	HVO_RS07905	WP_004044269.1	53.43	102.01
0.78	0.26	HVO_RS11055	WP_004043618.1	6.82	13.04
0.78	0.00089	HVO_RS14020	WP_004041823.1	40.67	78.08
0.78	1e-09	HVO_RS14410	WP_004041905.1	139.68	267.82
0.78	0.22	HVO_RS15555	WP_004042145.1	7.57	14.45
0.78	0.18	HVO_RS00535	WP_004041045.1	8.3	15.83
0.77	0.0066	HVO_RS06675	CDS	29	55.21
0.77	0.14	HVO_RS13325	WP_004041680.1	11.55	21.98
0.77	6.6e-20	HVO_RS16435	WP_004042329.1	328.21	624.3
0.76	0.0027	HVO_RS06670	WP_004044515.1	36.83	69.35
0.76	1.8e-09	HVO_RS11295	WP_004043570.1	143.19	270.83
0.76	0.0045	HVO_RS11475	WP_004043533.1	32.63	61.52
0.76	1.3e-11	HVO_RS12360	WP_004041485.1	183.06	345.77
0.76	7.2e-21	HVO_RS13670	WP_004041751.1	363.26	684.01
0.76	0.098	HVO_RS14840	WP_004041993.1	11.4	21.47
0.76	1.1e-19	HVO_RS18835	WP_004044754.1	334.27	631.58
0.76	1	HVO_RS00175	WP_004041117.1	0.23	0.43
0.76	1	HVO_RS01030	WP_004041326.1	2.04	3.86
0.76	0.012	HVO_RS04680	WP_004040985.1	25.36	47.83
0.75	2.1e-05	HVO_RS14630	WP_004041951.1	74.02	139
0.75	0.00052	HVO_RS15470	WP_004042129.1	47.77	89.47
0.75	0.35	HVO_RS01660	WP_004041197.1	6.66	12.43
0.74	0.19	HVO_RS11280	WP_004043573.1	10.11	18.79
0.74	3.6e-07	HVO_RS11380	WP_004043553.1	109.19	203.54
0.74	0.41	HVO_RS17895	WP_004042951.1	5.82	10.81
0.74	0.97	HVO_RS18400	WP_004044651.1	2.52	4.69
0.74	0.0066	HVO_RS18695	WP_004044711.1	30.53	57.03
0.74	0.9	HVO_RS00455	WP_004041061.1	2.42	4.5
0.73	0.00014	HVO_RS09010	WP_004044039.1	64.31	118.6
0.73	0.00031	HVO_RS09160	WP_004044013.1	56.12	103.72
0.73	0.00077	HVO_RS15490	WP_013035386.1	48.5	89.87
0.73	0.09	HVO_RS16365	WP_004042311.1	13.95	25.73
0.73	1	HVO_RS02495	WP_004043073.1	1.58	2.93
0.72	8e-10	HVO_RS04880	WP_004045040.1	172.31	316.11
0.72	0.048	HVO_RS10430	CDS	19.54	35.94
0.72	1.1e-07	HVO_RS12425	WP_004041499.1	130.33	238.49
0.71	0.64	HVO_RS07700	WP_013035499.1	4.59	8.38
0.71	0.00081	HVO_RS07995	WP_004044250.1	51.74	94.45
0.71	0.00012	HVO_RS20965	WP_004041564.1	66.36	121.3
0.71	0.069	HVO_RS16205	WP_004042278.1	15.67	28.57
0.71	0.01	HVO_RS19570	WP_013035731.1	31.54	57.62
0.71	0.0065	HVO_RS02550	WP_004043083.1	33.54	61.22
0.71	5.8e-14	HVO_RS04705	WP_013035036.1	268.45	489.54
0.7	8e-15	HVO_RS07160	WP_004044415.1	296.16	536.13
0.7	1.3e-08	HVO_RS08120	WP_004044225.1	154.65	280.28
0.7	0.0014	HVO_RS03250	WP_004043227.1	49.24	89.26
0.69	0.013	HVO_RS12470	WP_004041508.1	32.98	59.3
0.69	1.8e-15	HVO_RS12775	WP_004041570.1	319.91	575.46
0.69	0.97	HVO_RS15000	WP_004042026.1	1.46	2.63
0.69	0.0027	HVO_RS18255	WP_004043046.1	44.55	79.91
0.69	0.15	HVO_RS00980	WP_004041335.1	13.64	24.47
0.69	0.95	HVO_RS01000	WP_013034992.1	1.98	3.56
0.69	1	HVO_RS01470	WP_004041235.1	1.29	2.3
0.69	1	HVO_RS01670	WP_004041195.1	1.26	2.25
0.69	7.2e-13	HVO_RS03545	WP_013035073.1	261.1	469.69
0.68	0.79	HVO_RS10565	WP_004043722.1	2.83	5.06
0.68	0.28	HVO_RS13285	WP_004041667.1	8.97	16.04
0.68	0.0056	HVO_RS13750	WP_004041766.1	38.6	69.11
0.68	1.7e-07	HVO_RS00350	WP_004041082.1	139.62	249.35
0.68	1	HVO_RS01060	WP_004041320.1	0.3	0.54
0.67	2.8e-06	HVO_RS11650	WP_004043495.1	117.31	207.72
0.67	1	HVO_RS14685	CDS	0.42	0.75
0.67	0.077	HVO_RS19245	WP_004044919.1	17.84	31.67
0.67	1	HVO_RS01025	WP_004041327.1	2.68	4.74
0.67	0.29	HVO_RS01050	WP_013034991.1	9.23	16.31
0.67	1	HVO_RS19780	WP_081442875.1	0.44	0.78
0.67	1	HVO_RS02490	WP_013035091.1	0.53	0.94
0.66	0	HVO_RS08430	WP_004044159.1	1279.23	2245.71
0.66	0.32	HVO_RS10490	WP_004043737.1	9.82	17.32
0.66	0.48	HVO_RS14740	WP_004041971.1	4.98	8.8
0.66	0.00017	HVO_RS14905	WP_004042007.1	76.4	134.81
0.66	4.1e-13	HVO_RS18040	WP_013035402.1	289.19	510.81
0.66	0.61	HVO_RS03190	WP_004043215.1	4.38	7.68
0.65	0.00064	HVO_RS07155	WP_004044416.1	64.2	112.4
0.65	0.027	HVO_RS10390	WP_004043757.1	30.28	52.94
0.65	3.3e-05	HVO_RS16355	CDS	97.16	169.42
0.65	5.3e-09	HVO_RS16515	WP_004042359.1	190.85	334.67
0.65	0.78	HVO_RS17490	WP_004042773.1	3.92	6.84
0.65	0.15	HVO_RS01775	WP_004041167.1	13.91	24.28
0.64	3.7e-07	HVO_RS11180	WP_004043593.1	153.66	266.01
0.64	0.043	HVO_RS14745	WP_004041972.1	25.4	44.23
0.64	8.7e-14	HVO_RS14920	WP_004042010.1	330.09	573.79
0.64	0.16	HVO_RS16920	WP_004042531.1	14.23	24.66
0.64	1	HVO_RS01140	WP_004041304.1	1.17	2.04
0.64	1	HVO_RS01580	WP_004041213.1	1.74	3.03
0.64	3e-06	HVO_RS02580	WP_004043089.1	127.33	221.1
0.64	1	HVO_RS02730	WP_004043118.1	1	1.74
0.63	0.12	HVO_RS04895	WP_004045043.1	17.33	29.91
0.63	0.0097	HVO_RS12935	WP_004041602.1	42.51	73.1
0.63	0.25	HVO_RS12940	WP_004041603.1	11.81	20.41
0.63	3.3e-13	HVO_RS17740	WP_004042886.1	331.77	570.53
0.63	5.6e-22	HVO_RS18925	WP_004044781.1	589.26	1013.97
0.63	1	HVO_RS00170	WP_004041118.1	0.23	0.4
0.63	0.3	HVO_RS03330	WP_004043243.1	9.49	16.34
0.63	6.6e-05	HVO_RS04150	WP_004040868.1	97.66	168.01
0.62	0.00017	HVO_RS05515	WP_004045280.1	88.86	152.3
0.62	0.00079	HVO_RS11465	WP_004043535.1	70.45	121.02
0.62	0.0014	HVO_RS13070	WP_004041623.1	63.42	108.93
0.62	0.22	HVO_RS15210	WP_004042076.1	11.09	19.05
0.62	1.1e-07	HVO_RS17285	WP_049914830.1	178.77	306.01
0.62	0.91	HVO_RS01095	WP_004041313.1	3.66	6.25
0.62	0.17	HVO_RS03320	WP_004043241.1	13.13	22.55
0.62	0.001	HVO_RS03700	WP_004062180.1	69.35	118.49
0.61	7.2e-06	HVO_RS06270	WP_004044597.1	131.34	223.31
0.61	1.8e-11	HVO_RS10305	WP_004043775.1	301.43	512.56
0.61	0.35	HVO_RS12735	WP_004041561.1	8.67	14.74
0.61	0.65	HVO_RS12980	WP_004041611.1	4.81	8.16
0.61	0.13	HVO_RS14300	WP_004041880.1	14.92	25.46
0.61	3e-06	HVO_RS14915	WP_004042009.1	143.39	243.83
0.61	5.9e-07	HVO_RS17290	WP_004042699.1	160.68	274.08
0.61	0.02	HVO_RS18510	WP_004044672.1	36.6	62.32
0.61	1	HVO_RS03180	WP_004043213.1	1.78	3.05
0.6	0.25	HVO_RS20550	WP_013035256.1	11.88	20.08
0.6	0.49	HVO_RS12565	WP_004041528.1	7.03	11.86
0.6	0.65	HVO_RS01285	WP_004041274.1	5.33	8.99
0.6	0.83	HVO_RS03160	WP_004043209.1	4.1	6.92
0.59	0.0021	HVO_RS08990	WP_004044043.1	65.35	109.74
0.59	0.33	HVO_RS10585	WP_004043718.1	10.23	17.15
0.59	3.3e-10	HVO_RS20130	WP_013035531.1	276.86	465.72
0.59	0.00056	HVO_RS13075	WP_004041624.1	82.62	138.93
0.59	0.00027	HVO_RS14270	WP_004041874.1	92.98	156.01
0.59	0.0012	HVO_RS14900	WP_004042006.1	74.16	124.03
0.59	8.9e-11	HVO_RS21135	WP_193788328.1	302.73	507.4
0.59	1	HVO_RS01275	WP_004041276.1	0.74	1.25
0.59	0.07	HVO_RS02540	WP_004043081.1	25.67	43.11
0.59	0.39	HVO_RS03025	WP_004043182.1	9.35	15.68
0.58	0.14	HVO_RS07900	WP_004044270.1	18.83	31.36
0.58	0.62	HVO_RS10570	WP_004043721.1	6.55	10.92
0.58	0.0033	HVO_RS10630	WP_004043708.1	60.97	101.39
0.58	0.0056	HVO_RS13440	WP_004041703.1	56.65	94.66
0.58	1	HVO_RS14825	WP_004041990.1	2.78	4.64
0.58	4.7e-05	HVO_RS15880	WP_013035581.1	119.6	199.45
0.58	0.1	HVO_RS00410	WP_004041070.1	23.17	38.53
0.58	0.15	HVO_RS01175	WP_004041297.1	15.84	26.33
0.58	0.1	HVO_RS03120	WP_004043201.1	19.98	33.29
0.58	0.97	HVO_RS19970	WP_144064028.1	2.1	3.49
0.57	0.11	HVO_RS08435	WP_004044158.1	20.73	34.2
0.57	1.5e-25	HVO_RS08985	WP_004044044.1	872.69	1440.36
0.57	0.03	HVO_RS09150	WP_004044015.1	36.36	60.24
0.57	0.0019	HVO_RS20955	WP_004041439.1	69.9	115.76
0.57	0.25	HVO_RS14275	WP_004041875.1	11.97	19.87
0.57	0.00059	HVO_RS15810	WP_004042201.1	86.72	143.76
0.57	0.021	HVO_RS17135	WP_004042635.1	38.75	64.18
0.57	0.0085	HVO_RS18245	WP_004043044.1	51.96	85.73
0.57	0	HVO_RS18790	WP_013035375.1	2258.99	3733.99
0.57	0.66	HVO_RS00995	WP_004041332.1	4.97	8.2
0.57	0.083	HVO_RS01145	WP_004041303.1	25.39	41.89
0.57	1	HVO_RS19810	CDS	2.36	3.9
0.57	1	HVO_RS03290	WP_004043235.1	2.83	4.69
0.56	0.0052	HVO_RS11155	WP_004043598.1	59.74	98.18
0.56	0.13	HVO_RS11490	WP_004043530.1	20.08	32.93
0.56	0.018	HVO_RS11765	WP_004043471.1	46.06	75.91
0.56	0.0018	HVO_RS12145	WP_004041428.1	77.95	127.76
0.56	1.3e-06	HVO_RS12860	WP_004041586.1	186.54	305.62
0.56	9.9e-05	HVO_RS13450	WP_004041708.1	119.73	196.67
0.56	0.19	HVO_RS14160	WP_004041851.1	15.75	25.89
0.56	0.015	HVO_RS18095	WP_004043017.1	44.88	73.61
0.56	0.045	HVO_RS18250	WP_004043045.1	32.79	53.88
0.56	2.5e-09	HVO_RS18620	WP_004044695.1	282.46	464.7
0.56	0.39	HVO_RS01255	WP_004041280.1	9.47	15.54
0.56	1	HVO_RS20055	WP_144064034.1	1.64	2.71
0.55	5.3e-05	HVO_RS04835	WP_004045014.1	129.6	212.01
0.55	0.0016	HVO_RS08000	WP_004044249.1	78.66	128.75
0.55	0.35	HVO_RS15010	WP_004042028.1	12.57	20.54
0.55	0.0069	HVO_RS16380	WP_004042314.1	60.38	98.41
0.55	0.058	HVO_RS17910	WP_004042956.1	31.45	51.27
0.55	4.7e-09	HVO_RS18275	WP_004043049.1	287.49	468.08
0.55	0.93	HVO_RS00130	WP_004041126.1	1.49	2.42
0.55	0.44	HVO_RS00515	WP_004041049.1	8.41	13.7
0.55	0.031	HVO_RS01345	WP_004041262.1	38.64	62.91
0.54	0.5	HVO_RS07600	WP_013035589.1	7.35	11.89
0.54	0.026	HVO_RS10485	WP_004043738.1	42.53	68.87
0.54	0.077	HVO_RS11000	WP_004043629.1	28.42	46.13
0.54	0.83	HVO_RS16660	WP_004042424.1	2.48	4.04
0.54	0.088	HVO_RS19575	WP_004045462.1	27.66	44.89
0.54	1	HVO_RS00165	WP_004041119.1	0.24	0.39
0.54	0.0024	HVO_RS01700	WP_004041189.1	78.89	127.8
0.54	0.71	HVO_RS03085	WP_013035094.1	4.5	7.29
0.53	0	HVO_RS06890	WP_004044467.1	2195.01	3543.78
0.53	0.48	HVO_RS07615	WP_004044328.1	9.07	14.6
0.53	0.16	HVO_RS10615	WP_004043711.1	18.16	29.31
0.53	3.9e-05	HVO_RS11175	WP_004043594.1	147.62	237.53
0.53	0.031	HVO_RS12135	WP_004041426.1	42.07	67.72
0.53	0.07	HVO_RS12885	WP_004041591.1	31.26	50.33
0.53	0.66	HVO_RS14225	WP_004041866.1	5	8.07
0.53	0.023	HVO_RS14965	WP_004042018.1	45.01	72.6
0.53	0.0086	HVO_RS18690	WP_004044710.1	59.16	95.46
0.53	0.013	HVO_RS01805	WP_004041160.1	54.11	87.08
0.53	1	HVO_RS03170	WP_004043211.1	0.81	1.29
0.53	0.78	HVO_RS03205	WP_004043218.1	2.98	4.8
0.53	0.034	HVO_RS04560	WP_013035211.1	37.89	61.13
0.52	0.00096	HVO_RS20880	WP_004044170.1	100.12	159.99
0.52	1	HVO_RS20120	CDS	2.33	3.73
0.52	0.049	HVO_RS09155	WP_004044014.1	37.26	59.57
0.52	0.023	HVO_RS09440	WP_004043954.1	45.01	72.12
0.52	2.5e-14	HVO_RS11670	WP_004043491.1	547.71	875.84
0.52	0	HVO_RS12125	WP_004041424.1	1567.93	2497.35
0.52	0.9	HVO_RS12570	CDS	3.18	5.08
0.52	0.25	HVO_RS12595	WP_004041534.1	15.77	25.28
0.52	0.00067	HVO_RS14910	WP_004042008.1	108.9	173.72
0.52	0.0049	HVO_RS15440	WP_004042123.1	69.86	111.94
0.52	5.6e-08	HVO_RS16350	WP_004042308.1	273.44	437.25
0.52	0.61	HVO_RS17720	WP_013035270.1	6.63	10.62
0.52	0.0007	HVO_RS00345	WP_004041083.1	104.2	166.76
0.52	7.4e-07	HVO_RS00355	WP_004041081.1	222.88	357.23
0.52	1	HVO_RS01475	WP_004041234.1	0.81	1.3
0.52	1.3e-05	HVO_RS03550	WP_013035096.1	176.69	282.01
0.52	1	HVO_RS04040	WP_004040845.1	1.83	2.93
0.51	4.4e-05	HVO_RS05020	WP_004065787.1	161.32	255.75
0.51	1.9e-06	HVO_RS05950	WP_004045373.1	222.65	352.19
0.51	0.0039	HVO_RS09345	WP_004043974.1	76.72	122.11
0.51	5.5e-05	HVO_RS10295	WP_004043777.1	154.88	245.74
0.51	1.2e-05	HVO_RS12205	WP_004041441.1	187.38	296.46
0.51	0.086	HVO_RS14435	WP_004041910.1	29.58	46.8
0.51	1.5e-05	HVO_RS16035	WP_004042244.1	178.47	283.39
0.51	6.3e-06	HVO_RS17630	WP_004042840.1	194.31	308.64
0.51	0.34	HVO_RS01235	WP_004041284.1	14.4	22.82
0.51	0.064	HVO_RS04475	WP_004040944.1	32.59	51.64
0.51	0.0046	HVO_RS04645	WP_004040978.1	76.46	121.19
0.5	0.099	HVO_RS09095	WP_004044022.1	27.19	42.92
0.5	0.33	HVO_RS10480	WP_004043739.1	12.34	19.44
0.5	0.54	HVO_RS10540	WP_004043727.1	10.04	15.76
0.5	5.8e-13	HVO_RS10900	WP_004043649.1	546.32	858.83
0.5	0.54	HVO_RS13825	WP_004041783.1	7.89	12.47
0.5	0.00035	HVO_RS13890	WP_004041797.1	129.33	204
0.5	0.0013	HVO_RS21080	WP_004042510.1	103.75	162.99
0.5	0.0013	HVO_RS04310	WP_004040907.1	101.66	160.5
0.5	0.019	HVO_RS04325	WP_004040913.1	55.88	88.02
0.49	0.89	HVO_RS08285	WP_004044190.1	3.19	5.02
0.49	0.00024	HVO_RS10150	WP_004043803.1	140.24	219.37
0.49	2.2e-07	HVO_RS10300	WP_004043776.1	283.38	443.99
0.49	5.9e-14	HVO_RS11320	WP_004043565.1	621.67	969.88
0.49	0.067	HVO_RS12095	WP_013035640.1	36.73	57.37
0.49	0.038	HVO_RS12610	WP_004041537.1	47.93	74.81
0.49	0.005	HVO_RS12760	WP_004041567.1	79.25	124.34
0.49	2.7e-14	HVO_RS14125	WP_004041844.1	639.76	997.99
0.49	0.00099	HVO_RS14360	WP_004041895.1	113.63	177.28
0.49	0.011	HVO_RS16880	WP_013035450.1	70.87	110.61
0.49	0.08	HVO_RS17100	WP_013035658.1	30.89	48.48
0.49	0.33	HVO_RS00530	WP_004041046.1	14.41	22.59
0.49	0.0012	HVO_RS02870	WP_004043149.1	109.79	171.99
0.49	0.045	HVO_RS03020	WP_004043181.1	40.58	63.54
0.49	0.00029	HVO_RS19875	WP_004043183.1	138.78	216.64
0.49	0.096	HVO_RS03035	WP_013035148.1	30.62	47.95
0.49	0.17	HVO_RS03060	WP_004043189.1	24.08	37.68
0.49	0.013	HVO_RS03565	WP_004043285.1	63.51	99.6
0.48	1	HVO_RS06485	WP_004044553.1	1.93	2.99
0.48	0.42	HVO_RS10550	WP_004043725.1	10.23	15.85
0.48	0.63	HVO_RS11270	WP_004043575.1	7	10.84
0.48	0.0099	HVO_RS12390	WP_004041492.1	73.5	114.2
0.48	0.011	HVO_RS12700	WP_004041554.1	67.65	105.28
0.48	5.6e-05	HVO_RS12855	WP_004041585.1	175.34	273.01
0.48	2.1e-09	HVO_RS13785	WP_004041775.1	399.88	621.1
0.48	0.26	HVO_RS14415	WP_004041906.1	18.24	28.43
0.48	5.3e-14	HVO_RS14620	WP_004041949.1	644.36	1000.94
0.48	0.074	HVO_RS14770	WP_004041978.1	35.74	55.67
0.48	1	HVO_RS14815	WP_004041988.1	2.21	3.45
0.48	0.011	HVO_RS16020	WP_013035598.1	74.45	115.45
0.48	0.36	HVO_RS16925	WP_004042533.1	15.15	23.56
0.48	0.62	HVO_RS17905	WP_004042954.1	6.9	10.69
0.48	0.01	HVO_RS19135	WP_004044868.1	70.57	109.35
0.48	0.02	HVO_RS02465	WP_004968172.1	56.91	88.63
0.48	0.63	HVO_RS03000	WP_049914845.1	6.92	10.74
0.48	1	HVO_RS04395	WP_004040928.1	1.61	2.5
0.47	0.015	HVO_RS05225	WP_004045206.1	66.9	102.99
0.47	2.9e-11	HVO_RS05740	WP_004045327.1	510.14	789.68
0.47	0.84	HVO_RS06005	WP_004045395.1	3.73	5.74
0.47	1	HVO_RS07625	WP_004044326.1	2.87	4.44
0.47	0.17	HVO_RS08905	WP_049914887.1	24.22	37.28
0.47	0.2	HVO_RS09530	WP_004043935.1	22.04	33.98
0.47	0.22	HVO_RS14775	WP_004041979.1	20.9	32.2
0.47	1	HVO_RS14820	WP_004041989.1	3.57	5.5
0.47	0.49	HVO_RS21045	WP_161606677.1	11.58	17.84
0.47	0.16	HVO_RS17185	WP_004042655.1	23.72	36.72
0.47	0.22	HVO_RS18700	WP_004044712.1	19	29.4
0.47	0.35	HVO_RS00620	WP_004041028.1	12.88	19.94
0.47	9.7e-15	HVO_RS03540	WP_013035057.1	718.38	1107.01
0.47	0.0031	HVO_RS03560	WP_004043284.1	100.22	155.03
0.46	0.015	HVO_RS07705	WP_004044310.1	67.16	103.3
0.46	0.001	HVO_RS10290	WP_004043778.1	127.19	194.72
0.46	0.61	HVO_RS10910	WP_081442896.1	6.8	10.47
0.46	8e-17	HVO_RS11850	WP_004043454.1	859.11	1318.11
0.46	5.1e-06	HVO_RS12245	WP_004041450.1	244.11	375.15
0.46	0.077	HVO_RS13575	WP_004041731.1	40.06	61.59
0.46	0.23	HVO_RS13995	WP_004041818.1	19.22	29.45
0.46	0.57	HVO_RS14220	WP_004041865.1	10.71	16.4
0.46	0.4	HVO_RS14800	WP_004041985.1	12	18.34
0.46	0.15	HVO_RS15265	WP_004042088.1	25.4	38.99
0.46	0.54	HVO_RS15280	WP_004042091.1	10.18	15.65
0.46	0.0028	HVO_RS03555	WP_013035078.1	101.38	155.93
0.46	0.029	HVO_RS03575	WP_004043287.1	58.65	89.74
0.46	0.52	HVO_RS04565	WP_004040962.1	9.97	15.25
0.45	0.054	HVO_RS04740	WP_004044963.1	46.35	70.4
0.45	6.4e-12	HVO_RS06590	WP_004044531.1	613.63	933.97
0.45	0.16	HVO_RS07170	WP_004044413.1	27.98	42.71
0.45	0.00083	HVO_RS08900	WP_004044061.1	142.07	215.64
0.45	0.016	HVO_RS10635	WP_004043707.1	73.51	112.1
0.45	0.13	HVO_RS10725	WP_004043689.1	31.96	48.75
0.45	0.13	HVO_RS10845	WP_004043661.1	28.23	43.01
0.45	2.6e-10	HVO_RS11810	WP_004043462.1	518.16	788.41
0.45	0.052	HVO_RS12150	WP_004041429.1	51.46	78.22
0.45	0.018	HVO_RS12750	WP_004041565.1	70.82	107.65
0.45	5.3e-05	HVO_RS15095	WP_004042045.1	209.27	317.58
0.45	0.00072	HVO_RS15315	WP_004042098.1	142.33	216.4
0.45	0.0011	HVO_RS16300	WP_004042298.1	129.86	198
0.45	0.064	HVO_RS16865	WP_004042504.1	47.87	72.7
0.45	0.035	HVO_RS17270	WP_004042688.1	55.23	84.19
0.45	0.74	HVO_RS17580	WP_004042823.1	5.93	9.04
0.45	0.0039	HVO_RS18230	WP_013035593.1	101.48	154.45
0.45	0.038	HVO_RS18240	WP_004043043.1	55.95	85.02
0.45	3.7e-08	HVO_RS19100	WP_004044855.1	395.32	600.25
0.45	0.98	HVO_RS00140	WP_004041124.1	4.01	6.11
0.45	9.8e-07	HVO_RS00360	WP_004041080.1	306.53	466.59
0.45	0.098	HVO_RS00400	WP_004041072.1	34.9	53.1
0.45	0.77	HVO_RS01240	WP_004041283.1	4.76	7.26
0.45	1	HVO_RS01575	WP_004041214.1	2.84	4.31
0.45	1	HVO_RS19770	WP_081442866.1	0.42	0.64
0.45	0.022	HVO_RS02895	WP_004043154.1	61.91	94.41
0.45	0	HVO_RS03960	WP_013035130.1	1813.49	2763.22
0.44	0.0063	HVO_RS06275	WP_004044596.1	97.44	147.52
0.44	0.76	HVO_RS07370	WP_004044376.1	4.76	7.18
0.44	0.13	HVO_RS09525	WP_004043936.1	29.86	45.16
0.44	3e-13	HVO_RS10285	WP_004043779.1	721.45	1092.38
0.44	1.3e-05	HVO_RS11010	WP_004043627.1	246.76	373.99
0.44	0.07	HVO_RS21130	CDS	47.15	71.09
0.44	0.16	HVO_RS11555	CDS	31.9	48.25
0.44	6.8e-08	HVO_RS11700	WP_004043485.1	382.79	579.87
0.44	0.05	HVO_RS12765	WP_004041568.1	53.16	80.32
0.44	3.8e-12	HVO_RS13875	WP_013035395.1	642.98	975.12
0.44	0.24	HVO_RS14505	WP_004041925.1	21.88	33.12
0.44	0.39	HVO_RS15850	WP_004042208.1	13.92	21.1
0.44	0.038	HVO_RS16375	WP_004042313.1	58.01	87.41
0.44	0.014	HVO_RS00405	WP_004041071.1	74.31	112.52
0.44	0.031	HVO_RS00670	WP_013034980.1	61.74	93.02
0.44	1.6e-07	HVO_RS02865	WP_004043148.1	361.7	548.06
0.44	0.0032	HVO_RS04540	WP_004040957.1	114.35	173.09
0.43	0.00071	HVO_RS04785	WP_004044979.1	159.79	239.55
0.43	6e-19	HVO_RS04825	WP_004045008.1	1173.74	1756.6
0.43	0.74	HVO_RS05150	WP_004045172.1	5.94	8.91
0.43	0.0038	HVO_RS05490	WP_004045274.1	112.9	169.8
0.43	1	HVO_RS07605	WP_004044330.1	2.94	4.41
0.43	2.4e-07	HVO_RS11315	WP_004043566.1	374.81	562.94
0.43	0.3	HVO_RS11560	WP_004043513.1	17.94	26.91
0.43	0.11	HVO_RS11760	WP_004043472.1	39.85	59.99
0.43	0.00022	HVO_RS11915	WP_013035585.1	189.51	284.24
0.43	2.1e-05	HVO_RS12240	WP_004041449.1	245.82	369.94
0.43	0.059	HVO_RS12275	WP_004041456.1	53.16	79.8
0.43	0.014	HVO_RS12350	WP_004041483.1	83.39	125.56
0.43	0.029	HVO_RS13130	WP_004041635.1	65.06	97.65
0.43	6.9e-05	HVO_RS13485	WP_004041719.1	218.64	328.7
0.43	0.0041	HVO_RS20990	WP_004041771.1	111.66	167.9
0.43	0.73	HVO_RS14875	WP_004042001.1	6.43	9.68
0.43	0.0085	HVO_RS16930	WP_004042535.1	95.49	142.96
0.43	0.066	HVO_RS16955	WP_013035417.1	50.54	75.68
0.43	9.6e-07	HVO_RS17745	WP_004042888.1	328.27	493.77
0.43	0.15	HVO_RS18780	WP_004044731.1	33.16	49.72
0.43	0.084	HVO_RS00460	WP_004041060.1	41.33	62.02
0.43	0.43	HVO_RS01250	WP_004041281.1	10.53	15.86
0.43	0.96	HVO_RS01600	WP_004041209.1	3.4	5.11
0.43	0.047	HVO_RS03570	WP_004043286.1	58.47	87.53
0.43	0.083	HVO_RS03580	WP_004043288.1	41.29	61.81
0.43	0.00049	HVO_RS04265	WP_013035041.1	166.41	250.28
0.43	0.044	HVO_RS04300	WP_004064851.1	53.92	81.02
0.43	0.047	HVO_RS04615	WP_004040972.1	52.8	79.34
0.42	0.0023	HVO_RS04830	WP_004045012.1	132.23	197.03
0.42	0.012	HVO_RS20815	WP_008606071.1	88.37	131.52
0.42	0.17	HVO_RS05965	WP_004045377.1	30.48	45.5
0.42	0.084	HVO_RS06155	WP_004044622.1	41.47	61.7
0.42	0.18	HVO_RS07060	WP_004044434.1	29.32	43.65
0.42	0.12	HVO_RS07295	WP_049914900.1	37.26	55.47
0.42	0.17	HVO_RS07385	WP_004044374.1	28.8	42.9
0.42	6.9e-06	HVO_RS07795	WP_004044293.1	301.09	448.27
0.42	1.6e-11	HVO_RS08010	WP_013035285.1	686.34	1022.31
0.42	0.33	HVO_RS10580	WP_004043719.1	16.6	24.69
0.42	7.7e-07	HVO_RS20910	WP_004043713.1	360.48	537.64
0.42	0.34	HVO_RS13400	WP_004041695.1	21.25	31.6
0.42	0.06	HVO_RS15030	WP_004042032.1	53.41	79.73
0.42	0.00061	HVO_RS15310	WP_013035592.1	173.68	258.49
0.42	0.058	HVO_RS15345	WP_049914813.1	51.32	76.3
0.42	0.53	HVO_RS16060	WP_004042249.1	10.18	15.16
0.42	0.43	HVO_RS16870	WP_004042506.1	14.81	22.06
0.42	1.3e-08	HVO_RS16875	WP_004042512.1	487.63	724.7
0.42	0.41	HVO_RS17235	WP_004042674.1	12.29	18.37
0.42	0.0095	HVO_RS17760	WP_004042895.1	94.9	141.65
0.42	0.00022	HVO_RS18640	WP_013035546.1	199.21	297.11
0.42	0.053	HVO_RS00545	WP_004041043.1	54.02	80.75
0.42	0.66	HVO_RS00890	WP_004041354.1	9.87	14.76
0.42	0.96	HVO_RS02720	WP_004043116.1	4.62	6.9
0.42	8.4e-09	HVO_RS19930	WP_144064026.1	494.42	736.9
0.42	7.3e-09	HVO_RS03535	WP_004043279.1	508.42	755.55
0.41	0.003	HVO_RS05635	WP_004045306.1	135.47	200.86
0.41	0.25	HVO_RS07620	WP_004044327.1	24.24	35.97
0.41	0.0017	HVO_RS07910	WP_004044268.1	152.33	225.15
0.41	0.29	HVO_RS09175	WP_004044010.1	17.67	26.18
0.41	1.7e-12	HVO_RS10890	WP_004043652.1	775.76	1151.08
0.41	0.029	HVO_RS11040	WP_004043621.1	67.17	99.73
0.41	3.3e-12	HVO_RS11835	WP_004043457.1	760.22	1127.1
0.41	0.039	HVO_RS12140	WP_004041427.1	66.58	98.86
0.41	0.0033	HVO_RS12235	WP_004041448.1	127.21	188.51
0.41	0.044	HVO_RS13140	WP_004041637.1	60.11	89.1
0.41	0.0093	HVO_RS13445	WP_004041704.1	98.9	146.39
0.41	0.03	HVO_RS14130	WP_004041845.1	71.53	105.68
0.41	0.00078	HVO_RS14395	WP_004041902.1	175.39	259.22
0.41	4.5e-09	HVO_RS15205	WP_004042075.1	540.99	800.85
0.41	0.51	HVO_RS17105	WP_004042623.1	12.1	17.87
0.41	1.1e-05	HVO_RS18185	WP_004043033.1	297.97	441.07
0.41	3.7e-07	HVO_RS18535	WP_004044677.1	403.69	597.69
0.41	0.0096	HVO_RS18575	WP_004044686.1	103.25	152.66
0.41	0.055	HVO_RS18785	WP_004044733.1	56.74	84.02
0.41	0.58	HVO_RS01375	WP_004041255.1	11.07	16.36
0.41	0.88	HVO_RS01770	WP_004041168.1	3.88	5.75
0.41	0.69	HVO_RS03090	WP_004043195.1	7.88	11.69
0.41	1.6e-08	HVO_RS03530	WP_004043278.1	490.05	727.08
0.4	0.0061	HVO_RS05945	WP_004045372.1	121.44	178.51
0.4	0.00085	HVO_RS06760	WP_004044495.1	180.88	265.28
0.4	0.0021	HVO_RS12355	WP_004041484.1	153.29	225.15
0.4	0.12	HVO_RS12620	WP_004041539.1	41.03	60.38
0.4	0.076	HVO_RS13265	WP_004041662.1	48.47	71.48
0.4	0.08	HVO_RS13705	WP_004041759.1	48.94	72.16
0.4	0.47	HVO_RS14835	WP_004041992.1	13.56	19.91
0.4	0.0013	HVO_RS15335	WP_004042102.1	159.09	234.24
0.4	0.1	HVO_RS16825	WP_004042491.1	45.66	66.93
0.4	0.046	HVO_RS19235	WP_004044915.1	62.7	92.24
0.4	0.2	HVO_RS00120	WP_004041128.1	28.66	42.08
0.4	0.033	HVO_RS00340	WP_004041084.1	70.69	104.1
0.4	0.95	HVO_RS02425	WP_013035045.1	5.86	8.61
0.4	0.043	HVO_RS02615	WP_004043095.1	60.1	88.67
0.4	0.55	HVO_RS02665	WP_004043105.1	10.6	15.61
0.4	0.98	HVO_RS03195	WP_004043216.1	4.69	6.91
0.4	0.005	HVO_RS04060	WP_004040849.1	122.88	180.55
0.39	0.018	HVO_RS05640	WP_004045307.1	93.6	136.84
0.39	0.19	HVO_RS09255	WP_115860199.1	28.27	41.19
0.39	0.27	HVO_RS09550	WP_004043931.1	21.12	30.91
0.39	6.1e-11	HVO_RS10130	WP_004043807.1	773.62	1125.82
0.39	0.15	HVO_RS12600	WP_013035545.1	36.24	52.9
0.39	0.083	HVO_RS13405	WP_013035651.1	55.77	81.23
0.39	0.00045	HVO_RS13615	WP_004041739.1	202.21	296.21
0.39	0.067	HVO_RS13960	WP_013035655.1	57.33	83.62
0.39	3.3e-13	HVO_RS14120	WP_004041843.1	938.77	1370.26
0.39	3.1e-08	HVO_RS14515	WP_004041927.1	535.82	782.29
0.39	0.78	HVO_RS14805	WP_004041986.1	9.08	13.29
0.39	0.19	HVO_RS17810	WP_004042912.1	32.04	46.76
0.39	0.4	HVO_RS18600	WP_013035344.1	18.59	27.23
0.39	8.3e-07	HVO_RS19345	WP_013035672.1	427.38	622.13
0.39	0.19	HVO_RS00420	WP_004041068.1	31.95	46.78
0.39	0.68	HVO_RS01550	WP_004041219.1	7.74	11.3
0.39	1	HVO_RS02395	WP_013035180.1	0.17	0.25
0.38	0.72	HVO_RS07200	WP_004044407.1	10.85	15.78
0.38	0.38	HVO_RS07895	WP_004044271.1	18.25	26.47
0.38	0.012	HVO_RS08470	WP_004044151.1	112.82	163.63
0.38	0.23	HVO_RS08615	WP_004044120.1	27.78	40.4
0.38	0.00056	HVO_RS20900	WP_013035646.1	207.88	301.64
0.38	0.66	HVO_RS10555	WP_004043724.1	10.02	14.54
0.38	0.58	HVO_RS12485	WP_004041511.1	13.51	19.57
0.38	0.0026	HVO_RS12540	WP_004041523.1	154.78	225.19
0.38	0.026	HVO_RS12865	WP_004041587.1	88.47	128.1
0.38	0.23	HVO_RS13370	WP_004041689.1	27.81	40.41
0.38	0.59	HVO_RS13375	WP_004041690.1	13.59	19.76
0.38	0.44	HVO_RS18215	WP_004043038.1	15.33	22.22
0.38	0.24	HVO_RS19205	WP_004044904.1	28.74	41.57
0.38	0.32	HVO_RS00450	WP_004041062.1	23.05	33.35
0.38	0.16	HVO_RS03135	WP_004043204.1	38.58	55.9
0.38	4.8e-07	HVO_RS03525	WP_004043277.1	461.89	669.97
0.38	2.2e-08	HVO_RS04360	WP_004040921.1	569.42	826.94
0.38	0.098	HVO_RS04370	WP_013035186.1	51.78	74.96
0.37	0.01	HVO_RS04820	WP_004045005.1	123.62	177.48
0.37	0	HVO_RS05345	WP_004045245.1	2643.59	3806.24
0.37	0.0037	HVO_RS06865	WP_004044473.1	160.23	230.68
0.37	1	HVO_RS07245	WP_004044401.1	0.54	0.78
0.37	0.42	HVO_RS10575	WP_004043720.1	14.96	21.55
0.37	0.059	HVO_RS11575	WP_004043510.1	68.36	98.71
0.37	0.051	HVO_RS12070	WP_013035288.1	70.62	101.71
0.37	0.13	HVO_RS12085	WP_013035654.1	46.73	67.1
0.37	1.3e-06	HVO_RS12120	WP_004041423.1	447.96	645.87
0.37	0.00065	HVO_RS12290	WP_004041459.1	210.5	303.96
0.37	0.16	HVO_RS12880	WP_004041590.1	38.55	55.58
0.37	0.078	HVO_RS13645	WP_004041746.1	57.49	82.65
0.37	1	HVO_RS14530	WP_004041930.1	3.66	5.29
0.37	0	HVO_RS14615	WP_004041947.1	5819.14	8387.8
0.37	0.51	HVO_RS14880	WP_004042002.1	12.35	17.77
0.37	0.0049	HVO_RS15395	WP_004042114.1	139.64	201.73
0.37	0.048	HVO_RS18745	WP_004044721.1	69.89	100.98
0.37	0.57	HVO_RS00415	WP_144064014.1	11	15.87
0.37	1	HVO_RS00475	WP_004041057.1	0.35	0.5
0.37	0.32	HVO_RS01435	WP_004041243.1	23.08	33.3
0.37	1	HVO_RS04415	WP_004040932.1	1	1.44
0.36	0.59	HVO_RS05045	WP_004045116.1	13.7	19.62
0.36	0.11	HVO_RS06560	WP_004044537.1	55.33	79.08
0.36	0.013	HVO_RS06860	WP_004044474.1	122.29	175.41
0.36	0.0015	HVO_RS07505	WP_004044350.1	207.3	295.6
0.36	0.14	HVO_RS09675	WP_004043907.1	43.87	62.93
0.36	0.079	HVO_RS12705	CDS	59.81	85.44
0.36	0.27	HVO_RS20175	WP_004063049.1	30.13	43.22
0.36	0.0041	HVO_RS21005	WP_013035496.1	168.51	240.41
0.36	1.4e-05	HVO_RS14590	WP_004041942.1	383.57	548.52
0.36	0.017	HVO_RS14940	WP_004042014.1	111.74	160.18
0.36	0.089	HVO_RS16090	WP_004042255.1	57.05	81.68
0.36	0.76	HVO_RS17900	WP_004042952.1	11.6	16.57
0.36	0.74	HVO_RS19590	WP_004971318.1	8.71	12.5
0.36	0.51	HVO_RS00085	WP_013034953.1	12.23	17.55
0.36	0.79	HVO_RS00145	WP_004041123.1	9.39	13.43
0.36	0.37	HVO_RS00465	WP_004041059.1	22.46	32.11
0.36	0.75	HVO_RS01065	WP_004041319.1	8.85	12.63
0.36	0.43	HVO_RS01380	WP_004041254.1	17.28	24.75
0.36	0.99	HVO_RS01410	WP_004041248.1	5.41	7.72
0.36	0.7	HVO_RS01540	WP_004041221.1	10.7	15.31
0.36	0.33	HVO_RS02780	WP_004043130.1	25.8	36.98
0.36	0.26	HVO_RS03145	WP_069641596.1	29.54	42.11
0.36	1	HVO_RS04050	WP_004040847.1	3.83	5.5
0.35	0.00071	HVO_RS04775	WP_004044976.1	233.4	332.39
0.35	0.034	HVO_RS06075	WP_004044638.1	95.17	134.86
0.35	0.0029	HVO_RS10715	WP_004043691.1	190.44	270.37
0.35	0.1	HVO_RS12790	WP_049914763.1	61.15	86.6
0.35	0.026	HVO_RS13570	WP_004041730.1	103.89	147.27
0.35	0.18	HVO_RS14355	WP_004041894.1	40.23	57.04
0.35	7.5e-07	HVO_RS14610	WP_004041946.1	528.03	749.94
0.35	0.88	HVO_RS14885	WP_004042003.1	3.96	5.62
0.35	0.4	HVO_RS15020	WP_004042030.1	18.88	26.89
0.35	0.21	HVO_RS16330	WP_004042304.1	36.09	51.19
0.35	0.79	HVO_RS17115	WP_004042626.1	9.46	13.42
0.35	0.18	HVO_RS17365	WP_004042728.1	36.22	51.5
0.35	0.083	HVO_RS17555	WP_004042798.1	62.78	89.26
0.35	0.0046	HVO_RS19145	WP_004044872.1	166.18	236.43
0.35	0.2	HVO_RS00985	WP_004041334.1	39.94	56.55
0.35	0.62	HVO_RS01105	WP_004041311.1	11.86	16.82
0.35	0.092	HVO_RS04100	WP_049914680.1	64.03	90.87
0.35	0.045	HVO_RS04505	WP_004040950.1	77.87	110.85
0.34	0.084	HVO_RS04900	WP_004045044.1	71.77	100.91
0.34	0.011	HVO_RS04925	WP_004045055.1	148.77	209.13
0.34	0.024	HVO_RS05090	WP_004045135.1	109.6	154.56
0.34	4.3e-10	HVO_RS06285	WP_004044594.1	919.95	1297.14
0.34	0.086	HVO_RS07710	WP_004044309.1	67.65	95.41
0.34	0.00023	HVO_RS07920	WP_004044266.1	316.86	445.54
0.34	0.24	HVO_RS08175	WP_004044214.1	35.37	49.75
0.34	0.28	HVO_RS09285	WP_004043987.1	30.71	43.18
0.34	0.52	HVO_RS10110	WP_004043811.1	17.27	24.35
0.34	0.08	HVO_RS11515	WP_004043525.1	71.1	100.02
0.34	1	HVO_RS11615	WP_004043501.1	2.16	3.06
0.34	0.72	HVO_RS13195	WP_004041648.1	11.06	15.56
0.34	0.73	HVO_RS13255	WP_004041660.1	8.62	12.19
0.34	0.52	HVO_RS14865	WP_013035394.1	14.79	20.93
0.34	0.53	HVO_RS17120	WP_004042629.1	15.19	21.44
0.34	0.67	HVO_RS19035	WP_004044830.1	12.81	18.11
0.34	0.15	HVO_RS19040	WP_004044832.1	51.06	71.85
0.34	0.00026	HVO_RS00365	WP_004041079.1	301.9	426.2
0.34	1	HVO_RS01010	WP_004041330.1	3.74	5.29
0.34	0.79	HVO_RS01055	WP_004041321.1	9.42	13.31
0.34	1	HVO_RS01280	WP_004041275.1	1.24	1.75
0.34	0.092	HVO_RS02940	WP_004043162.1	64.45	90.75
0.33	0.045	HVO_RS05125	CDS	93.01	130.65
0.33	0.58	HVO_RS20800	WP_171810345.1	16.21	22.79
0.33	0.24	HVO_RS06870	WP_004044472.1	39.88	55.99
0.33	0.002	HVO_RS06880	WP_004044470.1	221.95	311.14
0.33	0.55	HVO_RS07145	WP_004044418.1	13.17	18.43
0.33	0.62	HVO_RS07655	WP_004044320.1	11.94	16.71
0.33	0.0094	HVO_RS08230	WP_004044201.1	159.4	223.18
0.33	0.086	HVO_RS13385	WP_004041692.1	67.82	95.13
0.33	0.081	HVO_RS14290	WP_004041878.1	73.49	103.11
0.33	4e-05	HVO_RS14650	WP_049941511.1	411.01	575.74
0.33	0.037	HVO_RS15805	WP_004042200.1	103.17	144.72
0.33	0.0083	HVO_RS16945	WP_004042542.1	159.32	223.95
0.33	0.047	HVO_RS18585	WP_004044688.1	91.53	128.34
0.33	0.73	HVO_RS18655	WP_013035604.1	8.67	12.19
0.33	0.33	HVO_RS01115	WP_013034948.1	26.08	36.53
0.33	0.083	HVO_RS01695	WP_004041190.1	71.69	100.48
0.32	6.3e-12	HVO_RS08385	WP_004044168.1	1285.73	1785.5
0.32	0.0001	HVO_RS08980	WP_004044045.1	392.61	545.39
0.32	0.14	HVO_RS09840	WP_004043867.1	59.4	82.91
0.32	0.02	HVO_RS10905	WP_004043648.1	132.5	184.81
0.32	0.00019	HVO_RS11020	WP_013035467.1	349.48	486.9
0.32	0.46	HVO_RS11230	WP_004043584.1	18.3	25.46
0.32	0.28	HVO_RS12480	WP_004041510.1	33.15	46.02
0.32	0.026	HVO_RS13700	WP_004041758.1	122.1	169.55
0.32	0.32	HVO_RS15045	WP_049914811.1	27.93	38.83
0.32	0.0096	HVO_RS15085	WP_049896263.1	166.44	232.18
0.32	0.77	HVO_RS15560	WP_013035557.1	11.92	16.56
0.32	0.025	HVO_RS16155	WP_004042268.1	123.84	171.83
0.32	0.33	HVO_RS16220	WP_013035537.1	32.77	45.67
0.32	0.46	HVO_RS00135	WP_004041125.1	23.02	32.12
0.32	0.061	HVO_RS00965	WP_004041338.1	84.82	118.35
0.32	0.45	HVO_RS00990	WP_004041333.1	18.18	25.34
0.32	0.27	HVO_RS03325	WP_004043242.1	37.26	51.68
0.32	0.7	HVO_RS03360	WP_004043249.1	13.45	18.69
0.32	0.46	HVO_RS03370	WP_004043251.1	18.31	25.39
0.32	0.21	HVO_RS03750	WP_161606675.1	40.61	56.45
0.32	1	HVO_RS04510	WP_004040951.1	1.3	1.81
0.31	0.00078	HVO_RS04940	WP_004045062.1	302.09	417.93
0.31	0.38	HVO_RS06280	WP_004044595.1	25.6	35.41
0.31	0.21	HVO_RS07380	WP_004044375.1	47.52	65.43
0.31	0.17	HVO_RS07715	WP_004044308.1	53.48	73.97
0.31	0.68	HVO_RS09280	WP_004043989.1	10.58	14.65
0.31	0.12	HVO_RS09350	WP_013035247.1	72.71	100.33
0.31	0.0026	HVO_RS10525	WP_004043730.1	251.58	347.12
0.31	0.14	HVO_RS10850	WP_004043660.1	66.39	91.45
0.31	0.33	HVO_RS10995	WP_004043630.1	30.57	42.34
0.31	0.96	HVO_RS11825	WP_004043459.1	4.8	6.61
0.31	1.1e-05	HVO_RS12115	WP_004041422.1	525.56	726.96
0.31	0.17	HVO_RS12460	WP_004041506.1	49.26	68.19
0.31	0.016	HVO_RS12755	WP_004041566.1	157.69	218.07
0.31	0.93	HVO_RS20180	CDS	6	8.26
0.31	0.96	HVO_RS15565	WP_004042147.1	5.43	7.52
0.31	0.026	HVO_RS15875	WP_004042213.1	133.61	184.14
0.31	0.064	HVO_RS16430	WP_004042328.1	94.93	130.94
0.31	0.36	HVO_RS18650	WP_004044701.1	27.03	37.37
0.31	0.13	HVO_RS01850	WP_006655019.1	61.04	84.33
0.31	0.41	HVO_RS00490	WP_004041054.1	26.63	36.69
0.31	0.047	HVO_RS00550	WP_004041042.1	96.44	133.69
0.31	1	HVO_RS01480	WP_004041233.1	2.39	3.31
0.31	0.38	HVO_RS20445	WP_144064013.1	30.22	41.63
0.31	0.46	HVO_RS01820	WP_004041157.1	20.82	28.68
0.31	0.4	HVO_RS02575	WP_013035113.1	28.64	39.5
0.31	0.96	HVO_RS03175	WP_004043212.1	7.33	10.15
0.31	0.63	HVO_RS04285	WP_004040895.1	12.3	17.05
0.3	0.12	HVO_RS05120	WP_004045148.1	69.16	95.2
0.3	0.16	HVO_RS06665	WP_004044516.1	57.68	79.24
0.3	0.11	HVO_RS06820	WP_004044483.1	70.25	96.66
0.3	0.015	HVO_RS06895	WP_008606282.1	166.12	228.6
0.3	0.74	HVO_RS06975	WP_004044451.1	14.26	19.64
0.3	0.78	HVO_RS07195	WP_004044408.1	9.94	13.68
0.3	0.23	HVO_RS07290	WP_004044393.1	44.66	61.14
0.3	0.29	HVO_RS07310	WP_004044389.1	36.2	49.67
0.3	0.14	HVO_RS07340	WP_004044382.1	61.85	84.83
0.3	0.01	HVO_RS08020	WP_013035540.1	183.7	252.74
0.3	0.37	HVO_RS08880	CDS	29.96	41.09
0.3	0.4	HVO_RS09000	WP_004044041.1	26.51	36.29
0.3	0.65	HVO_RS10265	WP_004043782.1	15.26	20.94
0.3	0.82	HVO_RS10545	WP_004043726.1	10.08	13.85
0.3	4.1e-09	HVO_RS10810	WP_004043667.1	1084.62	1483.91
0.3	0.001	HVO_RS11385	WP_013035442.1	312.2	428.36
0.3	0.046	HVO_RS11430	WP_013035379.1	114.22	156.77
0.3	0.057	HVO_RS11695	WP_004043486.1	109	149.47
0.3	0.18	HVO_RS14050	WP_004041829.1	59.41	81.35
0.3	1	HVO_RS15385	WP_004042112.1	4.98	6.82
0.3	1	HVO_RS15660	WP_004042169.1	6.82	9.37
0.3	0.99	HVO_RS16570	WP_004042376.1	7.43	10.23
0.3	0.4	HVO_RS18100	WP_004043018.1	28.77	39.35
0.3	0.63	HVO_RS18445	WP_004044660.1	12.34	16.92
0.3	0.032	HVO_RS19580	WP_013035693.1	130.42	178.91
0.3	5.5e-06	HVO_RS00375	WP_004041077.1	638.34	872.9
0.3	0.025	HVO_RS00695	WP_049914695.1	142.1	195.18
0.3	0.98	HVO_RS00920	WP_004041348.1	2.33	3.19
0.3	0.69	HVO_RS02600	WP_004043093.1	16.08	22.02
0.3	0.37	HVO_RS03040	WP_004043185.1	29.93	40.96
0.3	1	HVO_RS03240	WP_004043225.1	1.68	2.31
0.29	0.21	HVO_RS04750	WP_004044967.1	52.88	71.94
0.29	0.027	HVO_RS04920	WP_004045051.1	148.09	201.82
0.29	0.44	HVO_RS07695	WP_004044312.1	27.66	37.69
0.29	0.0018	HVO_RS07915	WP_004044267.1	294.61	402.38
0.29	0.05	HVO_RS08680	WP_004044107.1	118.35	161.13
0.29	0.68	HVO_RS10010	WP_013035120.1	13.18	17.94
0.29	6.6e-05	HVO_RS10960	WP_004043637.1	511.6	696.82
0.29	0.096	HVO_RS11190	WP_004043591.1	86.09	117.28
0.29	1	HVO_RS11585	WP_004043508.1	2.41	3.28
0.29	0.032	HVO_RS11770	WP_004043470.1	142.09	193.6
0.29	0.095	HVO_RS11800	WP_004043464.1	90.64	123.19
0.29	0.012	HVO_RS12675	WP_004041550.1	202.82	276.01
0.29	0.036	HVO_RS13480	WP_004041718.1	140.2	190.46
0.29	0.33	HVO_RS20195	CDS	33.4	45.59
0.29	0.083	HVO_RS14260	WP_004041872.1	90.56	123.66
0.29	0.78	HVO_RS14960	WP_004042017.1	15.07	20.5
0.29	6.2e-11	HVO_RS16180	WP_004042273.1	1375.05	1877.58
0.29	0.17	HVO_RS18410	WP_004044653.1	58.34	79.42
0.29	0.078	HVO_RS18450	WP_004044661.1	98.75	134.37
0.29	1	HVO_RS19485	CDS	4.99	6.78
0.29	0.011	HVO_RS00700	WP_004041012.1	194.05	265.08
0.29	0.18	HVO_RS02900	WP_004043155.1	57.31	78.11
0.29	0.38	HVO_RS19855	WP_144064024.1	32.9	44.93
0.29	9.6e-07	HVO_RS04110	WP_004040859.1	766.31	1044.26
0.28	0.41	HVO_RS07610	WP_004044329.1	31.89	43.01
0.28	0.051	HVO_RS09780	WP_004043882.1	128.47	173.4
0.28	0.00028	HVO_RS10175	WP_013035444.1	451.07	609.31
0.28	0.81	HVO_RS10440	WP_004043747.1	8.88	11.99
0.28	0.62	HVO_RS10535	WP_004043728.1	19.86	26.83
0.28	0.95	HVO_RS11865	WP_004043451.1	7.4	9.99
0.28	0.22	HVO_RS11895	WP_004043445.1	53.47	72.46
0.28	0.28	HVO_RS12315	WP_004041468.1	40.64	55.07
0.28	0.081	HVO_RS13065	WP_004041622.1	99.73	134.73
0.28	1	HVO_RS15015	WP_004042029.1	3.96	5.37
0.28	0.23	HVO_RS15915	WP_004042221.1	54.38	73.48
0.28	0.083	HVO_RS16900	WP_004042523.1	102.57	138.31
0.28	0.062	HVO_RS17595	WP_081442894.1	118	159.63
0.28	0.033	HVO_RS17785	WP_004042903.1	148.02	200.41
0.28	0.033	HVO_RS17835	WP_004042922.1	154.96	208.97
0.28	0.72	HVO_RS20310	WP_004043058.1	11.23	15.16
0.28	4.4e-08	HVO_RS19285	WP_004044952.1	1028.23	1393.39
0.28	0.00033	HVO_RS00370	WP_004041078.1	427.04	578.32
0.28	4.5e-07	HVO_RS00385	WP_004041075.1	856.96	1163.54
0.28	0.27	HVO_RS00675	WP_004041017.1	44.58	60.38
0.28	0.82	HVO_RS01160	WP_004041300.1	10.17	13.73
0.28	0.03	HVO_RS01800	WP_004041162.1	150.66	204.13
0.28	0.17	HVO_RS03755	WP_049914751.1	65.97	89.24
0.28	0.29	HVO_RS03880	WP_004040813.1	36.28	49.2
0.27	0.29	HVO_RS04885	WP_004045041.1	43.81	58.98
0.27	0.012	HVO_RS05725	WP_004045324.1	216.51	291.43
0.27	0.86	HVO_RS07365	WP_004044377.1	7.78	10.46
0.27	0.46	HVO_RS07390	WP_004044373.1	28.65	38.51
0.27	0.69	HVO_RS09110	WP_004044018.1	16.21	21.81
0.27	0.00035	HVO_RS10180	WP_004043797.1	451.96	608.3
0.27	2.2e-12	HVO_RS10825	WP_013035350.1	1946.29	2609.02
0.27	0.33	HVO_RS11095	WP_004043610.1	33.47	45.12
0.27	0.031	HVO_RS11340	WP_004043561.1	162.9	219.54
0.27	0.5	HVO_RS11985	WP_081442897.1	22.08	29.69
0.27	0.052	HVO_RS12300	WP_004041462.1	136.1	182.39
0.27	0.2	HVO_RS13945	WP_004041808.1	59.09	79.39
0.27	0.22	HVO_RS14045	WP_004041828.1	57.96	78.09
0.27	0.83	HVO_RS20590	CDS	13.38	17.93
0.27	1	HVO_RS15005	WP_004042027.1	4.42	5.92
0.27	0.45	HVO_RS15340	WP_004042103.1	30.6	41.05
0.27	0.31	HVO_RS16765	WP_004042467.1	39.78	53.45
0.27	0.2	HVO_RS17430	WP_004042756.1	56.45	75.97
0.27	0.041	HVO_RS17625	WP_004042835.1	150.4	201.68
0.27	0.014	HVO_RS00065	WP_049914704.1	212.7	286.05
0.27	1	HVO_RS00185	WP_004041115.1	4.44	5.96
0.27	1.4e-05	HVO_RS00380	WP_004041076.1	726.83	973.32
0.27	0.014	HVO_RS01810	WP_004041159.1	218.78	294.2
0.27	0.24	HVO_RS02875	WP_215490484.1	47.77	64.27
0.27	0.94	HVO_RS19880	CDS	3.56	4.77
0.27	1	HVO_RS03140	WP_004043205.1	3.17	4.26
0.27	8.4e-05	HVO_RS20495	WP_144064025.1	555.82	748.91
0.27	0.00014	HVO_RS04350	WP_004040919.1	521.02	701.05
0.26	0.13	HVO_RS04730	WP_013035623.1	87.5	116.39
0.26	0.051	HVO_RS05995	WP_013035318.1	147.96	197.39
0.26	1.2e-07	HVO_RS07085	WP_004044428.1	1183.67	1574.29
0.26	0.75	HVO_RS10245	WP_004043786.1	14.7	19.62
0.26	0.27	HVO_RS11355	WP_004043558.1	50.13	67.03
0.26	0.16	HVO_RS11990	WP_008093389.1	76.55	102.13
0.26	0.061	HVO_RS13080	WP_004041625.1	125.5	167.84
0.26	0.13	HVO_RS13580	WP_004041732.1	87.38	116.29
0.26	0.053	HVO_RS13780	WP_004041774.1	136.83	182.9
0.26	0.29	HVO_RS20210	CDS	46.43	61.9
0.26	0.0032	HVO_RS20225	CDS	343.14	456.97
0.26	0.22	HVO_RS14665	WP_004041957.1	65.71	87.54
0.26	1	HVO_RS15370	WP_004042109.1	5.72	7.64
0.26	0.0035	HVO_RS15945	WP_004042226.1	332.79	444.23
0.26	0.01	HVO_RS16615	WP_004042406.1	246.52	329.42
0.26	0.079	HVO_RS16935	WP_144064056.1	113.97	151.9
0.26	0.16	HVO_RS18055	WP_004043010.1	69.8	93.39
0.26	0.76	HVO_RS01150	WP_013034990.1	12.53	16.75
0.26	0.73	HVO_RS01300	WP_004041271.1	11.47	15.27
0.26	0.89	HVO_RS02235	WP_013035120.1	9.85	13.09
0.26	0.27	HVO_RS03130	WP_013035174.1	54.5	72.65
0.26	1	HVO_RS03210	WP_004043219.1	3.11	4.14
0.26	0.0033	HVO_RS04055	WP_004040848.1	334.08	446.06
0.26	0.095	HVO_RS04220	WP_004040882.1	103.14	138.05
0.25	0.1	HVO_RS05695	WP_004045318.1	114.52	151.53
0.25	2.9e-05	HVO_RS06105	WP_004044632.1	728.21	967.95
0.25	0.33	HVO_RS07345	WP_004044381.1	41.17	54.74
0.25	0.025	HVO_RS08075	WP_004044233.1	197.71	262.83
0.25	0.0081	HVO_RS08375	WP_004044171.1	276.94	367.9
0.25	0.023	HVO_RS08850	WP_004044072.1	207.91	275.31
0.25	0.58	HVO_RS09645	WP_004043913.1	21.98	29.16
0.25	0.46	HVO_RS10730	WP_004043688.1	31.31	41.41
0.25	0.32	HVO_RS10805	CDS	47.98	63.66
0.25	0.11	HVO_RS10885	WP_004043653.1	102.22	135.72
0.25	0.4	HVO_RS11495	WP_004043529.1	36.65	48.55
0.25	0.012	HVO_RS11740	WP_004043476.1	269.36	356.67
0.25	0.0088	HVO_RS12035	WP_004041405.1	293.98	388.57
0.25	0.071	HVO_RS12225	WP_013035277.1	128.65	171.09
0.25	0.21	HVO_RS20960	WP_004041491.1	67.97	89.79
0.25	0.16	HVO_RS12505	WP_004041515.1	91.23	120.95
0.25	0.58	HVO_RS12515	WP_004041518.1	24.4	32.28
0.25	0.63	HVO_RS12785	WP_004041572.1	15.03	19.96
0.25	0.0013	HVO_RS12830	WP_004041580.1	430.13	570.11
0.25	0.15	HVO_RS13390	WP_004041693.1	90.54	120.22
0.25	0.55	HVO_RS14155	WP_004041850.1	23.77	31.45
0.25	0.00029	HVO_RS14585	WP_004041941.1	573.38	758.37
0.25	0.02	HVO_RS18490	WP_004044669.1	209.62	278.47
0.25	0.3	HVO_RS19620	WP_013035711.1	49.19	65.07
0.25	1	HVO_RS00510	WP_004041050.1	7.09	9.37
0.25	0.79	HVO_RS01165	WP_004041299.1	13.32	17.6
0.25	1	HVO_RS01790	WP_004041164.1	8.92	11.82
0.25	0.18	HVO_RS19830	WP_013035002.1	79.9	105.54
0.25	0.92	HVO_RS04145	WP_004040867.1	11.85	15.74
0.25	0.017	HVO_RS04210	WP_004040880.1	243.81	322.3
0.25	1	HVO_RS04515	WP_004040952.1	0.34	0.46
0.25	1	HVO_RS04550	WP_013035155.1	1.55	2.05
0.24	0.54	HVO_RS05050	WP_004045118.1	28.79	37.82
0.24	0.22	HVO_RS05355	WP_004045247.1	71.35	93.98
0.24	0.24	HVO_RS05360	WP_004045248.1	70.07	92.29
0.24	0.86	HVO_RS05420	WP_004045260.1	8.52	11.18
0.24	0.14	HVO_RS05480	WP_004045272.1	107.3	140.78
0.24	0.00067	HVO_RS05745	WP_004045328.1	519.02	684.3
0.24	0.44	HVO_RS05975	WP_013035611.1	28.24	37.29
0.24	0.14	HVO_RS07475	WP_004044356.1	101.34	133.68
0.24	0.026	HVO_RS07595	WP_004044332.1	232.86	305.69
0.24	0.044	HVO_RS08860	WP_004044070.1	174.45	230.33
0.24	0.56	HVO_RS09180	WP_004044009.1	29.23	38.35
0.24	0.55	HVO_RS09710	WP_004043898.1	26.46	34.76
0.24	0.099	HVO_RS09745	WP_004043889.1	116.67	153.6
0.24	0.38	HVO_RS10055	WP_004043823.1	43.69	57.4
0.24	0.77	HVO_RS10275	WP_004043780.1	12.37	16.24
0.24	0.71	HVO_RS10475	WP_004043740.1	13.96	18.41
0.24	0.46	HVO_RS10495	WP_004043736.1	34.01	44.64
0.24	0.015	HVO_RS11185	WP_004043592.1	270.39	355.72
0.24	0.012	HVO_RS12320	WP_004041469.1	277.18	365.56
0.24	0.73	HVO_RS12590	WP_004041533.1	14.46	18.99
0.24	0.00029	HVO_RS13115	WP_004041632.1	601.34	792.57
0.24	0.2	HVO_RS13430	WP_004041701.1	73.85	97.34
0.24	0.1	HVO_RS14060	WP_004041831.1	126.95	166.52
0.24	0.18	HVO_RS14085	WP_004041836.1	87.36	114.67
0.24	0.9	HVO_RS14215	WP_004041864.1	12.5	16.44
0.24	0.00026	HVO_RS15380	WP_004042111.1	647.39	849.12
0.24	0.24	HVO_RS15910	WP_004042220.1	72.63	95.47
0.24	0.23	HVO_RS21110	WP_169331103.1	72.09	94.7
0.24	0.1	HVO_RS18300	WP_004043054.1	120.33	157.95
0.24	9.9e-06	HVO_RS18730	WP_004044718.1	950.68	1248.95
0.24	1.2e-06	HVO_RS18950	WP_004044791.1	1175.86	1542.23
0.24	0.036	HVO_RS00070	WP_004041138.1	199.77	262.37
0.24	0.00074	HVO_RS00225	WP_004041107.1	511.69	675.25
0.24	0.55	HVO_RS01120	WP_004041308.1	23.65	31.1
0.24	0.14	HVO_RS01875	WP_004040992.1	101.44	133.08
0.24	0.2	HVO_RS01920	WP_004043309.1	76.51	100.53
0.24	0.52	HVO_RS02240	WP_013035082.1	25.4	33.39
0.24	0.86	HVO_RS20765	WP_162471308.1	11.07	14.56
0.24	1	HVO_RS03065	WP_004043190.1	3.83	5.05
0.24	1	HVO_RS03380	WP_004043253.1	5.8	7.65
0.24	0.22	HVO_RS03390	WP_004043255.1	68.55	90.21
0.24	3.5e-05	HVO_RS04115	WP_004040860.1	842.95	1105.79
0.24	1	HVO_RS04440	WP_004040937.1	0.71	0.93
0.23	0.15	HVO_RS04910	WP_004045048.1	96.14	125.91
0.23	0.0064	HVO_RS05475	WP_004045271.1	385.27	502.3
0.23	0.35	HVO_RS05685	WP_004045316.1	47.5	61.94
0.23	0.19	HVO_RS20105	WP_013035468.1	83.92	109.37
0.23	0.0015	HVO_RS06100	WP_004044633.1	518.88	676.99
0.23	0.088	HVO_RS06780	WP_004044491.1	139.03	182.29
0.23	0.52	HVO_RS07140	WP_004044419.1	25.46	33.26
0.23	0.97	HVO_RS07670	WP_004044317.1	8.19	10.74
0.23	0.3	HVO_RS07925	WP_004044265.1	62.08	80.91
0.23	0.15	HVO_RS08005	WP_004044248.1	108.19	141.37
0.23	0.59	HVO_RS08125	CDS	24.92	32.56
0.23	0.57	HVO_RS08275	WP_004044192.1	27.13	35.35
0.23	0.31	HVO_RS08465	WP_004044152.1	52.96	69.2
0.23	0.12	HVO_RS08620	WP_004044119.1	118.81	155.72
0.23	0.22	HVO_RS10090	WP_004043815.1	79.09	103.14
0.23	0.12	HVO_RS10155	WP_004043802.1	120.87	157.65
0.23	0.91	HVO_RS10435	CDS	12.55	16.43
0.23	0.02	HVO_RS10470	WP_004043741.1	268.69	351.1
0.23	0.34	HVO_RS11035	WP_004043622.1	51.77	67.57
0.23	0.07	HVO_RS11170	WP_004043595.1	158.71	207.69
0.23	0.39	HVO_RS11470	WP_004043534.1	41.36	54.04
0.23	0.24	HVO_RS11980	WP_004043427.1	63.45	83.07
0.23	0.22	HVO_RS12430	WP_004041500.1	78.63	102.63
0.23	1	HVO_RS13235	WP_004041656.1	6.63	8.68
0.23	0.75	HVO_RS13270	WP_013035466.1	17.73	23.16
0.23	0.4	HVO_RS13740	WP_013035584.1	42.31	55.12
0.23	0.032	HVO_RS13990	WP_004041817.1	216.69	283.3
0.23	0.0074	HVO_RS14580	WP_004041940.1	334.38	438.34
0.23	0.79	HVO_RS15260	WP_004042087.1	13.38	17.51
0.23	0.6	HVO_RS18380	WP_013035365.1	27.78	36.28
0.23	0.66	HVO_RS18455	WP_004044662.1	23.93	31.26
0.23	0.0097	HVO_RS18580	WP_004044687.1	326.65	427.83
0.23	0.37	HVO_RS18965	WP_004044799.1	40.6	53.17
0.23	0.61	HVO_RS19240	WP_004044917.1	22.75	29.71
0.23	0.00018	HVO_RS19275	WP_013035500.1	725.88	948.39
0.23	0.0014	HVO_RS19450	WP_013035734.1	493.73	647.05
0.23	2.3e-05	HVO_RS00390	WP_004041074.1	942.92	1230.76
0.23	0.15	HVO_RS00540	WP_004041044.1	98.74	129.31
0.23	0.69	HVO_RS03460	WP_004043267.1	19.16	24.99
0.23	0.24	HVO_RS04695	WP_004040988.1	73.14	95.35
0.22	0.28	HVO_RS04735	WP_004044961.1	66.29	85.89
0.22	0.42	HVO_RS04745	WP_004044965.1	45.43	59.1
0.22	0.027	HVO_RS04930	WP_004045057.1	252.9	328.82
0.22	0.95	HVO_RS05805	WP_004045340.1	4.95	6.41
0.22	0.18	HVO_RS07515	WP_004044349.1	98.34	127.65
0.22	0.16	HVO_RS07800	WP_004044292.1	105.76	137.37
0.22	0.76	HVO_RS07960	CDS	14.99	19.4
0.22	0.4	HVO_RS08555	WP_004044133.1	47.14	61.3
0.22	0.026	HVO_RS08670	WP_004044109.1	274.45	355.42
0.22	0.46	HVO_RS09860	WP_004043863.1	39.35	51.09
0.22	0.04	HVO_RS10135	WP_013035425.1	230.31	298.45
0.22	0.65	HVO_RS10165	WP_004043800.1	23.91	30.93
0.22	0.00013	HVO_RS10465	WP_004043742.1	832.75	1079.23
0.22	0.058	HVO_RS11205	WP_004043588.1	199.94	258.63
0.22	0.14	HVO_RS11995	WP_013035391.1	109.68	142.82
0.22	0.26	HVO_RS12005	WP_004063282.1	75.37	97.57
0.22	0.36	HVO_RS14285	WP_013035455.1	48.12	62.52
0.22	0.82	HVO_RS21075	WP_160162996.1	10.34	13.46
0.22	0.43	HVO_RS18595	WP_004044690.1	43.52	56.49
0.22	0.48	HVO_RS18770	WP_004044727.1	34.84	45.22
0.22	0.032	HVO_RS19050	WP_004044834.1	252.72	327.13
0.22	0.93	HVO_RS00110	WP_004041130.1	12.06	15.61
0.22	0.00014	HVO_RS00295	WP_004041093.1	816.61	1058.62
0.22	0.00059	HVO_RS00300	WP_004041092.1	643.95	836.74
0.22	0.93	HVO_RS02650	WP_004043102.1	8.11	10.54
0.22	0.33	HVO_RS02705	WP_004043113.1	56.46	73.13
0.22	0.44	HVO_RS02890	WP_004043153.1	41.09	53.47
0.22	0.51	HVO_RS20020	WP_004041394.1	33.37	43.39
0.22	6.9e-05	HVO_RS03945	WP_004040826.1	920.08	1190.61
0.22	0.38	HVO_RS04460	WP_004040941.1	43.79	56.97
0.21	0.055	HVO_RS04840	WP_004045016.1	216.46	279.01
0.21	0.17	HVO_RS05160	WP_004045177.1	111.79	143.99
0.21	0.42	HVO_RS05665	WP_004045312.1	43.04	55.45
0.21	0.26	HVO_RS06610	WP_004044527.1	80.16	103.44
0.21	0.00045	HVO_RS10230	WP_004043788.1	769.05	989.16
0.21	0.37	HVO_RS10610	CDS	51.08	65.92
0.21	0.1	HVO_RS11220	WP_013035446.1	156.91	201.8
0.21	0.086	HVO_RS11485	WP_004043531.1	169.66	218.95
0.21	0.35	HVO_RS11545	WP_004043518.1	60.41	77.93
0.21	0.15	HVO_RS13005	WP_004041615.1	114.46	148.01
0.21	0.23	HVO_RS20980	WP_013035284.1	82.77	106.86
0.21	0.54	HVO_RS13720	WP_004041761.1	28.98	37.35
0.21	0.11	HVO_RS14110	WP_004041841.1	151.61	196.06
0.21	0.0012	HVO_RS14365	WP_004041896.1	604.86	782.09
0.21	0.84	HVO_RS15485	WP_004062665.1	19.6	25.18
0.21	0.94	HVO_RS15535	WP_013035660.1	6.23	8.04
0.21	1	HVO_RS15680	WP_004042173.1	5.36	6.89
0.21	0.47	HVO_RS17445	WP_004042761.1	42.55	55.01
0.21	0.59	HVO_RS17815	WP_004042913.1	30.62	39.53
0.21	0.56	HVO_RS18375	WP_004044648.1	29.53	37.99
0.21	0.52	HVO_RS19185	WP_004044896.1	39.2	50.52
0.21	0.57	HVO_RS19615	WP_013035704.1	35.45	45.7
0.21	1	HVO_RS00825	WP_004041367.1	2.71	3.49
0.21	1	HVO_RS03010	WP_004043178.1	5.43	7
0.21	1	HVO_RS03475	WP_004043270.1	1.75	2.25
0.21	0.36	HVO_RS03825	WP_013035046.1	56.06	72.02
0.21	0.0015	HVO_RS04120	WP_004040861.1	591.89	763.43
0.21	0.42	HVO_RS04195	WP_004040877.1	45.82	59.17
0.21	0.083	HVO_RS04330	WP_004040915.1	165.89	214.51
0.2	0.012	HVO_RS05195	WP_004045193.1	395.73	507.97
0.2	0.22	HVO_RS05940	WP_004045371.1	90.26	115.91
0.2	3e-06	HVO_RS06110	WP_004044631.1	1442.41	1852.44
0.2	0.46	HVO_RS06400	WP_004044571.1	42.18	53.9
0.2	0.19	HVO_RS06620	WP_004044525.1	120.58	154
0.2	0.73	HVO_RS06710	WP_004044505.1	20.3	26.02
0.2	0.046	HVO_RS08015	WP_004044246.1	277.06	353.58
0.2	0.007	HVO_RS08145	WP_004044220.1	458.73	588.99
0.2	2.6e-05	HVO_RS08770	WP_004064311.1	1204.14	1541.96
0.2	0.36	HVO_RS08925	WP_004044056.1	63.97	81.92
0.2	0.14	HVO_RS11335	WP_004043562.1	146.31	187.04
0.2	0.78	HVO_RS11540	WP_004043519.1	21.36	27.42
0.2	0.031	HVO_RS11715	WP_004043482.1	287.84	369.53
0.2	0.44	HVO_RS11975	WP_004043428.1	44.14	56.36
0.2	0.32	HVO_RS12220	WP_004041444.1	77.26	98.58
0.2	0.5	HVO_RS12535	WP_004041522.1	38.56	49.25
0.2	0.85	HVO_RS20575	WP_115802679.1	13.91	17.76
0.2	0.58	HVO_RS12740	WP_004041562.1	30.41	38.89
0.2	2.4e-06	HVO_RS14185	WP_004041856.1	1565.07	2001.53
0.2	1	HVO_RS15520	WP_013035266.1	5.78	7.4
0.2	0.064	HVO_RS15575	WP_004042149.1	213.75	274.19
0.2	0.65	HVO_RS21060	WP_171810347.1	29.66	37.83
0.2	0.4	HVO_RS16905	WP_004042524.1	50.33	64.3
0.2	0.11	HVO_RS17460	WP_004042764.1	160.95	206.26
0.2	0.14	HVO_RS18270	WP_004043048.1	141.18	180.41
0.2	0.73	HVO_RS00325	WP_004041087.1	17.41	22.34
0.2	0.16	HVO_RS01795	WP_004041163.1	126.53	161.6
0.2	1	HVO_RS03220	WP_004043221.1	1.06	1.36
0.2	0.96	HVO_RS03670	CDS	4.99	6.38
0.2	0.0033	HVO_RS04125	WP_004040863.1	548.64	703.32
0.2	0.091	HVO_RS04485	WP_004040946.1	181.77	233.18
0.2	0.13	HVO_RS04635	WP_004040976.1	154.51	197.74
0.19	5.7e-07	HVO_RS05170	WP_004045182.1	1871.89	2384.99
0.19	0.28	HVO_RS05735	WP_004045326.1	95.63	121.6
0.19	0.12	HVO_RS08160	WP_004044217.1	167.35	213.41
0.19	0.47	HVO_RS08910	WP_004044059.1	45.6	57.99
0.19	0.58	HVO_RS10450	WP_004043745.1	33.42	42.4
0.19	0.29	HVO_RS10650	WP_004043704.1	88.63	112.84
0.19	0.93	HVO_RS11100	WP_004043609.1	12.19	15.53
0.19	0.2	HVO_RS11135	WP_004043602.1	129.78	164.48
0.19	0.014	HVO_RS11685	WP_004043488.1	443.55	563.24
0.19	0.29	HVO_RS12065	WP_004041412.1	88.87	112.84
0.19	0.27	HVO_RS12230	WP_004041447.1	92.49	117.26
0.19	0.11	HVO_RS12380	WP_004041489.1	176.76	224.99
0.19	0.34	HVO_RS12875	WP_004041589.1	76.2	96.58
0.19	0.17	HVO_RS13665	WP_004041750.1	138.62	175.92
0.19	0.59	HVO_RS13865	CDS	33.68	42.78
0.19	0.73	HVO_RS21010	WP_004041923.1	26.02	33.19
0.19	0.59	HVO_RS15270	WP_004042089.1	28.07	35.71
0.19	0.91	HVO_RS15655	WP_004042168.1	8.81	11.2
0.19	0.41	HVO_RS15790	WP_004042197.1	50.94	64.91
0.19	8.9e-05	HVO_RS16520	WP_004042360.1	1161.14	1475.64
0.19	0.0094	HVO_RS16740	WP_004042457.1	464.49	591.7
0.19	0.62	HVO_RS17210	WP_004042663.1	37.31	47.44
0.19	0.54	HVO_RS17295	CDS	40.24	51.17
0.19	0.43	HVO_RS17395	WP_004042741.1	62.88	79.74
0.19	0.13	HVO_RS17600	WP_004042827.1	174.54	221.44
0.19	0.56	HVO_RS18470	WP_004044665.1	35.2	44.81
0.19	0.0004	HVO_RS18615	WP_004044694.1	890.73	1136.19
0.19	0.29	HVO_RS18750	WP_004044722.1	86.38	109.73
0.19	0.11	HVO_RS20335	WP_013035695.1	181.66	231.15
0.19	0.28	HVO_RS00075	WP_004041137.1	85.63	109.08
0.19	0.00022	HVO_RS00315	WP_004041089.1	976.37	1245.28
0.19	0.98	HVO_RS01005	WP_004041331.1	6.38	8.11
0.19	0.88	HVO_RS01070	WP_004041318.1	15.25	19.38
0.19	1	HVO_RS01110	WP_049914733.1	4.69	5.95
0.19	0.59	HVO_RS02380	WP_013035157.1	30.92	39.18
0.19	0.11	HVO_RS20470	WP_144064021.1	177.78	225.7
0.19	0.77	HVO_RS03490	WP_013035191.1	18.2	23.08
0.19	0.17	HVO_RS03520	WP_004043276.1	123.77	157.46
0.19	0.54	HVO_RS04280	WP_004040894.1	37.56	47.59
0.19	1	HVO_RS04435	WP_004040936.1	0.81	1.02
0.19	0.76	HVO_RS04470	WP_004040943.1	20.87	26.58
0.18	0.35	HVO_RS04915	WP_004045050.1	77.41	97.54
0.18	0.47	HVO_RS05575	WP_004045293.1	54.05	68.39
0.18	0.41	HVO_RS05770	WP_004045333.1	64.86	81.78
0.18	1	HVO_RS05955	WP_004045374.1	9.12	11.5
0.18	0.57	HVO_RS06125	WP_004044628.1	38.71	48.78
0.18	0.42	HVO_RS06135	WP_004044626.1	57.36	72.34
0.18	1	HVO_RS06345	WP_004044580.1	1.79	2.26
0.18	0.052	HVO_RS06855	WP_004044475.1	287.61	363.5
0.18	0.8	HVO_RS07250	WP_013035617.1	22.15	27.94
0.18	0.00063	HVO_RS07285	WP_004044395.1	1018.28	1281.89
0.18	0.39	HVO_RS09185	WP_004044008.1	63.22	80.07
0.18	0.3	HVO_RS10200	WP_004043793.1	89.63	113.19
0.18	0.003	HVO_RS11805	WP_004043463.1	690.69	874.35
0.18	0.00031	HVO_RS12280	WP_004041457.1	1114.81	1405.06
0.18	0.097	HVO_RS13150	WP_004041639.1	205.81	260.28
0.18	0.95	HVO_RS13550	WP_004041729.1	16.28	20.51
0.18	0.92	HVO_RS14735	WP_004041970.1	7.57	9.56
0.18	0.00021	HVO_RS15050	WP_004042036.1	1124.93	1423.04
0.18	0.99	HVO_RS15670	WP_004042171.1	4.43	5.6
0.18	0.12	HVO_RS15950	WP_004042227.1	184.72	233.68
0.18	0.59	HVO_RS16170	WP_004042271.1	30.77	38.89
0.18	0.39	HVO_RS16915	WP_004042529.1	63.46	80.05
0.18	0.0012	HVO_RS17995	WP_004042994.1	850.3	1074.87
0.18	1	HVO_RS18010	WP_004042999.1	6.69	8.43
0.18	0.4	HVO_RS18590	WP_004044689.1	63.97	80.93
0.18	0.11	HVO_RS19030	WP_004044828.1	198.81	250.76
0.18	0.25	HVO_RS19090	WP_004044844.1	103.87	131.38
0.18	0.8	HVO_RS00050	WP_004041143.1	19.05	24.02
0.18	0.00015	HVO_RS00305	WP_004041091.1	1159.14	1467.1
0.18	0.97	HVO_RS00335	WP_004041085.1	14.36	18.08
0.18	0.62	HVO_RS00740	CDS	29.17	36.76
0.18	0.76	HVO_RS00770	WP_004041380.1	21.18	26.79
0.18	0.49	HVO_RS03230	WP_004043223.1	46.56	58.97
0.18	0.96	HVO_RS03365	WP_004043250.1	9.66	12.21
0.18	0.45	HVO_RS20005	WP_004041387.1	50.07	63.33
0.17	0.22	HVO_RS06305	WP_004044590.1	136.25	170.77
0.17	0.55	HVO_RS08330	WP_004044181.1	46.6	58.31
0.17	0.33	HVO_RS08460	WP_004044153.1	92.52	115.68
0.17	0.22	HVO_RS09100	WP_004044021.1	130.95	163.86
0.17	0.091	HVO_RS09540	WP_004043933.1	250.29	313.78
0.17	0.51	HVO_RS09690	WP_081442884.1	50.46	63.49
0.17	0.97	HVO_RS10560	WP_171810349.1	13.05	16.36
0.17	0.35	HVO_RS11150	WP_004043599.1	77.84	97.8
0.17	0.7	HVO_RS11500	WP_004043528.1	25.43	31.84
0.17	0.72	HVO_RS11580	WP_004043509.1	26.08	32.65
0.17	0.31	HVO_RS11965	WP_004043430.1	88.5	111.04
0.17	0.31	HVO_RS12260	WP_004041453.1	96.13	120.76
0.17	0.64	HVO_RS12815	WP_004041578.1	29.71	37.37
0.17	0.19	HVO_RS13055	WP_013035313.1	170.04	212.51
0.17	0.029	HVO_RS13715	WP_004041760.1	418.21	525.05
0.17	0.72	HVO_RS13930	WP_004041805.1	28.98	36.36
0.17	0.41	HVO_RS14170	WP_004041853.1	76.36	95.59
0.17	0.56	HVO_RS15025	WP_004042031.1	44.2	55.31
0.17	0.58	HVO_RS15100	WP_004042046.1	44.76	56.01
0.17	0.089	HVO_RS15330	WP_004042101.1	249.01	312.94
0.17	0.097	HVO_RS16110	WP_004042259.1	235.98	296.26
0.17	0.085	HVO_RS16130	WP_004042263.1	286.1	357.53
0.17	0.94	HVO_RS16650	WP_004042422.1	16.23	20.39
0.17	0.6	HVO_RS16775	WP_004042471.1	42.63	53.3
0.17	0.72	HVO_RS20290	CDS	20.3	25.52
0.17	0.13	HVO_RS17560	WP_004042800.1	213.53	266.91
0.17	0.46	HVO_RS17635	WP_013035460.1	62.21	78.08
0.17	0.23	HVO_RS19150	WP_004044873.1	131.7	165.07
0.17	0.41	HVO_RS19225	WP_004044911.1	73.03	91.41
0.17	1	HVO_RS00180	WP_004041116.1	3.79	4.74
0.17	0.44	HVO_RS01335	WP_004041264.1	66.89	83.64
0.17	0.53	HVO_RS03125	WP_004043202.1	51.48	64.42
0.17	0.56	HVO_RS03875	WP_004040812.1	41.17	51.46
0.17	0.6	HVO_RS04130	WP_004040864.1	42.85	53.7
0.17	0.29	HVO_RS04465	WP_013035138.1	103.07	129.29
0.17	0.53	HVO_RS04520	WP_004040953.1	54.13	67.65
0.16	0.63	HVO_RS05895	WP_004045360.1	41.27	51.21
0.16	0.85	HVO_RS06085	WP_004044636.1	20.33	25.24
0.16	0.011	HVO_RS06805	WP_013035354.1	634.31	791.6
0.16	0.69	HVO_RS07575	WP_004044336.1	31.28	38.87
0.16	0.0029	HVO_RS07845	WP_004044282.1	939.54	1168.38
0.16	0.52	HVO_RS08550	WP_004044134.1	53.91	66.94
0.16	0.23	HVO_RS09920	WP_004043851.1	135.36	168.87
0.16	0.029	HVO_RS10400	WP_004043755.1	468.73	584.55
0.16	0.2	HVO_RS10790	WP_004043673.1	178.11	221.14
0.16	0.25	HVO_RS11110	WP_004043607.1	134.37	167.61
0.16	0.79	HVO_RS12020	WP_013035321.1	21.94	27.29
0.16	0.29	HVO_RS12295	WP_004041460.1	106.16	132.17
0.16	0.25	HVO_RS20995	WP_004041772.1	143.62	178.37
0.16	0.086	HVO_RS14645	WP_004041954.1	292.51	364.03
0.16	0.87	HVO_RS14725	WP_004041968.1	20.65	25.66
0.16	0.37	HVO_RS16445	WP_004042333.1	87.47	108.7
0.16	0.61	HVO_RS19175	WP_004044893.1	43.3	53.76
0.16	0.3	HVO_RS19360	WP_049941515.1	115.67	143.81
0.16	3e-05	HVO_RS00395	WP_004041073.1	1831.41	2283.87
0.16	0.86	HVO_RS00495	WP_013034983.1	13.36	16.65
0.16	0.91	HVO_RS00725	WP_081442862.1	13.53	16.89
0.16	1	HVO_RS01450	WP_004041240.1	2.88	3.58
0.16	0.33	HVO_RS01840	WP_004041153.1	101.5	126.31
0.16	0.7	HVO_RS02450	WP_004043063.1	31.46	39.2
0.16	0.52	HVO_RS02970	WP_004043169.1	53.84	66.9
0.16	0.86	HVO_RS03110	WP_013035206.1	20.62	25.62
0.16	0.98	HVO_RS03155	WP_004043208.1	7.1	8.86
0.16	0.78	HVO_RS20025	WP_004041395.1	27.79	34.69
0.16	1	HVO_RS04275	WP_004040893.1	3.89	4.83
0.16	0.48	HVO_RS04290	WP_004040896.1	69.22	86.07
0.15	0.29	HVO_RS07975	WP_004044254.1	134.26	166.11
0.15	0.56	HVO_RS08340	WP_004044178.1	61.97	76.52
0.15	0.0013	HVO_RS08455	WP_004044154.1	1178.25	1460.5
0.15	0.033	HVO_RS08725	WP_004044097.1	521.77	645.18
0.15	0.34	HVO_RS09610	WP_004043919.1	99.9	123.42
0.15	1	HVO_RS10260	WP_004043783.1	10.79	13.38
0.15	0.61	HVO_RS10340	WP_004043768.1	40.35	49.97
0.15	0.35	HVO_RS11075	WP_004043614.1	97.2	120.59
0.15	0.25	HVO_RS11330	WP_004043563.1	141.37	175.16
0.15	0.059	HVO_RS11855	WP_004043453.1	400.94	496.45
0.15	0.82	HVO_RS11905	WP_004043443.1	31.93	39.51
0.15	0.12	HVO_RS12265	WP_004041454.1	252.21	312.89
0.15	0.2	HVO_RS12410	WP_004041496.1	179.02	221.52
0.15	0.92	HVO_RS14330	WP_004041889.1	12.27	15.2
0.15	1	HVO_RS15625	WP_004042160.1	14.64	18.05
0.15	0.97	HVO_RS17575	WP_013035260.1	14.48	17.89
0.15	0.54	HVO_RS18740	WP_004044720.1	63.81	78.79
0.15	0.42	HVO_RS19510	WP_004045434.1	85.53	105.58
0.15	0.27	HVO_RS00035	WP_004041146.1	145.31	180.3
0.15	0.99	HVO_RS00430	WP_004041066.1	15.94	19.64
0.15	1	HVO_RS01035	WP_004041325.1	7.66	9.44
0.15	0.29	HVO_RS01185	WP_004041294.1	126.17	155.96
0.15	1	HVO_RS01570	WP_004041215.1	6.06	7.49
0.15	0.63	HVO_RS01905	WP_049941486.1	43.97	54.4
0.15	0.76	HVO_RS03005	WP_013035158.1	24.29	30.07
0.15	1	HVO_RS03070	WP_004043191.1	10.57	13.08
0.15	1	HVO_RS03215	WP_013035193.1	1.46	1.8
0.14	0.3	HVO_RS04790	WP_004044988.1	153.54	187.9
0.14	0.25	HVO_RS05190	WP_004045188.1	181.6	223.04
0.14	0.9	HVO_RS05215	WP_004045201.1	12.93	15.84
0.14	0.53	HVO_RS05400	WP_004045256.1	63.36	77.84
0.14	0.42	HVO_RS05625	WP_004045304.1	103.19	126.49
0.14	0.077	HVO_RS05720	WP_004045323.1	427.95	523.97
0.14	1	HVO_RS06000	WP_004045393.1	7.4	9.06
0.14	1	HVO_RS06475	WP_004044556.1	9.58	11.81
0.14	0.62	HVO_RS07850	WP_004044281.1	49.86	61.25
0.14	0.45	HVO_RS08250	WP_004044197.1	93.85	115.1
0.14	0.089	HVO_RS08545	WP_004044135.1	374.04	459.05
0.14	0.44	HVO_RS09270	WP_049914885.1	95.88	117.57
0.14	0.19	HVO_RS09695	WP_013035480.1	226.13	277.51
0.14	0.46	HVO_RS09855	WP_004043864.1	83.09	101.68
0.14	0.24	HVO_RS11395	WP_004043550.1	179.24	220.37
0.14	0.15	HVO_RS12110	WP_004041421.1	249.5	307.27
0.14	0.18	HVO_RS12190	WP_004041437.1	219.36	270.24
0.14	0.5	HVO_RS12870	WP_013035305.1	76.26	93.78
0.14	0.3	HVO_RS12930	WP_004041601.1	153.17	187.97
0.14	0.56	HVO_RS13290	WP_004041668.1	56.15	68.94
0.14	1	HVO_RS13540	WP_004041727.1	1.62	1.98
0.14	0.088	HVO_RS13885	WP_004041796.1	358.94	441.79
0.14	0.17	HVO_RS14165	WP_004041852.1	244.43	300.37
0.14	0.73	HVO_RS14440	WP_004041911.1	41.74	51.4
0.14	1	HVO_RS21030	WP_004041982.1	2.38	2.93
0.14	0.58	HVO_RS17180	WP_004042654.1	62.85	77.19
0.14	0.53	HVO_RS17675	CDS	63.24	77.66
0.14	0.094	HVO_RS17750	WP_004042890.1	379.12	464.7
0.14	0.15	HVO_RS18570	WP_004044685.1	256.5	315.35
0.14	0.82	HVO_RS19470	WP_013035723.1	22.72	27.87
0.14	0.18	HVO_RS19555	WP_013035678.1	243.67	298.49
0.14	0.58	HVO_RS19625	WP_013035691.1	59.93	73.5
0.14	0.65	HVO_RS00705	WP_004041011.1	48.06	58.91
0.14	0.39	HVO_RS02570	WP_004043087.1	103.96	127.88
0.14	0.83	HVO_RS02885	WP_004043152.1	29.38	36.12
0.14	0.43	HVO_RS03315	WP_013035125.1	81.21	99.67
0.14	0.53	HVO_RS03790	WP_004040798.1	72.17	88.48
0.14	0.58	HVO_RS03900	WP_004040817.1	56.81	69.92
0.14	0.24	HVO_RS03925	WP_004040822.1	179.47	220.35
0.14	0.48	HVO_RS04070	WP_004040851.1	72.53	89.33
0.13	1	HVO_RS04865	WP_004045032.1	11.43	13.97
0.13	0.79	HVO_RS20805	WP_004045296.1	31.33	38.16
0.13	0.14	HVO_RS05880	WP_004045357.1	343.86	418.25
0.13	0.41	HVO_RS06080	WP_004044637.1	114.63	140
0.13	0.31	HVO_RS06575	WP_004044534.1	157.32	192.04
0.13	0.23	HVO_RS08245	WP_004044198.1	232.8	283.67
0.13	0.36	HVO_RS08255	WP_004044196.1	130.56	159.45
0.13	0.51	HVO_RS08800	WP_004044081.1	77.33	94.29
0.13	0.23	HVO_RS09865	WP_004043862.1	224.41	273.3
0.13	0.33	HVO_RS10060	WP_004043822.1	142.71	174.08
0.13	0.6	HVO_RS10240	WP_004043787.1	64.35	78.21
0.13	0.54	HVO_RS20930	WP_013035245.1	58.38	71.29
0.13	0.67	HVO_RS11225	WP_004043585.1	51.75	63.19
0.13	0.93	HVO_RS20135	CDS	15.1	18.43
0.13	0.78	HVO_RS12810	WP_004041577.1	34.34	41.87
0.13	0.26	HVO_RS13145	WP_004041638.1	188.18	230.13
0.13	0.46	HVO_RS13345	WP_004041684.1	103.8	126.38
0.13	0.37	HVO_RS13955	WP_004041810.1	129.01	156.89
0.13	0.31	HVO_RS15035	WP_004042033.1	154.43	188.28
0.13	0.76	HVO_RS15795	WP_013035522.1	36.71	44.71
0.13	0.17	HVO_RS16235	WP_004042284.1	308.12	374.58
0.13	0.42	HVO_RS21070	WP_004042373.1	109.11	133.35
0.13	0.47	HVO_RS16830	WP_004042493.1	86.39	105.23
0.13	0.37	HVO_RS17125	WP_004042630.1	122.72	149.94
0.13	0.5	HVO_RS21105	WP_155821702.1	76.92	93.49
0.13	0.84	HVO_RS17645	WP_004042848.1	32.89	40.03
0.13	0.53	HVO_RS18090	WP_004043016.1	90.38	109.85
0.13	1	HVO_RS18460	WP_004044663.1	5.25	6.41
0.13	0.39	HVO_RS19180	WP_004044895.1	115.97	141.88
0.13	0.9	HVO_RS19210	WP_004044906.1	22.36	27.32
0.13	0.19	HVO_RS19265	WP_013035286.1	226.45	276.99
0.13	0.58	HVO_RS19295	WP_013035677.1	57.4	69.96
0.13	0.11	HVO_RS19455	WP_013035710.1	345.17	422.28
0.13	0.29	HVO_RS19460	WP_013035705.1	181.1	220.51
0.13	0.51	HVO_RS19585	WP_049941526.1	79.84	97.64
0.13	0.061	HVO_RS00630	WP_004041026.1	523.33	638.75
0.13	1	HVO_RS00875	WP_049914748.1	0.61	0.74
0.13	0.068	HVO_RS00975	WP_004041336.1	503.57	613.68
0.13	0.99	HVO_RS01440	WP_004041242.1	7.21	8.81
0.13	1	HVO_RS02855	WP_004043146.1	1.66	2.02
0.13	0.25	HVO_RS04215	WP_004040881.1	198.56	242.83
0.12	0.22	HVO_RS04780	WP_004044977.1	285.03	344.76
0.12	0.54	HVO_RS05085	WP_004045133.1	85.52	103.41
0.12	0.32	HVO_RS05210	WP_004045199.1	171.1	207.88
0.12	0.3	HVO_RS05220	WP_049914909.1	176.95	214.55
0.12	0.88	HVO_RS06535	WP_004044543.1	21.12	25.53
0.12	0.91	HVO_RS07210	WP_004044406.1	25.16	30.56
0.12	0.36	HVO_RS07570	WP_004044337.1	163.86	198.03
0.12	0.7	HVO_RS09325	WP_004043979.1	46.99	57.03
0.12	0.017	HVO_RS10235	CDS	972.04	1180.32
0.12	0.92	HVO_RS10370	WP_004043761.1	16.46	19.93
0.12	0.58	HVO_RS20920	WP_004043668.1	81.5	98.64
0.12	0.82	HVO_RS10860	WP_004043658.1	29.19	35.43
0.12	0.29	HVO_RS11375	WP_008574128.1	193.21	234.44
0.12	1	HVO_RS11890	WP_004043446.1	10.4	12.61
0.12	0.49	HVO_RS12075	WP_004041414.1	94.26	114.2
0.12	0.13	HVO_RS12510	WP_004041516.1	376.28	456.96
0.12	0.33	HVO_RS13155	WP_004041640.1	189.52	229.07
0.12	0.86	HVO_RS13395	WP_004041694.1	30.37	36.74
0.12	0.89	HVO_RS13975	WP_004041814.1	18.34	22.2
0.12	0.38	HVO_RS14090	WP_013035572.1	156.42	188.86
0.12	0.56	HVO_RS14595	WP_013035334.1	77.18	93.41
0.12	0.75	HVO_RS15105	WP_004042048.1	46.03	55.76
0.12	0.64	HVO_RS15165	WP_004042067.1	50.96	61.82
0.12	0.45	HVO_RS15845	WP_004042207.1	103.47	125.01
0.12	0.67	HVO_RS16095	WP_004042256.1	55.03	66.75
0.12	0.71	HVO_RS16335	WP_004042305.1	41.45	50.23
0.12	0.59	HVO_RS16625	WP_004042410.1	78.88	95.49
0.12	0.6	HVO_RS16895	WP_004042521.1	58.24	70.64
0.12	0.4	HVO_RS17565	WP_004042803.1	135.31	163.38
0.12	0.22	HVO_RS17755	WP_004042892.1	291.24	351.67
0.12	0.92	HVO_RS18385	WP_013035120.1	13.74	16.68
0.12	0.41	HVO_RS18855	CDS	135.85	164.1
0.12	0.38	HVO_RS19480	WP_013035721.1	141.56	171.63
0.12	0.94	HVO_RS20680	CDS	12.48	15.1
0.12	0.85	HVO_RS19545	WP_144064066.1	33.11	40.2
0.12	0.26	HVO_RS00320	WP_004041088.1	209.67	253.92
0.12	0.67	HVO_RS00900	WP_004041352.1	45.87	55.56
0.12	0.64	HVO_RS01310	WP_006600083.1	59.87	72.43
0.12	0.28	HVO_RS20730	WP_004041260.1	232.97	281.48
0.12	0.63	HVO_RS01705	WP_004041188.1	68.63	82.91
0.12	0.59	HVO_RS02385	WP_004062178.1	75.77	91.54
0.12	0.99	HVO_RS19945	WP_144064027.1	7.91	9.6
0.12	0.68	HVO_RS03495	WP_049914854.1	58.44	70.82
0.12	0.42	HVO_RS03610	WP_004043293.1	118.15	143.46
0.12	0.62	HVO_RS03645	WP_004043299.1	52.96	64.3
0.12	0.55	HVO_RS03785	WP_004040797.1	70.65	85.62
0.12	0.17	HVO_RS04170	WP_004040872.1	312.67	379
0.12	0.23	HVO_RS04205	WP_004040879.1	274.75	331.65
0.12	0.13	HVO_RS20785	WP_004040914.1	399.96	483.46
0.12	0.34	HVO_RS04340	WP_013035145.1	164.43	198.69
0.11	0.37	HVO_RS04795	WP_004044996.1	144.23	174.03
0.11	1	HVO_RS04860	WP_004045027.1	6.54	7.88
0.11	0.56	HVO_RS04905	WP_004045045.1	89.67	107.88
0.11	0.42	HVO_RS05005	WP_004045093.1	158.21	189.64
0.11	0.8	HVO_RS05320	WP_004045241.1	38.21	46.1
0.11	0.59	HVO_RS05620	WP_004045303.1	67.11	80.93
0.11	0.72	HVO_RS06955	WP_004044455.1	48.01	57.78
0.11	0.71	HVO_RS09480	WP_004043945.1	57.02	68.51
0.11	0.0061	HVO_RS10895	WP_004043650.1	1717.15	2062.75
0.11	0.6	HVO_RS11425	WP_049914874.1	79.93	96.02
0.11	0.76	HVO_RS11945	WP_004043434.1	36.97	44.39
0.11	0.89	HVO_RS12030	WP_013035644.1	24.64	29.69
0.11	0.61	HVO_RS12210	WP_004041442.1	83.5	100.15
0.11	0.86	HVO_RS12605	WP_004041536.1	27.42	33.05
0.11	0.4	HVO_RS13060	WP_004041621.1	144.13	173.28
0.11	0.53	HVO_RS13275	WP_004041663.1	97.24	116.81
0.11	0.63	HVO_RS13585	WP_004041733.1	69.14	83.2
0.11	0.47	HVO_RS14135	WP_004041846.1	131.94	158.5
0.11	0.047	HVO_RS14495	WP_004041922.1	811.46	976.21
0.11	0.67	HVO_RS15160	WP_004042066.1	64.83	77.99
0.11	0.56	HVO_RS16440	WP_004042331.1	77.67	93.69
0.11	0.53	HVO_RS16750	WP_004042461.1	88.19	106.07
0.11	0.95	HVO_RS17450	WP_004042762.1	22.97	27.64
0.11	0.43	HVO_RS17620	WP_004042834.1	140.26	169.27
0.11	0.42	HVO_RS17975	WP_004042985.1	152.37	183.21
0.11	0.92	HVO_RS18325	WP_013035157.1	32.8	39.35
0.11	0.92	HVO_RS18395	WP_004044650.1	22.57	27.19
0.11	0.81	HVO_RS18500	WP_004044671.1	38.55	46.38
0.11	0.019	HVO_RS19015	WP_004044823.1	1157.95	1394.23
0.11	1	HVO_RS19605	WP_013035722.1	8.99	10.81
0.11	0.97	HVO_RS20735	WP_006655018.1	20.81	24.98
0.11	0.5	HVO_RS00090	WP_004041134.1	110.22	132.61
0.11	0.7	HVO_RS00905	WP_013034939.1	59.65	71.85
0.11	1	HVO_RS01230	WP_144064015.1	8.41	10.15
0.11	0.74	HVO_RS03270	WP_004043231.1	45.85	55.06
0.11	0.39	HVO_RS03285	WP_049914851.1	166.55	200.67
0.11	1	HVO_RS03305	WP_004043238.1	9.07	10.92
0.11	0.58	HVO_RS03615	WP_004043294.1	78.48	94.62
0.11	1	HVO_RS19965	CDS	15.77	18.94
0.11	1	HVO_RS03680	WP_013035139.1	13.4	16.17
0.11	0.98	HVO_RS03685	WP_013035173.1	19.5	23.47
0.1	0.58	HVO_RS05315	WP_004045240.1	100.53	120.21
0.1	0.12	HVO_RS05500	WP_004045277.1	611.56	728.56
0.1	0.34	HVO_RS05860	WP_004045351.1	224.73	268.51
0.1	0.48	HVO_RS05890	WP_013035473.1	136.51	163.37
0.1	0.87	HVO_RS05910	WP_004045365.1	40.75	48.8
0.1	0.25	HVO_RS06915	WP_004044463.1	341.26	407.19
0.1	0.74	HVO_RS07050	WP_004044436.1	68.18	81.19
0.1	0.74	HVO_RS07450	WP_004044361.1	45.85	54.73
0.1	0.011	HVO_RS07725	WP_004044307.1	1565.51	1875.62
0.1	0.37	HVO_RS08220	WP_013035638.1	226.18	269.45
0.1	0.58	HVO_RS08260	WP_004044195.1	97.09	116.09
0.1	0.54	HVO_RS08785	WP_171810348.1	116.15	138.57
0.1	0.66	HVO_RS09245	WP_004043996.1	73.53	88.03
0.1	0.26	HVO_RS10425	WP_004043750.1	302.55	361.73
0.1	0.27	HVO_RS10455	WP_004043744.1	308.19	368.17
0.1	1	HVO_RS11060	WP_081442885.1	6.6	7.89
0.1	0.66	HVO_RS11090	WP_004043611.1	64.52	76.82
0.1	0.28	HVO_RS11140	WP_004043601.1	285.46	341
0.1	0.0044	HVO_RS11705	WP_004043484.1	2391.09	2846.18
0.1	0.27	HVO_RS12050	WP_013035363.1	348.09	414.45
0.1	0.95	HVO_RS12090	WP_013035543.1	28.35	33.75
0.1	0.67	HVO_RS13085	WP_004041626.1	86.79	103.35
0.1	0.61	HVO_RS13685	WP_049914780.1	89.61	107.05
0.1	0.24	HVO_RS20985	WP_004041755.1	302.68	362.37
0.1	0.042	HVO_RS14380	WP_004041899.1	1082.17	1291.21
0.1	0.58	HVO_RS15185	WP_004042071.1	88.48	105.39
0.1	0.73	HVO_RS15350	WP_004042105.1	61.24	73.03
0.1	0.17	HVO_RS15410	WP_004042117.1	470.29	561.76
0.1	0.77	HVO_RS15500	WP_004042135.1	43.92	52.48
0.1	0.7	HVO_RS15630	WP_144064044.1	53.86	64.49
0.1	0.73	HVO_RS16105	WP_004042258.1	51.87	62
0.1	0.47	HVO_RS16240	WP_004042285.1	138.53	165.52
0.1	0.84	HVO_RS16835	WP_004042494.1	43	51.35
0.1	0.82	HVO_RS17275	WP_004042691.1	45.31	54.17
0.1	0.83	HVO_RS17465	WP_004042765.1	42.49	50.85
0.1	0.55	HVO_RS18085	WP_004043015.1	95.41	113.94
0.1	0.88	HVO_RS18180	WP_004043032.1	23.14	27.7
0.1	1	HVO_RS19650	CDS	6.05	7.19
0.1	0.94	HVO_RS20685	WP_144064064.1	36.44	43.49
0.1	0.89	HVO_RS20410	WP_013035686.1	23.93	28.52
0.1	0.077	HVO_RS00310	WP_004041090.1	811.04	967.83
0.1	0.33	HVO_RS00970	WP_004041337.1	223.7	268.1
0.1	1	HVO_RS01485	WP_004041232.1	2.05	2.44
0.1	1	HVO_RS02695	WP_004043111.1	11.53	13.78
0.1	0.94	HVO_RS03870	WP_013035120.1	13.25	15.84
0.1	0.73	HVO_RS04085	WP_004040854.1	51.87	62.12
0.1	0.53	HVO_RS04095	WP_004040856.1	112.38	134.31
0.1	0.29	HVO_RS04200	WP_049914683.1	267.11	319.35
0.09	0.28	HVO_RS04715	WP_004044955.1	354.87	420.43
0.09	0.61	HVO_RS05715	WP_004045322.1	90.12	106.85
0.09	0.49	HVO_RS06700	WP_004044507.1	159.31	189.05
0.09	0.8	HVO_RS06985	WP_004044449.1	51.39	61.04
0.09	1	HVO_RS07680	WP_004044315.1	7.16	8.5
0.09	0.26	HVO_RS07730	WP_004044306.1	372.09	442.16
0.09	0.0076	HVO_RS08205	WP_004044207.1	2223.45	2641.57
0.09	0.92	HVO_RS08270	WP_004044193.1	42.64	50.41
0.09	1	HVO_RS08395	WP_004044166.1	8.5	10.08
0.09	0.47	HVO_RS08790	WP_013035478.1	148.43	176.65
0.09	0.49	HVO_RS09450	WP_004043952.1	158.96	188.9
0.09	0.67	HVO_RS09950	WP_004043845.1	87.44	103.55
0.09	0.21	HVO_RS10070	WP_004043820.1	543.84	642.99
0.09	1	HVO_RS10270	WP_004043781.1	14.88	17.71
0.09	0.042	HVO_RS10415	WP_004043752.1	1272.06	1510.63
0.09	0.95	HVO_RS10445	WP_004043746.1	24.99	29.64
0.09	0.75	HVO_RS11520	WP_004043524.1	71.81	85.33
0.09	0.75	HVO_RS11665	WP_004043492.1	43.34	51.52
0.09	0.55	HVO_RS12445	WP_004041503.1	120.56	143.4
0.09	0.54	HVO_RS12635	WP_004041542.1	132.4	156.97
0.09	0.72	HVO_RS13295	WP_004041669.1	73.59	87.08
0.09	0.69	HVO_RS13455	WP_004041710.1	81.59	96.63
0.09	1	HVO_RS20190	WP_081442889.1	7.45	8.84
0.09	0.71	HVO_RS13935	WP_004041806.1	70	83.07
0.09	0.94	HVO_RS14055	WP_004041830.1	33.77	40.16
0.09	0.5	HVO_RS14195	WP_004041859.1	166.43	196.99
0.09	0.86	HVO_RS14280	WP_004041876.1	34.67	41.17
0.09	1	HVO_RS14690	WP_004041961.1	8.62	10.21
0.09	0.72	HVO_RS15930	WP_004042223.1	64.37	76.33
0.09	0.74	HVO_RS15985	WP_004042234.1	65.18	77.12
0.09	0.88	HVO_RS16040	WP_013035577.1	44.31	52.73
0.09	0.94	HVO_RS16100	WP_004042257.1	22.9	27.13
0.09	0.76	HVO_RS16820	WP_004042489.1	65.8	78.22
0.09	0.89	HVO_RS16950	WP_004042543.1	51.34	60.84
0.09	0.55	HVO_RS19095	WP_004044850.1	117.7	139.76
0.09	0.73	HVO_RS00080	WP_004041136.1	71.01	84.25
0.09	1	HVO_RS00470	WP_004041058.1	3.38	4
0.09	1	HVO_RS01075	WP_004041317.1	5.29	6.3
0.09	0.26	HVO_RS01190	WP_004041293.1	358.36	426.24
0.09	1	HVO_RS01750	WP_004041173.1	10.62	12.57
0.09	0.8	HVO_RS02935	WP_004043161.1	57.77	68.41
0.09	1	HVO_RS03675	WP_004043305.1	3.48	4.13
0.09	0.92	HVO_RS04230	WP_013035081.1	25.61	30.32
0.09	0.62	HVO_RS04495	WP_004040948.1	99.82	118.48
0.09	0.8	HVO_RS04610	WP_049914690.1	44.72	53.2
0.08	0.87	HVO_RS05130	WP_004045159.1	47.42	56
0.08	0.73	HVO_RS06775	WP_004044492.1	71.42	84
0.08	0.84	HVO_RS06800	WP_004044487.1	62.87	74.12
0.08	0.71	HVO_RS07865	WP_004044277.1	95.78	112.66
0.08	0.57	HVO_RS08400	WP_004044165.1	166.42	195.43
0.08	0.35	HVO_RS08710	WP_004044100.1	339.78	399.96
0.08	0.33	HVO_RS08720	WP_004044098.1	411.91	483.54
0.08	0.82	HVO_RS09700	WP_004043900.1	72.04	84.63
0.08	0.37	HVO_RS10335	WP_004043769.1	330.04	388.1
0.08	0.52	HVO_RS11350	WP_004043559.1	168.87	199.25
0.08	0.72	HVO_RS11525	WP_004043523.1	80.4	94.81
0.08	0.58	HVO_RS11920	WP_004043439.1	129.17	152.03
0.08	0.79	HVO_RS12330	WP_004041473.1	67.39	79.14
0.08	0.78	HVO_RS12630	WP_004041541.1	77.05	90.48
0.08	0.43	HVO_RS13160	WP_004041641.1	263.24	309.63
0.08	0.71	HVO_RS13380	WP_004041691.1	95.71	113.11
0.08	0.85	HVO_RS13695	WP_004041757.1	37.12	43.8
0.08	0.7	HVO_RS14315	WP_004041883.1	111.63	131.19
0.08	0.53	HVO_RS14320	WP_008605678.1	178.87	210.8
0.08	1	HVO_RS14490	WP_004041921.1	14.67	17.28
0.08	1	HVO_RS14575	WP_013035082.1	30.16	35.44
0.08	0.86	HVO_RS14760	WP_004041976.1	44.38	52.29
0.08	0.62	HVO_RS15155	WP_004042065.1	113.19	133.1
0.08	0.77	HVO_RS15450	WP_004042125.1	73.04	86.12
0.08	1	HVO_RS15740	WP_004042186.1	3.95	4.66
0.08	0.42	HVO_RS17425	WP_004042753.1	281.21	330.49
0.08	0.98	HVO_RS17540	WP_004042793.1	27.99	32.96
0.08	0.97	HVO_RS17845	WP_004042923.1	37.62	44.17
0.08	0.48	HVO_RS17990	WP_004042992.1	224.93	264.82
0.08	0.51	HVO_RS18520	WP_004044674.1	192.63	226.81
0.08	0.023	HVO_RS19020	WP_004044825.1	2014.96	2376.03
0.08	0.66	HVO_RS19045	WP_004044833.1	96.17	113.46
0.08	0.68	HVO_RS19365	WP_013035707.1	94.05	110.86
0.08	1	HVO_RS19610	WP_013035724.1	8.62	10.15
0.08	0.14	HVO_RS00255	WP_004041101.1	749.11	885.32
0.08	0.55	HVO_RS00565	WP_004041039.1	155.33	182.87
0.08	1	HVO_RS01080	WP_004041316.1	3	3.55
0.08	1	HVO_RS01270	WP_004041277.1	14.35	16.89
0.08	0.95	HVO_RS01430	WP_004041244.1	18.87	22.2
0.08	0.9	HVO_RS01815	WP_004041158.1	26.81	31.68
0.08	1	HVO_RS02950	CDS	5.17	6.11
0.08	0.94	HVO_RS02960	WP_013035157.1	33.22	39.11
0.08	1	HVO_RS03115	WP_013035053.1	11.6	13.68
0.08	1	HVO_RS03300	WP_004043237.1	12.66	14.93
0.08	0.77	HVO_RS03820	WP_013035075.1	76.51	90.09
0.08	0.33	HVO_RS20780	WP_004040862.1	396.19	465.54
0.08	0.21	HVO_RS04345	WP_004040918.1	568.73	670.99
0.08	0.77	HVO_RS04480	WP_004040945.1	79.86	93.88
0.08	1	HVO_RS04525	WP_013035093.1	1.34	1.57
0.08	0.67	HVO_RS04700	WP_004040989.1	90.74	107.16
0.07	0.91	HVO_RS04850	WP_004045021.1	63.03	73.51
0.07	0.19	HVO_RS05560	WP_004045289.1	948.42	1106.45
0.07	0.91	HVO_RS06240	WP_004044605.1	43.43	50.86
0.07	0.88	HVO_RS06425	WP_004044566.1	65	75.93
0.07	0.82	HVO_RS06680	CDS	62.51	72.95
0.07	0.041	HVO_RS07065	WP_004044433.1	2119.6	2481.13
0.07	0.054	HVO_RS20845	WP_004044431.1	1722.94	2020.54
0.07	0.64	HVO_RS07090	WP_004044427.1	136.9	160.36
0.07	0.79	HVO_RS07165	WP_004044414.1	64.4	75.36
0.07	0.14	HVO_RS07395	WP_004044372.1	1066.15	1247.03
0.07	0.78	HVO_RS20870	WP_004044202.1	80.44	93.83
0.07	0.45	HVO_RS08410	WP_004044163.1	269.44	316.25
0.07	0.7	HVO_RS08935	WP_004044054.1	121.69	142.06
0.07	0.91	HVO_RS09260	WP_004043993.1	56.06	65.55
0.07	0.91	HVO_RS09315	WP_004043981.1	49.12	57.32
0.07	0.8	HVO_RS09670	WP_004043908.1	78.03	91.57
0.07	0.77	HVO_RS10755	WP_004043680.1	93.19	108.72
0.07	0.79	HVO_RS10780	WP_004043675.1	84.37	98.38
0.07	0.7	HVO_RS11345	WP_008606010.1	138.12	161.19
0.07	0.78	HVO_RS11955	WP_004043432.1	83.78	97.71
0.07	0.7	HVO_RS12045	WP_004041407.1	115.37	135.08
0.07	0.52	HVO_RS12335	WP_004041476.1	235.7	275.77
0.07	1	HVO_RS12475	WP_004041509.1	35.06	41.13
0.07	0.8	HVO_RS12615	WP_004041538.1	71.58	83.65
0.07	0.98	HVO_RS13365	WP_004041688.1	17.69	20.67
0.07	0.25	HVO_RS13495	WP_013035390.1	740.05	863.23
0.07	0.95	HVO_RS13530	WP_049914773.1	26.56	31
0.07	0.4	HVO_RS13765	WP_004041769.1	332.57	389.4
0.07	0.77	HVO_RS13840	WP_004041786.1	76.72	89.72
0.07	0.41	HVO_RS14600	WP_004041944.1	375.82	438.42
0.07	0.27	HVO_RS15480	WP_004042131.1	562.59	659.26
0.07	0.5	HVO_RS16175	WP_004042272.1	253.46	296.03
0.07	0.86	HVO_RS17570	WP_004042805.1	60.49	70.89
0.07	0.11	HVO_RS20305	WP_004042936.1	1398.58	1633.71
0.07	0.78	HVO_RS18605	WP_004044692.1	83.96	98
0.07	0.75	HVO_RS18715	WP_004044715.1	92.05	107.75
0.07	1	HVO_RS19260	WP_004044927.1	29.66	34.69
0.07	1	HVO_RS01085	WP_004041315.1	4.74	5.56
0.07	0.92	HVO_RS01370	WP_004041256.1	32.58	38
0.07	1	HVO_RS01555	WP_004041218.1	18.9	22.03
0.07	1	HVO_RS02620	WP_013035010.1	11.2	13.1
0.07	0.99	HVO_RS03105	WP_171810343.1	39.18	45.8
0.07	0.61	HVO_RS04015	WP_004040840.1	167.29	195.98
0.06	0.48	HVO_RS04870	WP_004045034.1	280.46	326.77
0.06	0.43	HVO_RS05035	WP_004045112.1	401.03	467.32
0.06	0.65	HVO_RS05235	WP_004045209.1	181.01	210.21
0.06	0.48	HVO_RS05350	WP_004045246.1	380.71	442.04
0.06	0.94	HVO_RS05370	WP_004045250.1	31.38	36.54
0.06	0.72	HVO_RS05670	WP_004045313.1	143.62	166.39
0.06	1	HVO_RS05700	WP_004045319.1	11.5	13.32
0.06	0.85	HVO_RS05930	WP_013035374.1	81.01	93.92
0.06	1	HVO_RS06415	WP_004044568.1	9.52	11.05
0.06	0.75	HVO_RS06430	WP_004044565.1	102.35	119.14
0.06	1	HVO_RS06465	WP_013035591.1	5.89	6.87
0.06	0.71	HVO_RS06830	WP_004044481.1	122.42	142.65
0.06	0.5	HVO_RS07305	WP_004044390.1	324.81	376.78
0.06	0.94	HVO_RS07810	WP_004044290.1	41.09	47.69
0.06	0.68	HVO_RS08210	WP_013035240.1	160.29	186.33
0.06	0.5	HVO_RS08700	WP_004044102.1	325.69	377.36
0.06	0.41	HVO_RS09050	WP_004064260.1	535.73	620.57
0.06	0.95	HVO_RS09105	WP_004044019.1	40.69	47.26
0.06	1	HVO_RS09875	CDS	33.92	39.38
0.06	0.62	HVO_RS09935	WP_004043848.1	207.29	240.98
0.06	0.45	HVO_RS10085	WP_004043816.1	418.15	484.92
0.06	0.71	HVO_RS10185	WP_004043796.1	142.77	165.72
0.06	0.95	HVO_RS11195	WP_004043590.1	25.89	30.12
0.06	1	HVO_RS11600	WP_004043504.1	9.28	10.78
0.06	0.96	HVO_RS20160	WP_004041402.1	32.94	38.21
0.06	0.66	HVO_RS12040	WP_013035575.1	148.4	172.46
0.06	0.84	HVO_RS12055	WP_004041409.1	80.13	93.07
0.06	0.87	HVO_RS12155	WP_004041430.1	61.42	71.56
0.06	0.83	HVO_RS12455	WP_004041505.1	109.87	127.34
0.06	0.91	HVO_RS12550	WP_004041525.1	49.41	57.23
0.06	0.66	HVO_RS12680	WP_004041551.1	181.76	210.88
0.06	1	HVO_RS12685	WP_004041552.1	22.42	26.09
0.06	0.77	HVO_RS12895	WP_004041593.1	113.45	131.77
0.06	0.81	HVO_RS13435	WP_004041702.1	72.19	84.1
0.06	0.52	HVO_RS13680	WP_004041753.1	315	364.75
0.06	0.19	HVO_RS14035	WP_004041826.1	1194.87	1387.9
0.06	0.95	HVO_RS14485	WP_004041920.1	54.47	63.22
0.06	0.74	HVO_RS15065	WP_004042039.1	127.73	148.52
0.06	0.79	HVO_RS15320	WP_004042099.1	84.54	98.26
0.06	0.98	HVO_RS15775	WP_004042194.1	26.79	31.11
0.06	0.58	HVO_RS15895	WP_004042217.1	253.24	293.78
0.06	0.71	HVO_RS16360	WP_004042310.1	142.93	165.67
0.06	0.83	HVO_RS16485	WP_004042347.1	113.36	131.28
0.06	0.72	HVO_RS17130	WP_004042632.1	126.83	147.35
0.06	0.76	HVO_RS17300	WP_004042701.1	89.36	104.01
0.06	0.98	HVO_RS17470	WP_004042766.1	43.42	50.49
0.06	1	HVO_RS17535	WP_013035573.1	16.53	19.14
0.06	1	HVO_RS17890	WP_013035393.1	10.32	11.98
0.06	0.45	HVO_RS18315	WP_004043057.1	451.37	523.23
0.06	0.94	HVO_RS19220	WP_004044909.1	64.75	75
0.06	0.84	HVO_RS19310	WP_049941513.1	70.2	81.54
0.06	0.77	HVO_RS20350	WP_144064059.1	86.59	100.51
0.06	0.97	HVO_RS00095	WP_004041133.1	17.68	20.57
0.06	0.73	HVO_RS00650	WP_004041022.1	107.68	125.42
0.06	1	HVO_RS00710	WP_004041010.1	20.19	23.51
0.06	0.97	HVO_RS00720	WP_004041008.1	35.67	41.54
0.06	0.98	HVO_RS00855	WP_004041361.1	33.01	38.35
0.06	0.95	HVO_RS03375	WP_004043252.1	47.52	55.14
0.06	0.6	HVO_RS03710	WP_004062178.1	234.71	272.88
0.06	0.97	HVO_RS04225	WP_004040883.1	29.51	34.25
0.06	0.96	HVO_RS04670	WP_004040983.1	48.15	55.87
0.05	0.59	HVO_RS05335	WP_049914910.1	260.95	301.43
0.05	0.72	HVO_RS05540	WP_004045285.1	133.29	154.25
0.05	0.64	HVO_RS06160	WP_004044621.1	256.86	296
0.05	1	HVO_RS07790	WP_004044295.1	18.99	21.9
0.05	0.93	HVO_RS08025	WP_004044244.1	77.9	89.9
0.05	0.42	HVO_RS08265	WP_004044194.1	604.25	697.49
0.05	0.75	HVO_RS08695	WP_004044104.1	152.7	175.81
0.05	0.96	HVO_RS09835	WP_004043868.1	38.52	44.56
0.05	0.79	HVO_RS09995	WP_004043836.1	118.53	136.35
0.05	0.8	HVO_RS10000	WP_004043835.1	128.71	148.58
0.05	0.74	HVO_RS10125	WP_004043808.1	118.5	137.02
0.05	1	HVO_RS10255	WP_004043784.1	9.29	10.73
0.05	0.54	HVO_RS10800	WP_004043671.1	310.38	359.18
0.05	0.52	HVO_RS10875	WP_004043655.1	374.71	433.13
0.05	0.8	HVO_RS10930	WP_004043643.1	95.53	110.14
0.05	0.66	HVO_RS11145	WP_004043600.1	235.39	271.32
0.05	0.9	HVO_RS11690	WP_004043487.1	66.14	76.21
0.05	0.79	HVO_RS20950	WP_004043442.1	138.32	159.33
0.05	0.96	HVO_RS11935	WP_004043436.1	65.81	75.68
0.05	0.92	HVO_RS11960	WP_004043431.1	81.43	93.7
0.05	0.39	HVO_RS12105	WP_004041420.1	702.34	810.41
0.05	0.27	HVO_RS12200	WP_004041440.1	1154.74	1332.82
0.05	0.36	HVO_RS12900	WP_004041594.1	640.57	741.41
0.05	1	HVO_RS13560	WP_013035295.1	21.48	24.76
0.05	1	HVO_RS14070	CDS	7.06	8.15
0.05	0.78	HVO_RS14190	WP_013035649.1	133.94	154.56
0.05	0.71	HVO_RS14545	WP_004041932.1	175.63	203.29
0.05	0.93	HVO_RS15115	WP_004042054.1	53.71	61.85
0.05	0.95	HVO_RS15215	WP_004042077.1	36.41	42.12
0.05	0.32	HVO_RS15770	WP_004042193.1	981.85	1131.33
0.05	0.99	HVO_RS16890	WP_004042518.1	49.96	57.5
0.05	0.78	HVO_RS17480	WP_004042768.1	137.23	158.41
0.05	0.66	HVO_RS18220	WP_004043039.1	221.7	255.66
0.05	0.77	HVO_RS18825	WP_004044750.1	110.48	127.73
0.05	1	HVO_RS00775	WP_013034936.1	14.81	17.05
0.05	1	HVO_RS00850	WP_004041362.1	8.14	9.36
0.05	0.68	HVO_RS01890	WP_004040996.1	180.49	208.73
0.05	1	HVO_RS02645	WP_004043101.1	0.94	1.09
0.05	0.21	HVO_RS02760	WP_004043126.1	1718.88	1978.58
0.05	0.94	HVO_RS03395	CDS	53.99	62.43
0.05	0.96	HVO_RS03720	WP_013035197.1	32.38	37.23
0.05	0.86	HVO_RS04255	WP_004040889.1	67.98	78.39
0.04	0.78	HVO_RS04935	WP_004045061.1	198.82	227.64
0.04	1	HVO_RS05015	WP_004045104.1	4.25	4.87
0.04	1	HVO_RS05145	WP_004045170.1	17.6	20.13
0.04	1	HVO_RS05455	WP_004045267.1	24.3	27.89
0.04	0.95	HVO_RS05785	WP_004045336.1	61.86	70.68
0.04	1	HVO_RS06525	WP_004044545.1	28.05	32.14
0.04	0.81	HVO_RS06625	WP_004044524.1	170.53	195.22
0.04	0.79	HVO_RS07430	WP_004044365.1	186	212.85
0.04	0.91	HVO_RS07985	WP_004044252.1	101.38	115.88
0.04	0.61	HVO_RS08835	WP_004044074.1	401.61	459.6
0.04	1	HVO_RS08895	WP_013035317.1	16.86	19.35
0.04	0.86	HVO_RS09510	WP_004043939.1	98.85	113.58
0.04	0.93	HVO_RS09990	WP_004043837.1	53.12	60.97
0.04	0.7	HVO_RS10075	WP_004043818.1	266.5	305.79
0.04	0.57	HVO_RS10460	WP_004043743.1	648.33	740.4
0.04	0.72	HVO_RS10815	WP_004043666.1	207.73	238.25
0.04	0.98	HVO_RS10925	WP_004043644.1	49.97	57.45
0.04	0.96	HVO_RS11215	WP_004063509.1	37.38	42.71
0.04	1	HVO_RS11930	WP_004043437.1	38.56	44.13
0.04	0.98	HVO_RS12325	WP_004041471.1	59.23	67.83
0.04	0.3	HVO_RS13010	WP_004041616.1	1263.61	1452.63
0.04	0.71	HVO_RS13170	WP_004041643.1	315.22	359.98
0.04	0.98	HVO_RS13330	WP_004041681.1	54.94	62.91
0.04	0.9	HVO_RS13590	WP_013035360.1	91.22	104.46
0.04	0.91	HVO_RS13835	WP_004041785.1	80.51	92.22
0.04	1	HVO_RS13870	WP_004041792.1	48.22	55.15
0.04	0.68	HVO_RS13880	WP_004041795.1	305.26	348.92
0.04	0.98	HVO_RS14075	WP_004041834.1	50.66	58.11
0.04	0.87	HVO_RS15435	WP_004042122.1	123.37	141.17
0.04	1	HVO_RS15525	WP_013035157.1	34.79	39.86
0.04	0.96	HVO_RS16490	WP_004042348.1	42.87	49.25
0.04	0.87	HVO_RS16840	WP_004042496.1	99.08	113.9
0.04	0.97	HVO_RS17880	WP_004042946.1	59.76	68.48
0.04	0.85	HVO_RS18035	WP_004043006.1	122.01	140.01
0.04	0.93	HVO_RS18935	WP_004044786.1	85.16	97.76
0.04	0.97	HVO_RS00005	WP_004041152.1	55.56	63.72
0.04	0.38	HVO_RS00285	WP_004041095.1	940.29	1080.07
0.04	0.94	HVO_RS00555	WP_004041041.1	85.39	97.66
0.04	0.97	HVO_RS02680	WP_004043108.1	45.09	51.64
0.04	0.36	HVO_RS02770	WP_013035118.1	1313.33	1502.52
0.04	1	HVO_RS02985	WP_013035225.1	48.18	55.04
0.04	1	HVO_RS19915	CDS	9.13	10.48
0.04	1	HVO_RS19920	WP_013035196.1	7.01	8.01
0.04	0.87	HVO_RS03625	WP_004043296.1	75.01	86.23
0.03	0.95	HVO_RS05040	WP_004045114.1	82.96	94.13
0.03	0.89	HVO_RS05535	WP_004045284.1	107.67	122.63
0.03	1	HVO_RS06190	WP_049914903.1	38.79	44.14
0.03	0.96	HVO_RS06330	WP_004044583.1	71.82	81.69
0.03	1	HVO_RS06540	WP_004044542.1	11.54	13.11
0.03	1	HVO_RS06550	WP_004044540.1	18.86	21.44
0.03	1	HVO_RS06740	WP_004044499.1	20.22	22.95
0.03	0.17	HVO_RS07495	WP_004044352.1	6673.95	7571.95
0.03	1	HVO_RS07585	WP_004044334.1	70.09	79.63
0.03	0.88	HVO_RS08180	WP_004044213.1	96.45	110.08
0.03	0.86	HVO_RS08355	WP_004044175.1	143.66	163.78
0.03	0.52	HVO_RS08360	WP_049941502.1	1303.08	1480.01
0.03	0.88	HVO_RS08675	WP_004044108.1	137.98	156.74
0.03	0.88	HVO_RS08865	WP_004044069.1	124.14	141.69
0.03	0.68	HVO_RS09360	WP_004043970.1	547.45	622.07
0.03	1	HVO_RS09500	WP_004043941.1	1.96	2.23
0.03	0.9	HVO_RS09615	WP_004043918.1	205.36	233.34
0.03	0.67	HVO_RS10345	WP_004043767.1	545.69	620.4
0.03	0.83	HVO_RS10405	WP_004043754.1	203.86	232.02
0.03	0.87	HVO_RS10510	WP_004043733.1	213.42	242.5
0.03	0.84	HVO_RS10605	WP_013035267.1	207.27	236.23
0.03	1	HVO_RS10940	WP_004043641.1	14.42	16.44
0.03	0.99	HVO_RS11235	WP_004043583.1	61.43	70.09
0.03	0.97	HVO_RS11655	WP_004043494.1	47.33	53.89
0.03	0.6	HVO_RS11710	WP_004043483.1	704.01	801.92
0.03	0.99	HVO_RS12395	WP_004041493.1	63.61	72.37
0.03	1	HVO_RS20205	WP_004041725.1	7.17	8.16
0.03	0.92	HVO_RS13985	WP_004041816.1	150.8	171.28
0.03	1	HVO_RS15200	WP_004042074.1	52.36	59.78
0.03	0.78	HVO_RS15365	WP_004042108.1	247.3	282.3
0.03	0.95	HVO_RS16080	WP_004042253.1	78.78	89.45
0.03	0.97	HVO_RS16395	WP_004042318.1	69.73	79.46
0.03	1	HVO_RS16665	WP_004042426.1	46.93	53.49
0.03	0.9	HVO_RS17435	WP_004042758.1	115.02	130.79
0.03	0.93	HVO_RS17690	WP_004042862.1	144.97	164.42
0.03	0.99	HVO_RS18260	WP_004043047.1	53.13	60.28
0.03	0.84	HVO_RS18870	WP_004044765.1	187.2	213.15
0.03	0.65	HVO_RS00275	WP_004041097.1	682.41	775.78
0.03	1	HVO_RS00735	WP_013034963.1	24.12	27.34
0.03	1	HVO_RS02415	WP_049941494.1	5.74	6.54
0.03	1	HVO_RS02725	WP_013035111.1	2	2.28
0.03	1	HVO_RS03165	WP_004043210.1	1.99	2.27
0.03	0.97	HVO_RS19995	WP_004043328.1	76.92	87.46
0.03	0.78	HVO_RS04080	WP_004040853.1	236.86	269.85
0.03	0.61	HVO_RS04355	WP_004040920.1	624.26	711.83
0.02	0.8	HVO_RS20795	WP_004045157.1	380.77	431.62
0.02	0.95	HVO_RS05330	WP_004045242.1	157.97	178.03
0.02	1	HVO_RS05985	WP_004045386.1	28.78	32.46
0.02	0.95	HVO_RS05990	WP_004045389.1	135.95	153.96
0.02	1	HVO_RS06970	WP_004044452.1	54.42	61.43
0.02	1	HVO_RS07580	WP_004044335.1	36.1	40.87
0.02	0.91	HVO_RS07720	WP_013035311.1	252.45	285.02
0.02	1	HVO_RS09170	WP_049914884.1	52.92	59.79
0.02	0.66	HVO_RS09210	WP_004044003.1	783.15	886.98
0.02	0.96	HVO_RS09485	WP_004043944.1	180.62	203.66
0.02	0.96	HVO_RS10030	WP_004043828.1	139.76	157.85
0.02	0.99	HVO_RS10325	WP_004043771.1	60.92	69.03
0.02	1	HVO_RS10740	WP_004043683.1	48.86	55.15
0.02	0.81	HVO_RS11435	WP_004043541.1	333.97	378.21
0.02	1	HVO_RS12000	WP_013035399.1	80.27	90.65
0.02	0.93	HVO_RS13040	WP_004041617.1	289.69	326.24
0.02	1	HVO_RS13200	CDS	8.07	9.11
0.02	1	HVO_RS13515	WP_206536757.1	44.63	50.5
0.02	1	HVO_RS13860	CDS	21.58	24.35
0.02	1	HVO_RS14025	WP_004041824.1	112.09	126.41
0.02	1	HVO_RS14870	WP_013035569.1	9.58	10.83
0.02	1	HVO_RS14980	WP_004042021.1	95.28	107.57
0.02	0.93	HVO_RS15130	WP_004042060.1	219.34	247.4
0.02	1	HVO_RS15235	WP_004042082.1	11.48	12.98
0.02	1	HVO_RS15275	WP_004042090.1	53.87	60.74
0.02	0.63	HVO_RS15300	WP_004042095.1	1855.35	2091.56
0.02	0.87	HVO_RS16855	WP_004042501.1	287.13	324.43
0.02	1	HVO_RS21100	WP_155821820.1	79	88.99
0.02	0.92	HVO_RS17255	WP_013035297.1	261.07	294.15
0.02	0.44	HVO_RS17985	WP_004042991.1	2601.38	2945.05
0.02	1	HVO_RS18800	WP_004044740.1	74.53	84.05
0.02	1	HVO_RS19550	WP_013035688.1	1.25	1.4
0.02	1	HVO_RS00560	WP_013034945.1	41.86	47.23
0.02	1	HVO_RS01130	WP_004041306.1	16.36	18.43
0.02	1	HVO_RS01180	WP_004041296.1	3.13	3.52
0.02	1	HVO_RS01340	WP_004041263.1	32.44	36.66
0.02	1	HVO_RS01595	WP_004041210.1	2.64	2.99
0.02	0.96	HVO_RS03280	WP_004043233.1	139.05	156.78
0.02	0.52	HVO_RS04160	WP_004040870.1	2421.23	2734.76
0.02	1	HVO_RS04305	WP_004040905.1	36.14	40.79
0.02	1	HVO_RS04490	WP_004040947.1	12.4	13.99
0.01	1	HVO_RS05445	WP_004045265.1	18.56	20.83
0.01	0.93	HVO_RS05645	WP_004045308.1	641.89	719.12
0.01	0.93	HVO_RS05750	WP_004045329.1	438.19	492.16
0.01	0.99	HVO_RS05780	WP_004045335.1	207.35	233.19
0.01	0.98	HVO_RS06565	WP_013035451.1	277.43	311.23
0.01	1	HVO_RS06715	WP_004044504.1	142.75	160.18
0.01	1	HVO_RS20850	WP_004065234.1	147.72	165.57
0.01	1	HVO_RS07300	WP_004044391.1	41.33	46.34
0.01	1	HVO_RS07375	CDS	34.02	38.12
0.01	0.94	HVO_RS09080	WP_013035603.1	301.38	339.14
0.01	1	HVO_RS09195	WP_004044006.1	172.04	192.67
0.01	1	HVO_RS09240	WP_004043997.1	90.47	101.25
0.01	1	HVO_RS09275	WP_004043990.1	10.91	12.22
0.01	1	HVO_RS09455	WP_004043951.1	67.47	75.55
0.01	1	HVO_RS09975	WP_004043840.1	36.35	40.77
0.01	1	HVO_RS10160	WP_004043801.1	8.02	9.01
0.01	1	HVO_RS20915	WP_013035637.1	49.54	55.77
0.01	1	HVO_RS11115	WP_004043606.1	112.99	126.71
0.01	1	HVO_RS11325	WP_004043564.1	151.29	169.27
0.01	1	HVO_RS11410	WP_004043547.1	294.45	329.29
0.01	0.85	HVO_RS12100	WP_004041419.1	1021.46	1146.63
0.01	0.98	HVO_RS12270	WP_013035367.1	194.76	218.41
0.01	1	HVO_RS12840	WP_004041582.1	98.84	110.82
0.01	1	HVO_RS13190	WP_013035551.1	123.56	138.57
0.01	1	HVO_RS14425	WP_004041908.1	1.57	1.75
0.01	1	HVO_RS14720	WP_004041967.1	54.95	61.82
0.01	1	HVO_RS14955	WP_004042016.1	9.55	10.76
0.01	1	HVO_RS15120	WP_004042058.1	67.4	75.59
0.01	1	HVO_RS15375	WP_004042110.1	36.07	40.47
0.01	1	HVO_RS15665	WP_004042170.1	6.04	6.8
0.01	1	HVO_RS15905	WP_004042219.1	109.72	122.87
0.01	1	HVO_RS15935	WP_004042224.1	45.48	50.96
0.01	1	HVO_RS16045	WP_004042246.1	106.55	119.35
0.01	1	HVO_RS16120	WP_004042261.1	78.33	88.16
0.01	0.88	HVO_RS16690	WP_004042436.1	690.52	775.88
0.01	0.92	HVO_RS17855	WP_004042938.1	462.07	519.11
0.01	0.99	HVO_RS18305	WP_004043055.1	432.85	484.74
0.01	1	HVO_RS18405	WP_004044652.1	53.83	60.52
0.01	0.96	HVO_RS18725	WP_004044717.1	274.9	308.52
0.01	1	HVO_RS19055	WP_004044835.1	318.23	356.61
0.01	0.71	HVO_RS19280	WP_004044951.1	1447.76	1630.12
0.01	1	HVO_RS19340	WP_144064058.1	22.49	25.15
0.01	1	HVO_RS00635	WP_004041025.1	63.35	71.28
0.01	1	HVO_RS00935	WP_004041345.1	10.23	11.46
0.01	1	HVO_RS20720	WP_004041295.1	29.54	33.18
0.01	1	HVO_RS01260	WP_004041279.1	16.61	18.7
0.01	1	HVO_RS01305	WP_004041270.1	40.56	45.67
0.01	1	HVO_RS01690	WP_004041191.1	2.35	2.65
0.01	1	HVO_RS02710	WP_004043114.1	87.81	98.39
0.01	1	HVO_RS02735	WP_013035083.1	5.47	6.13
0.01	1	HVO_RS03075	WP_004043193.1	10.15	11.36
0.01	1	HVO_RS03335	WP_013035117.1	144.37	162.14
0.01	1	HVO_RS03345	WP_004043246.1	79.1	88.77
0.01	1	HVO_RS03445	CDS	5.13	5.73
0.01	1	HVO_RS03470	WP_013035210.1	30.08	33.76
0.01	1	HVO_RS20045	CDS	18.79	21.02
0.01	1	HVO_RS03815	WP_004040804.1	56.01	62.93
0.01	1	HVO_RS04555	WP_004040960.1	40.17	45.04
0.01	1	HVO_RS04665	WP_004040982.1	55.58	62.32
0	1	HVO_RS04945	WP_004045066.1	31.04	34.6
0	1	HVO_RS05105	CDS	58.9	65.85
0	0.97	HVO_RS05250	WP_004045214.1	1749.19	1952.93
0	1	HVO_RS05285	WP_004045234.1	45.47	50.52
0	1	HVO_RS05435	WP_004045263.1	12.76	14.22
0	1	HVO_RS05935	WP_004045370.1	12.51	13.96
0	1	HVO_RS06010	WP_004045398.1	9.85	10.95
0	1	HVO_RS06140	WP_004044625.1	132.95	147.78
0	1	HVO_RS06260	WP_004044601.1	407.63	454.28
0	1	HVO_RS08370	WP_004044172.1	27.38	30.41
0	1	HVO_RS09115	CDS	73.81	82.05
0	1	HVO_RS09570	WP_004043927.1	214.51	238.44
0	1	HVO_RS09630	WP_004043915.1	51.1	56.8
0	1	HVO_RS09775	WP_004043883.1	199.45	221.66
0	1	HVO_RS09850	WP_004043865.1	148.19	165.19
0	1	HVO_RS10005	WP_004043833.1	66.61	74.18
0	1	HVO_RS10355	WP_004043765.1	445.74	496.73
0	1	HVO_RS10720	WP_004043690.1	43.67	48.5
0	1	HVO_RS11005	WP_004043628.1	119.97	133.65
0	1	HVO_RS11285	WP_004043572.1	17.44	19.47
0	1	HVO_RS11390	WP_004043551.1	183.77	204.09
0	1	HVO_RS11870	WP_004043450.1	48.3	53.73
0	1	HVO_RS11970	WP_004043429.1	77.56	86.53
0	1	HVO_RS12925	WP_049941505.1	227.41	253.97
0	1	HVO_RS13175	WP_004041644.1	85.09	94.6
0	1	HVO_RS13220	WP_004041653.1	3.97	4.42
0	1	HVO_RS13610	WP_004041738.1	177.62	198.44
0	1	HVO_RS13675	WP_004041752.1	155.31	172.71
0	1	HVO_RS14935	WP_004042013.1	100.46	112.33
0	1	HVO_RS15445	WP_004042124.1	69.79	77.68
0	1	HVO_RS15475	WP_004042130.1	186.11	207.6
0	1	HVO_RS15980	WP_004042233.1	16.86	18.83
0	1	HVO_RS16325	WP_004042303.1	2.13	2.38
0	1	HVO_RS16640	WP_004042419.1	31.63	35.27
0	1	HVO_RS17335	WP_004042717.1	48.09	53.67
0	1	HVO_RS17405	WP_004042745.1	34.32	38.14
0	1	HVO_RS17545	WP_004042795.1	67.44	75.26
0	1	HVO_RS17550	WP_004042796.1	139.09	155.44
0	1	HVO_RS18335	WP_013035579.1	18.27	20.43
0	1	HVO_RS18340	WP_013035031.1	40.02	44.45
0	1	HVO_RS18485	WP_004044668.1	86.56	96.45
0	1	HVO_RS19350	WP_013035120.1	39.35	44
0	1	HVO_RS00885	WP_004041355.1	0	0
0	1	HVO_RS01665	WP_004041196.1	14	15.61
0	1	HVO_RS01680	WP_004041193.1	0.57	0.64
0	1	HVO_RS19715	CDS	0	0
0	1	HVO_RS20740	WP_004043422.1	0	0
0	1	HVO_RS01940	WP_004043421.1	0	0
0	1	HVO_RS01945	WP_004043420.1	0	0
0	1	HVO_RS20460	WP_144064018.1	0	0
0	1	HVO_RS01955	WP_004043418.1	0	0
0	1	HVO_RS01960	WP_004043417.1	0	0
0	1	HVO_RS01965	WP_004043416.1	0	0
0	1	HVO_RS01970	WP_004043415.1	0	0
0	1	HVO_RS01975	WP_004043414.1	0	0
0	1	HVO_RS01980	WP_004043413.1	0	0
0	1	HVO_RS20745	WP_171810342.1	0	0
0	1	HVO_RS01995	WP_004043410.1	0	0
0	1	HVO_RS02000	WP_049914868.1	0	0
0	1	HVO_RS02005	WP_004043408.1	0	0
0	1	HVO_RS02010	WP_004043407.1	0	0
0	1	HVO_RS02015	WP_004043406.1	0	0
0	1	HVO_RS02020	WP_004043405.1	0	0
0	1	HVO_RS02025	WP_004043404.1	0	0
0	1	HVO_RS19740	WP_004043403.1	0	0
0	1	HVO_RS02040	WP_004043402.1	0	0
0	1	HVO_RS02045	WP_004043401.1	0	0
0	1	HVO_RS19745	WP_004043400.1	0	0
0	1	HVO_RS02050	WP_004043399.1	0	0
0	1	HVO_RS02060	WP_004043397.1	0	0
0	1	HVO_RS02065	WP_161606681.1	0	0
0	1	HVO_RS02075	WP_004043394.1	0	0
0	1	HVO_RS02080	WP_004043393.1	0	0
0	1	HVO_RS02085	WP_004043392.1	0	0
0	1	HVO_RS02090	WP_004043390.1	0	0
0	1	HVO_RS02095	WP_004043387.1	0	0
0	1	HVO_RS02100	WP_004043386.1	0	0
0	1	HVO_RS02105	WP_004043385.1	0	0
[truncated: 1,981 more rows]

## Sheet: IPTG
Differential Expression Log2 Ratio	Differential Expression p-value	locus_tag	Name	1_cab_S60_R_001 - TPM	2_iptg_S61_R_001 - TPM
1000000	0.68	HVO_RS13535	WP_008610516.1	0	1.07
1000000	1	HVO_RS21025	WP_004041973.1	0	0.31
1000000	1	HVO_RS00585	WP_004041035.1	0	0.41
1000000	1	HVO_RS00590	WP_004041034.1	0	0.07
1000000	1	HVO_RS00865	WP_004041359.1	0	0.19
1000000	1	HVO_RS19775	WP_144064020.1	0	0.22
1000000	1	HVO_RS02345	WP_013035020.1	0	0.39
1000000	1	HVO_RS02355	WP_004043336.1	0	0.04
3.01	0.5	HVO_RS21035	WP_013035606.1	0.25	2.15
2.99	1	HVO_RS01465	WP_004041237.1	0.06	0.51
2.66	0.13	HVO_RS00150	WP_004041122.1	0.58	3.83
2.2	0.6	HVO_RS19630	WP_004043100.1	0.56	2.65
1.7	0.7	HVO_RS01640	WP_004041201.1	0.82	2.76
1.4	1	HVO_RS00175	WP_004041117.1	0.23	0.63
1.36	0.95	HVO_RS07650	WP_013035612.1	0.69	1.84
1.34	0.53	HVO_RS20770	WP_004043290.1	1.13	2.98
1.33	1	HVO_RS07245	WP_004044401.1	0.54	1.41
1.31	0.71	HVO_RS12580	WP_004041531.1	1.32	3.39
1.21	0.44	HVO_RS04040	WP_004040845.1	1.83	4.38
1.12	0.18	HVO_RS16565	WP_004042375.1	4.7	10.57
1.11	0.75	HVO_RS15000	WP_004042026.1	1.46	3.26
1.08	0.79	HVO_RS20760	WP_013035190.1	1.08	2.36
1.06	1	HVO_RS04515	WP_004040952.1	0.34	0.74
1.02	0.47	HVO_RS14305	WP_004041881.1	2.62	5.51
0.98	0.59	HVO_RS01500	WP_004041229.1	2.22	4.51
0.95	1	HVO_RS03015	CDS	0.13	0.27
0.95	1	HVO_RS03235	CDS	0.26	0.53
0.92	1	HVO_RS14995	WP_004042025.1	1.37	2.66
0.9	0.41	HVO_RS06005	WP_004045395.1	3.73	7.2
0.89	1	HVO_RS01990	WP_004043411.1	0.24	0.46
0.89	0.0021	HVO_RS04680	WP_004040985.1	25.36	48.81
0.85	0.79	HVO_RS20055	WP_144064034.1	1.64	3.06
0.84	0.95	HVO_RS14860	WP_004041998.1	1.34	2.47
0.84	1	HVO_RS00165	WP_004041119.1	0.24	0.45
0.81	0.52	HVO_RS08285	WP_004044190.1	3.19	5.79
0.81	0.68	HVO_RS18400	WP_004044651.1	2.52	4.58
0.78	0.44	HVO_RS03160	WP_004043209.1	4.1	7.27
0.76	0.53	HVO_RS11825	WP_004043459.1	4.8	8.4
0.75	0.64	HVO_RS08300	WP_004044187.1	2.94	5.14
0.75	1	HVO_RS11595	WP_004043506.1	1.2	2.1
0.74	0.54	HVO_RS05805	WP_004045340.1	4.95	8.55
0.74	0.65	HVO_RS16230	WP_004042283.1	2.48	4.31
0.74	1	HVO_RS04530	WP_004040955.1	1.12	1.94
0.72	1	HVO_RS01195	WP_004041292.1	1.2	2.03
0.71	0.59	HVO_RS14970	WP_004042019.1	5.48	9.28
0.71	1	HVO_RS01030	WP_004041326.1	2.04	3.46
0.7	0.47	HVO_RS15670	WP_004042171.1	4.43	7.43
0.7	1	HVO_RS01475	WP_004041234.1	0.81	1.37
0.69	0.8	HVO_RS00660	WP_004041020.1	1.75	2.91
0.69	1	HVO_RS00870	WP_004041358.1	0.15	0.24
0.69	1	HVO_RS03170	WP_004043211.1	0.81	1.34
0.68	0.52	HVO_RS21140	WP_215490485.1	4.89	8.1
0.68	0.73	HVO_RS11615	WP_004043501.1	2.16	3.6
0.67	0.091	HVO_RS04895	WP_004045043.1	17.33	28.53
0.67	0.17	HVO_RS20550	WP_013035256.1	11.88	19.57
0.67	0.76	HVO_RS14795	WP_013035533.1	2.22	3.65
0.65	1	HVO_RS11590	WP_004043507.1	0.83	1.35
0.65	1	HVO_RS01635	WP_004041202.1	0.59	0.95
0.64	1	HVO_RS20695	WP_082677769.1	0.22	0.36
0.64	0.82	HVO_RS00920	WP_004041348.1	2.33	3.75
0.64	1	HVO_RS01645	WP_004041200.1	0.73	1.18
0.63	0.12	HVO_RS14340	WP_004041891.1	17.33	27.79
0.62	0.4	HVO_RS11270	WP_004043575.1	7	11.17
0.61	0.86	HVO_RS00925	WP_004041347.1	2.4	3.79
0.6	0.9	HVO_RS06485	WP_004044553.1	1.93	3.03
0.6	1	HVO_RS07630	WP_004044325.1	1.52	2.4
0.6	0.65	HVO_RS13965	WP_004041812.1	6.27	9.85
0.6	0.7	HVO_RS14855	WP_049941507.1	3.21	5.04
0.6	0.78	HVO_RS04275	WP_004040893.1	3.89	6.11
0.59	0.6	HVO_RS07700	WP_013035499.1	4.59	7.17
0.59	0.05	HVO_RS14895	WP_004042005.1	27.68	43.05
0.58	0.28	HVO_RS15280	WP_004042091.1	10.18	15.78
0.58	1	HVO_RS19770	WP_081442866.1	0.42	0.64
0.58	1	HVO_RS04440	WP_004040937.1	0.71	1.1
0.57	1	HVO_RS06345	WP_004044580.1	1.79	2.76
0.57	0.69	HVO_RS12980	WP_004041611.1	4.81	7.39
0.57	1	HVO_RS02730	WP_004043118.1	1	1.54
0.56	0.65	HVO_RS15005	WP_004042027.1	4.42	6.76
0.56	0.72	HVO_RS03065	WP_004043190.1	3.83	5.86
0.55	1	HVO_RS20935	WP_004043577.1	1.19	1.81
0.55	1	HVO_RS00475	WP_004041057.1	0.35	0.52
0.54	0.59	HVO_RS15520	WP_013035266.1	5.78	8.73
0.54	0.56	HVO_RS17110	WP_004042625.1	7.37	11.1
0.53	0.12	HVO_RS13650	WP_004041747.1	22.75	33.96
0.52	0.017	HVO_RS15030	WP_004042032.1	53.41	79.27
0.52	1	HVO_RS00525	WP_004041047.1	1.23	1.83
0.52	1	HVO_RS01265	WP_004041278.1	0.11	0.15
0.52	1	HVO_RS02645	WP_004043101.1	0.94	1.41
0.52	1	HVO_RS03240	WP_004043225.1	1.68	2.5
0.51	0.41	HVO_RS07200	WP_004044407.1	10.85	15.97
0.51	0.0034	HVO_RS10090	WP_004043815.1	79.09	116.86
0.5	0.39	HVO_RS09280	WP_004043989.1	10.58	15.45
0.5	0.24	HVO_RS16710	WP_004042448.1	16.14	23.67
0.49	0.33	HVO_RS07145	WP_004044418.1	13.17	19.22
0.49	0.48	HVO_RS10385	WP_004043758.1	10.27	14.99
0.49	0.32	HVO_RS14490	WP_004041921.1	14.67	21.28
0.49	0.0026	HVO_RS17760	WP_004042895.1	94.9	138.03
0.49	1	HVO_RS01060	WP_004041320.1	0.3	0.44
0.49	0.88	HVO_RS02830	WP_004043141.1	2.53	3.7
0.48	0.054	HVO_RS06190	WP_049914903.1	38.79	56.19
0.48	1	HVO_RS10565	WP_004043722.1	2.83	4.08
0.48	0.81	HVO_RS17580	WP_004042823.1	5.93	8.57
0.48	0.00055	HVO_RS18560	WP_004044682.1	130.52	187.93
0.48	0.6	HVO_RS02810	WP_004043137.1	8	11.55
0.48	0.99	HVO_RS04550	WP_013035155.1	1.55	2.24
0.47	0.0045	HVO_RS05515	WP_004045280.1	88.86	127.51
0.47	0.85	HVO_RS16385	WP_004042315.1	3.07	4.42
0.47	1	HVO_RS19540	CDS	0.59	0.85
0.46	0.4	HVO_RS05435	WP_004045263.1	12.76	18.23
0.46	0.13	HVO_RS10995	WP_004043630.1	30.57	43.66
0.46	0.0033	HVO_RS15495	WP_004042134.1	101.36	144.06
0.46	1	HVO_RS03180	WP_004043213.1	1.78	2.55
0.45	0.15	HVO_RS07385	WP_004044374.1	28.8	40.76
0.45	0.14	HVO_RS07575	WP_004044336.1	31.28	44.22
0.45	0.81	HVO_RS10770	WP_004043677.1	6.01	8.5
0.45	0.68	HVO_RS13285	WP_004041667.1	8.97	12.72
0.45	0.14	HVO_RS00680	WP_004041016.1	26.46	37.44
0.45	0.89	HVO_RS01010	WP_004041330.1	3.74	5.28
0.45	1	HVO_RS01080	WP_004041316.1	3	4.24
0.45	1	HVO_RS01470	WP_004041235.1	1.29	1.82
0.44	0.4	HVO_RS10245	WP_004043786.1	14.7	20.62
0.44	0.27	HVO_RS13995	WP_004041818.1	19.22	26.97
0.44	0.66	HVO_RS18010	WP_004042999.1	6.69	9.41
0.44	0.26	HVO_RS19210	WP_004044906.1	22.36	31.41
0.44	0.72	HVO_RS01760	WP_004041170.1	7.37	10.34
0.44	0.93	HVO_RS04050	WP_004040847.1	3.83	5.37
0.43	0.5	HVO_RS05450	WP_004045266.1	10.82	15.15
0.43	0.83	HVO_RS06020	WP_004045403.1	4.23	5.9
0.43	0.019	HVO_RS20875	WP_004044179.1	76.23	106.27
0.43	0.49	HVO_RS14215	WP_004041864.1	12.5	17.5
0.43	0.6	HVO_RS16060	WP_004042249.1	10.18	14.21
0.43	0.63	HVO_RS16680	WP_004042431.1	10.63	14.88
0.43	0.37	HVO_RS02600	WP_004043093.1	16.08	22.38
0.42	0.041	HVO_RS14050	WP_004041829.1	59.41	82.34
0.42	1	HVO_RS01450	WP_004041240.1	2.88	3.99
0.41	1	HVO_RS07645	WP_004044322.1	2.07	2.85
0.41	0.21	HVO_RS11000	WP_004043629.1	28.42	38.98
0.41	0.14	HVO_RS11215	WP_004063509.1	37.38	51.47
0.41	0.026	HVO_RS16020	WP_013035598.1	74.45	102.68
0.41	0.038	HVO_RS19120	WP_004044862.1	64.3	88.64
0.4	0.46	HVO_RS06045	WP_004045411.1	16.2	22.07
0.4	0.16	HVO_RS09155	WP_004044014.1	37.26	50.79
0.4	0.0081	HVO_RS11695	WP_004043486.1	109	149.02
0.4	0.16	HVO_RS16640	WP_004042419.1	31.63	43.24
0.4	0.5	HVO_RS19035	WP_004044830.1	12.81	17.52
0.4	0.46	HVO_RS00085	WP_013034953.1	12.23	16.72
0.4	1	HVO_RS01580	WP_004041213.1	1.74	2.38
0.4	0.94	HVO_RS03085	WP_013035094.1	4.5	6.14
0.4	0.39	HVO_RS20045	CDS	18.79	25.62
0.39	0.77	HVO_RS07670	WP_004044317.1	8.19	11.11
0.39	0.46	HVO_RS11100	WP_004043609.1	12.19	16.5
0.39	0.45	HVO_RS16365	WP_004042311.1	13.95	18.94
0.39	1	HVO_RS00125	WP_004061785.1	1.44	1.95
0.39	0.39	HVO_RS02805	WP_004043136.1	14.91	20.17
0.39	0.75	HVO_RS03055	WP_004043188.1	7.77	10.54
0.39	1	HVO_RS19880	CDS	3.56	4.82
0.39	0.87	HVO_RS03190	WP_004043215.1	4.38	5.92
0.38	0.51	HVO_RS20945	WP_004043505.1	15.16	20.37
0.38	0.18	HVO_RS17100	WP_013035658.1	30.89	41.76
0.38	1	HVO_RS00455	WP_004041061.1	2.42	3.26
0.38	1	HVO_RS01280	WP_004041275.1	1.24	1.68
0.38	0.24	HVO_RS04375	WP_004040924.1	27.96	37.66
0.37	0.013	HVO_RS05160	WP_004045177.1	111.79	150.16
0.37	1	HVO_RS07625	WP_004044326.1	2.87	3.85
0.37	0.46	HVO_RS16650	WP_004042422.1	16.23	21.78
0.36	0.21	HVO_RS05320	WP_004045241.1	38.21	50.71
0.36	0.12	HVO_RS10380	WP_004043759.1	51.44	68.39
0.36	0.36	HVO_RS11490	WP_004043530.1	20.08	26.79
0.36	1.4e-10	HVO_RS11850	WP_004043454.1	859.11	1139.6
0.36	0.24	HVO_RS17810	WP_004042912.1	32.04	42.64
0.35	0.074	HVO_RS05850	WP_004065483.1	63.64	83.76
0.35	0.025	HVO_RS06930	WP_004044460.1	105.44	139.27
0.35	0.13	HVO_RS07015	WP_004044443.1	47.37	62.42
0.35	0.28	HVO_RS08615	WP_004044120.1	27.78	36.77
0.35	0.085	HVO_RS09030	WP_004044035.1	57.39	75.97
0.35	0.26	HVO_RS13720	WP_004041761.1	28.98	38.3
0.35	0.41	HVO_RS13860	CDS	21.58	28.55
0.35	0.47	HVO_RS15020	WP_004042030.1	18.88	24.96
0.35	0.00032	HVO_RS17155	WP_004042643.1	277.91	366.22
0.35	1	HVO_RS00480	WP_004041056.1	2.12	2.78
0.35	0.69	HVO_RS01255	WP_004041280.1	9.47	12.48
0.34	0.0072	HVO_RS15035	WP_004042033.1	154.43	202.97
0.34	0.28	HVO_RS15270	WP_004042089.1	28.07	36.72
0.34	0.0074	HVO_RS15335	WP_004042102.1	159.09	207.95
0.34	0.97	HVO_RS18460	WP_004044663.1	5.25	6.88
0.34	1	HVO_RS01485	WP_004041232.1	2.05	2.7
0.34	1	HVO_RS03475	WP_004043270.1	1.75	2.3
0.34	0.79	HVO_RS03885	WP_004040814.1	6.05	7.92
0.33	0.088	HVO_RS07585	WP_004044334.1	70.09	91.02
0.33	0.58	HVO_RS08895	WP_013035317.1	16.86	22
0.33	0.017	HVO_RS11110	WP_004043607.1	134.37	174.62
0.33	0.65	HVO_RS12485	WP_004041511.1	13.51	17.61
0.33	0.64	HVO_RS13195	WP_004041648.1	11.06	14.36
0.33	0.34	HVO_RS20175	WP_004063049.1	30.13	39.24
0.33	0.028	HVO_RS20990	WP_004041771.1	111.66	145.6
0.33	0.32	HVO_RS14745	WP_004041972.1	25.4	33.18
0.33	0.54	HVO_RS14810	WP_004041987.1	13.85	18.02
0.33	0.2	HVO_RS15105	WP_004042048.1	46.03	59.94
0.33	0.64	HVO_RS15260	WP_004042087.1	13.38	17.48
0.33	0.067	HVO_RS16120	WP_004042261.1	78.33	102.1
0.33	0.18	HVO_RS17275	WP_004042691.1	45.31	59.15
0.33	0.3	HVO_RS17645	WP_004042848.1	32.89	42.82
0.33	0.33	HVO_RS03145	WP_069641596.1	29.54	38.58
0.33	1	HVO_RS03635	WP_013035044.1	4.26	5.55
0.32	0.088	HVO_RS06820	WP_004044483.1	70.25	91.02
0.32	0.8	HVO_RS07615	WP_004044328.1	9.07	11.74
0.32	1	HVO_RS07675	WP_004044316.1	5.42	6.99
0.32	0.02	HVO_RS09920	WP_004043851.1	135.36	174.46
0.32	5.7e-07	HVO_RS10460	WP_004043743.1	648.33	837.99
0.32	0.00014	HVO_RS20910	WP_004043713.1	360.48	467.26
0.32	0.0057	HVO_RS12205	WP_004041441.1	187.38	242.25
0.32	0.035	HVO_RS20975	WP_004041665.1	105.12	136.2
0.32	0.079	HVO_RS16625	WP_004042410.1	78.88	101.69
0.32	0.56	HVO_RS17535	WP_013035573.1	16.53	21.34
0.32	0.94	HVO_RS00140	WP_004041124.1	4.01	5.18
0.32	1	HVO_RS00815	WP_004041369.1	2.38	3.08
0.31	0.66	HVO_RS05440	WP_004045264.1	13.79	17.76
0.31	0.28	HVO_RS09150	WP_004044015.1	36.36	46.61
0.31	0.61	HVO_RS10265	WP_004043782.1	15.26	19.67
0.31	1	HVO_RS13540	WP_004041727.1	1.62	2.08
0.31	0.13	HVO_RS13645	WP_004041746.1	57.49	73.94
0.31	0.41	HVO_RS21010	WP_004041923.1	26.02	33.51
0.31	0.46	HVO_RS14775	WP_004041979.1	20.9	26.93
0.31	0.17	HVO_RS15490	WP_013035386.1	48.5	62.43
0.31	1	HVO_RS15745	CDS	3.69	4.76
0.31	0.61	HVO_RS00435	WP_004041065.1	15.14	19.5
0.31	0.33	HVO_RS00910	WP_013034969.1	31.96	41.01
0.31	1	HVO_RS01275	WP_004041276.1	0.74	0.95
0.3	0.36	HVO_RS20805	WP_004045296.1	31.33	39.84
0.3	0.57	HVO_RS07405	WP_004044370.1	18.99	24.3
0.3	0.35	HVO_RS09285	WP_004043987.1	30.71	39.24
0.3	0.17	HVO_RS09480	WP_004043945.1	57.02	72.9
0.3	0.12	HVO_RS10635	WP_004043707.1	73.51	93.57
0.3	0.31	HVO_RS11030	WP_004043623.1	35.67	45.59
0.3	0.092	HVO_RS13455	WP_004041710.1	81.59	103.88
0.3	1	HVO_RS01000	WP_013034992.1	1.98	2.53
0.3	0.82	HVO_RS01205	CDS	9.79	12.52
0.3	1	HVO_RS19810	CDS	2.36	3.01
0.3	1	HVO_RS02840	WP_004043143.1	2.17	2.77
0.3	0.9	HVO_RS02950	CDS	5.17	6.59
0.29	0.038	HVO_RS04955	WP_004045069.1	130.11	164.72
0.29	0.96	HVO_RS05150	WP_004045172.1	5.94	7.52
0.29	0.55	HVO_RS07900	WP_004044270.1	18.83	23.8
0.29	0.56	HVO_RS09005	WP_004044040.1	18.88	23.97
0.29	0.81	HVO_RS10250	WP_004043785.1	8.02	10.14
0.29	0.36	HVO_RS10860	WP_004043658.1	29.19	36.97
0.29	1	HVO_RS14815	WP_004041988.1	2.21	2.8
0.29	0.02	HVO_RS15085	WP_049896263.1	166.44	210.68
0.29	0.45	HVO_RS15265	WP_004042088.1	25.4	32.07
0.29	0.74	HVO_RS16925	WP_004042533.1	15.15	19.19
0.29	0.3	HVO_RS17845	WP_004042923.1	37.62	47.64
0.29	0.12	HVO_RS19225	WP_004044911.1	73.03	92.78
0.29	0.54	HVO_RS01435	WP_004041243.1	23.08	29.33
0.29	1	HVO_RS01460	WP_004041238.1	1.88	2.38
0.29	3.4e-07	HVO_RS04115	WP_004040860.1	842.95	1065.41
0.28	0.15	HVO_RS09020	WP_004044037.1	77.06	96.61
0.28	0.6	HVO_RS09175	WP_004044010.1	17.67	22.17
0.28	0.38	HVO_RS09525	WP_004043936.1	29.86	37.68
0.28	0.0047	HVO_RS10075	WP_004043818.1	266.5	334.35
0.28	2.2e-06	HVO_RS10130	WP_004043807.1	773.62	971.73
0.28	0.83	HVO_RS10530	WP_004043729.1	11.77	14.78
0.28	0.94	HVO_RS10570	WP_004043721.1	6.55	8.22
0.28	0.29	HVO_RS11945	WP_004043434.1	36.97	46.6
0.28	0.094	HVO_RS11965	WP_004043430.1	88.5	111.65
0.28	0.29	HVO_RS16755	WP_004042463.1	47.85	60.08
0.28	0.71	HVO_RS16870	WP_004042506.1	14.81	18.58
0.28	0.69	HVO_RS17105	WP_004042623.1	12.1	15.18
0.28	0.84	HVO_RS01425	WP_004041245.1	9.34	11.74
0.28	0.91	HVO_RS02720	WP_004043116.1	4.62	5.81
0.28	1	HVO_RS03290	WP_004043235.1	2.83	3.57
0.28	0.78	HVO_RS03360	WP_004043249.1	13.45	16.92
0.28	1.5e-06	HVO_RS04110	WP_004040859.1	766.31	965.75
0.27	0.3	HVO_RS04740	WP_004044963.1	46.35	57.91
0.27	0.49	HVO_RS05455	WP_004045267.1	24.3	30.34
0.27	0.44	HVO_RS07610	WP_004044329.1	31.89	39.95
0.27	1	HVO_RS09785	WP_004043881.1	7.36	9.19
0.27	1	HVO_RS12575	CDS	3.79	4.74
0.27	0.13	HVO_RS12760	WP_004041567.1	79.25	99.05
0.27	0.1	HVO_RS12840	WP_004041582.1	98.84	123.1
0.27	0.13	HVO_RS13175	WP_004041644.1	85.09	106.51
0.27	0.16	HVO_RS13430	WP_004041701.1	73.85	91.99
0.27	0.36	HVO_RS16330	WP_004042304.1	36.09	45.04
0.27	0.74	HVO_RS00620	WP_004041028.1	12.88	16.14
0.27	0.52	HVO_RS01315	WP_004041268.1	27.46	34.26
0.27	0.55	HVO_RS02540	WP_004043081.1	25.67	32.15
0.27	1	HVO_RS02855	WP_004043146.1	1.66	2.07
0.26	0.2	HVO_RS05120	WP_004045148.1	69.16	85.67
0.26	0.33	HVO_RS05895	WP_004045360.1	41.27	51.22
0.26	0.48	HVO_RS09710	WP_004043898.1	26.46	32.75
0.26	0.46	HVO_RS10390	WP_004043757.1	30.28	37.47
0.26	0.67	HVO_RS10580	WP_004043719.1	16.6	20.59
0.26	0.051	HVO_RS11460	WP_004043536.1	140.49	174.56
0.26	0.63	HVO_RS14160	WP_004041851.1	15.75	19.56
0.26	0.55	HVO_RS21020	WP_161606676.1	23.39	29.1
0.26	1	HVO_RS15385	WP_004042112.1	4.98	6.18
0.26	0.16	HVO_RS16780	WP_004042473.1	78.14	97.14
0.26	0.45	HVO_RS21095	WP_155821754.1	34.6	42.84
0.26	0.99	HVO_RS17585	WP_004042824.1	6.71	8.34
0.26	0.51	HVO_RS00040	WP_004041145.1	22.66	28.02
0.26	0.96	HVO_RS01240	WP_004041283.1	4.76	5.89
0.26	1	HVO_RS01575	WP_004041214.1	2.84	3.52
0.26	0.56	HVO_RS02595	WP_004043092.1	19.05	23.7
0.26	0.55	HVO_RS04625	WP_004040974.1	25.83	32
0.25	0.076	HVO_RS05540	WP_004045285.1	133.29	163.91
0.25	0.99	HVO_RS05755	WP_004045330.1	8.69	10.72
0.25	0.2	HVO_RS06775	WP_004044492.1	71.42	87.73
0.25	0.31	HVO_RS08555	WP_004044133.1	47.14	58.1
0.25	0.79	HVO_RS09290	WP_004043986.1	11.2	13.79
0.25	0.59	HVO_RS10115	WP_004043810.1	22.13	27.25
0.25	0.31	HVO_RS10680	WP_004043698.1	47.46	58.27
0.25	0.24	HVO_RS12790	WP_049914763.1	61.15	75.34
0.25	0.2	HVO_RS14130	WP_004041845.1	71.53	87.94
0.25	0.59	HVO_RS14975	WP_004042020.1	17.49	21.55
0.25	3.2e-07	HVO_RS15050	WP_004042036.1	1124.93	1387.2
0.25	0.43	HVO_RS15420	WP_004042119.1	34.13	42.05
0.25	0.95	HVO_RS20270	WP_004042185.1	5.38	6.64
0.25	0.24	HVO_RS15920	WP_004042222.1	56.56	69.82
0.25	0.079	HVO_RS16300	WP_004042298.1	129.86	159.4
0.25	0.13	HVO_RS16355	CDS	97.16	119.43
0.25	1	HVO_RS01155	WP_004041301.1	4.54	5.59
0.25	1	HVO_RS01560	WP_049914710.1	1.57	1.93
0.25	0.2	HVO_RS01695	WP_004041190.1	71.69	88.46
0.25	0.75	HVO_RS01750	WP_004041173.1	10.62	13.11
0.25	1	HVO_RS01770	WP_004041168.1	3.88	4.78
0.25	1	HVO_RS03000	WP_049914845.1	6.92	8.55
0.25	0.6	HVO_RS03120	WP_004043201.1	19.98	24.61
0.25	0.97	HVO_RS03600	WP_049914857.1	4.79	5.9
0.24	1	HVO_RS05015	WP_004045104.1	4.25	5.21
0.24	0.42	HVO_RS05660	WP_004045311.1	40.9	49.98
0.24	0.094	HVO_RS06270	WP_004044597.1	131.34	160.18
0.24	0.27	HVO_RS06970	WP_004044452.1	54.42	66.58
0.24	0.95	HVO_RS07130	WP_004044421.1	8.55	10.46
0.24	0.37	HVO_RS07345	WP_004044381.1	41.17	50.25
0.24	0.52	HVO_RS07695	WP_004044312.1	27.66	33.74
0.24	0.15	HVO_RS07865	WP_004044277.1	95.78	117.12
0.24	0.16	HVO_RS10685	WP_004043697.1	82.93	101.67
0.24	0.25	HVO_RS10850	WP_004043660.1	66.39	81.13
0.24	0.85	HVO_RS11280	WP_004043573.1	10.11	12.34
0.24	0.071	HVO_RS11330	WP_004043563.1	141.37	172.58
0.24	0.28	HVO_RS11755	WP_013035465.1	57.05	69.88
0.24	0.46	HVO_RS12470	WP_004041508.1	32.98	40.22
0.24	1	HVO_RS20190	WP_081442889.1	7.45	9.1
0.24	0.4	HVO_RS13575	WP_004041731.1	40.06	49.01
0.24	0.02	HVO_RS15890	WP_004042216.1	233.93	286.56
0.24	0.33	HVO_RS16335	WP_004042305.1	41.45	50.86
0.24	0.12	HVO_RS21070	WP_004042373.1	109.11	133.57
0.24	0.41	HVO_RS16775	WP_004042471.1	42.63	52.03
0.24	0.94	HVO_RS17720	WP_013035270.1	6.63	8.1
0.24	0.32	HVO_RS18875	WP_004044767.1	55	67.12
0.24	3.6e-05	HVO_RS00295	WP_004041093.1	816.61	996.07
0.24	0.88	HVO_RS00935	WP_004041345.1	10.23	12.49
0.24	0.91	HVO_RS01075	WP_004041317.1	5.29	6.49
0.24	0.66	HVO_RS03340	WP_004043245.1	14.09	17.26
0.24	0.52	HVO_RS04025	WP_004040842.1	25.39	30.97
0.23	0.32	HVO_RS04750	WP_004044967.1	52.88	64.33
0.23	0.12	HVO_RS05090	WP_004045135.1	109.6	133.23
0.23	0.28	HVO_RS05710	WP_004045321.1	59.85	72.56
0.23	0.26	HVO_RS06330	WP_004044583.1	71.82	87.09
0.23	0.12	HVO_RS06860	WP_004044474.1	122.29	148.34
0.23	0.33	HVO_RS07715	WP_004044308.1	53.48	64.81
0.23	6.7e-05	HVO_RS07840	WP_004044283.1	807.54	980.34
0.23	0.4	HVO_RS08270	WP_004044193.1	42.64	51.64
0.23	0.4	HVO_RS10340	WP_004043768.1	40.35	48.95
0.23	0.33	HVO_RS10795	WP_004043672.1	48.5	58.75
0.23	0.0012	HVO_RS10960	WP_004043637.1	511.6	622.1
0.23	0.36	HVO_RS11730	WP_049914872.1	45.63	55.23
0.23	0.39	HVO_RS12135	WP_004041426.1	42.07	51.19
0.23	0.056	HVO_RS12380	WP_004041489.1	176.76	214.46
0.23	0.4	HVO_RS12935	WP_004041602.1	42.51	51.79
0.23	0.088	HVO_RS20995	WP_004041772.1	143.62	174.39
0.23	1	HVO_RS14425	WP_004041908.1	1.57	1.9
0.23	0.82	HVO_RS15560	WP_013035557.1	11.92	14.47
0.23	0.24	HVO_RS15910	WP_004042220.1	72.63	88.21
0.23	0.31	HVO_RS15915	WP_004042221.1	54.38	65.93
0.23	0.27	HVO_RS16820	WP_004042489.1	65.8	80.08
0.23	0.28	HVO_RS17330	WP_004042714.1	59.66	72.66
0.23	0.093	HVO_RS17620	WP_004042834.1	140.26	170.34
0.23	0.97	HVO_RS17795	WP_004042907.1	9.9	12.06
0.23	0.1	HVO_RS18035	WP_004043006.1	122.01	148.46
0.23	0.75	HVO_RS18425	WP_004044656.1	13.21	16.05
0.23	0.85	HVO_RS21115	WP_004044684.1	12.17	14.76
0.23	0.2	HVO_RS18820	WP_004044748.1	83.55	101.2
0.23	1	HVO_RS19590	WP_004971318.1	8.71	10.57
0.23	0.46	HVO_RS19615	WP_013035704.1	35.45	42.98
0.23	0.35	HVO_RS00545	WP_004041043.1	54.02	65.83
0.23	1	HVO_RS03025	WP_004043182.1	9.35	11.4
0.23	0.8	HVO_RS04145	WP_004040867.1	11.85	14.4
0.23	0.79	HVO_RS04690	WP_004040987.1	16.48	20.02
0.22	0.0082	HVO_RS04715	WP_004044955.1	354.87	428.81
0.22	0.028	HVO_RS05525	WP_004045282.1	247.22	298.99
0.22	0.48	HVO_RS06115	WP_004044630.1	31.4	37.96
0.22	0.77	HVO_RS06975	WP_004044451.1	14.26	17.23
0.22	0.93	HVO_RS07335	WP_004044383.1	9.84	11.84
0.22	0.74	HVO_RS07410	WP_004044369.1	15.63	18.81
0.22	1	HVO_RS07420	WP_004044367.1	5.68	6.87
0.22	1	HVO_RS07665	WP_004044318.1	6.84	8.26
0.22	0.0059	HVO_RS09205	WP_004044004.1	410.21	494.37
0.22	0.23	HVO_RS09345	WP_004043974.1	76.72	92.84
0.22	0.044	HVO_RS09730	WP_004043892.1	203.22	245.78
0.22	0.055	HVO_RS10715	WP_004043691.1	190.44	230.1
0.22	0.4	HVO_RS10925	WP_004043644.1	49.97	60.13
0.22	0.97	HVO_RS11600	WP_004043504.1	9.28	11.24
0.22	0.0033	HVO_RS11680	WP_004043489.1	469.97	566.75
0.22	0.22	HVO_RS12350	WP_004041483.1	83.39	100.28
0.22	0.29	HVO_RS13140	WP_004041637.1	60.11	72.53
0.22	1	HVO_RS13225	WP_004041654.1	3.36	4.05
0.22	0.097	HVO_RS13780	WP_004041774.1	136.83	165.63
0.22	0.47	HVO_RS14770	WP_004041978.1	35.74	43.02
0.22	0.85	HVO_RS17120	WP_004042629.1	15.19	18.37
0.22	0.26	HVO_RS18055	WP_004043010.1	69.8	83.93
0.22	0.51	HVO_RS01865	WP_004050867.1	32.35	38.9
0.22	0.7	HVO_RS00325	WP_004041087.1	17.41	21.04
0.22	0.096	HVO_RS01405	WP_004041249.1	136.72	165.51
0.22	1	HVO_RS01545	WP_004041220.1	1.09	1.31
0.22	1	HVO_RS03225	WP_004043222.1	10.03	12.11
0.22	0.073	HVO_RS04015	WP_004040840.1	167.29	201.94
0.22	0.075	HVO_RS04330	WP_004040915.1	165.89	199.72
0.22	0.24	HVO_RS04505	WP_004040950.1	77.87	93.7
0.21	0.56	HVO_RS06675	CDS	29	34.68
0.21	0.017	HVO_RS07305	WP_004044390.1	324.81	389.38
0.21	2.2e-05	HVO_RS07395	WP_004044372.1	1066.15	1280.1
0.21	0.78	HVO_RS07790	WP_004044295.1	18.99	22.79
0.21	0.74	HVO_RS07895	WP_004044271.1	18.25	21.79
0.21	0.038	HVO_RS09200	WP_013035368.1	251.12	300.64
0.21	0.0019	HVO_RS09230	WP_004043999.1	551.04	661.64
0.21	0.27	HVO_RS09670	WP_004043908.1	78.03	93.17
0.21	0.29	HVO_RS09700	WP_004043900.1	72.04	86.59
0.21	0.16	HVO_RS09770	WP_013035428.1	113.1	135.7
0.21	0.83	HVO_RS10260	WP_004043783.1	10.79	12.91
0.21	0.36	HVO_RS11630	WP_004043499.1	50.36	60.23
0.21	0.27	HVO_RS12070	WP_013035288.1	70.62	84.77
0.21	0.71	HVO_RS13365	WP_004041688.1	17.69	21.12
0.21	0.56	HVO_RS14055	WP_004041830.1	33.77	40.49
0.21	0.58	HVO_RS14435	WP_004041910.1	29.58	35.32
0.21	0.98	HVO_RS14830	WP_004041991.1	6.16	7.4
0.21	0.25	HVO_RS15060	WP_004042038.1	78.63	94.45
0.21	0.46	HVO_RS17445	WP_004042761.1	42.55	51.02
0.21	0.37	HVO_RS18710	WP_004044714.1	57.82	69.3
0.21	0.17	HVO_RS18825	WP_004044750.1	110.48	132.25
0.21	0.72	HVO_RS00135	WP_004041125.1	23.02	27.49
0.21	0.87	HVO_RS00430	WP_004041066.1	15.94	19.14
0.21	0.42	HVO_RS00460	WP_004041060.1	41.33	49.55
0.21	0.96	HVO_RS01105	WP_004041311.1	11.86	14.17
0.21	0.84	HVO_RS01160	WP_004041300.1	10.17	12.19
0.21	1	HVO_RS19780	WP_081442875.1	0.44	0.53
0.21	0.24	HVO_RS19830	WP_013035002.1	79.9	96
0.21	1	HVO_RS03155	WP_004043208.1	7.1	8.54
0.21	0.19	HVO_RS03260	WP_171810344.1	102.98	123.7
0.2	0.61	HVO_RS05405	WP_004045257.1	27.97	33.3
0.2	0.44	HVO_RS05790	WP_004045337.1	46.76	55.74
0.2	0.54	HVO_RS05910	WP_004045365.1	40.75	48.42
0.2	0.82	HVO_RS06340	WP_004044581.1	15.21	18.04
0.2	1	HVO_RS08295	WP_004044188.1	1	1.19
0.2	0.14	HVO_RS08355	WP_004044175.1	143.66	170.41
0.2	0.66	HVO_RS08905	WP_049914887.1	24.22	28.76
0.2	0.35	HVO_RS10005	WP_004043833.1	66.61	79.04
0.2	0.013	HVO_RS10085	WP_004043816.1	418.15	495.81
0.2	0.03	HVO_RS10455	WP_004043744.1	308.19	366.07
0.2	0.44	HVO_RS11035	WP_004043622.1	51.77	61.42
0.2	0.57	HVO_RS12095	WP_013035640.1	36.73	43.6
0.2	0.0013	HVO_RS12105	WP_004041420.1	702.34	833.6
0.2	1	HVO_RS20180	CDS	6	7.12
0.2	0.25	HVO_RS13390	WP_004041693.1	90.54	107.9
0.2	0.56	HVO_RS13930	WP_004041805.1	28.98	34.58
0.2	0.5	HVO_RS14440	WP_004041911.1	41.74	49.63
0.2	1	HVO_RS14885	WP_004042003.1	3.96	4.71
0.2	0.56	HVO_RS15215	WP_004042077.1	36.41	43.41
0.2	1	HVO_RS17115	WP_004042626.1	9.46	11.29
0.2	0.21	HVO_RS17260	WP_004042684.1	106.22	126.45
0.2	0.24	HVO_RS18200	WP_004043036.1	94.28	111.85
0.2	0.93	HVO_RS18475	WP_013035476.1	5.45	6.46
0.2	0.3	HVO_RS19135	WP_004044868.1	70.57	84.1
0.2	0.76	HVO_RS19380	WP_013035735.1	18.7	22.21
0.2	0.43	HVO_RS19620	WP_013035711.1	49.19	58.33
0.2	1	HVO_RS00535	WP_004041045.1	8.3	9.89
0.2	1	HVO_RS01285	WP_004041274.1	5.33	6.34
0.2	0.28	HVO_RS01700	WP_004041189.1	78.89	94.04
0.2	0.47	HVO_RS03955	WP_004040828.1	45.69	54.35
0.2	0.0019	HVO_RS04120	WP_004040861.1	591.89	706.6
0.2	0.22	HVO_RS04150	WP_004040868.1	97.66	116.59
0.2	0.3	HVO_RS04695	WP_004040988.1	73.14	86.83
0.19	0.37	HVO_RS04850	WP_004045021.1	63.03	74.61
0.19	0.0072	HVO_RS05745	WP_004045328.1	519.02	612.85
0.19	0.36	HVO_RS05845	WP_004045348.1	62.43	73.82
0.19	0.94	HVO_RS05935	WP_004045370.1	12.51	14.78
0.19	0.2	HVO_RS05945	WP_004045372.1	121.44	143.45
0.19	0.11	HVO_RS06760	WP_004044495.1	180.88	213.94
0.19	0.49	HVO_RS06985	WP_004044449.1	51.39	60.81
0.19	0.89	HVO_RS07180	WP_004044411.1	13.02	15.37
0.19	1	HVO_RS07660	WP_004044319.1	4.01	4.73
0.19	0.23	HVO_RS07985	WP_004044252.1	101.38	119.67
0.19	0.26	HVO_RS08045	WP_004044239.1	89.73	106.22
0.19	0.23	HVO_RS08470	WP_004044151.1	112.82	132.88
0.19	0.028	HVO_RS08700	WP_004044102.1	325.69	385.43
0.19	0.36	HVO_RS09015	WP_004044038.1	67.49	79.63
0.19	0.71	HVO_RS09930	WP_004043849.1	22.8	26.94
0.19	0.55	HVO_RS09975	WP_004043840.1	36.35	43.03
0.19	0.29	HVO_RS10200	WP_004043793.1	89.63	105.58
0.19	0.00083	HVO_RS10465	WP_004043742.1	832.75	982.22
0.19	0.52	HVO_RS10485	WP_004043738.1	42.53	50.4
0.19	0.32	HVO_RS10935	WP_004043642.1	75.12	88.49
0.19	0.47	HVO_RS12275	WP_004041456.1	53.16	62.63
0.19	0.4	HVO_RS12705	CDS	59.81	70.73
0.19	0.35	HVO_RS13585	WP_004041733.1	69.14	81.65
0.19	0.5	HVO_RS13740	WP_013035584.1	42.31	49.82
0.19	0.41	HVO_RS14045	WP_004041828.1	57.96	68.55
0.19	0.4	HVO_RS15160	WP_004042066.1	64.83	76.4
0.19	0.01	HVO_RS15410	WP_004042117.1	470.29	555.9
0.19	0.79	HVO_RS15850	WP_004042208.1	13.92	16.48
0.19	0.9	HVO_RS15980	WP_004042233.1	16.86	19.86
0.19	0.24	HVO_RS16045	WP_004042246.1	106.55	125.93
0.19	0.065	HVO_RS16110	WP_004042259.1	235.98	278.77
0.19	0.5	HVO_RS16665	WP_004042426.1	46.93	55.53
0.19	0.46	HVO_RS16825	WP_004042491.1	45.66	53.78
0.19	0.19	HVO_RS16935	WP_144064056.1	113.97	134.75
0.19	0.17	HVO_RS17480	WP_004042768.1	137.23	162.19
0.19	0.46	HVO_RS17615	WP_004042832.1	52.77	62.18
0.19	0.58	HVO_RS18770	WP_004044727.1	34.84	41.03
0.19	1	HVO_RS00835	WP_004041365.1	3.73	4.43
0.19	0.99	HVO_RS01605	WP_004041208.1	10.11	11.95
0.19	0.47	HVO_RS04670	WP_004040983.1	48.15	57.07
0.18	0.89	HVO_RS20800	WP_171810345.1	16.21	19.03
0.18	0.13	HVO_RS05840	WP_004045347.1	171.99	201.96
0.18	0.27	HVO_RS06275	WP_004044596.1	97.44	114.71
0.18	1	HVO_RS06455	WP_013035471.1	6.29	7.37
0.18	0.79	HVO_RS07055	WP_004044435.1	16.59	19.54
0.18	0.29	HVO_RS07550	WP_004044342.1	87.01	102.44
0.18	0.38	HVO_RS08345	WP_004044177.1	68.65	80.37
0.18	0.1	HVO_RS08850	WP_004044072.1	207.91	243.96
0.18	0.43	HVO_RS08925	WP_004044056.1	63.97	75.02
0.18	0.47	HVO_RS09160	WP_004044013.1	56.12	65.65
0.18	0.75	HVO_RS09180	WP_004044009.1	29.23	34.27
0.18	0.092	HVO_RS09570	WP_004043927.1	214.51	252.48
0.18	0.54	HVO_RS10055	WP_004043823.1	43.69	51.3
0.18	0.00037	HVO_RS10210	WP_004043792.1	1110.73	1299.04
0.18	1	HVO_RS10550	WP_004043725.1	10.23	12
0.18	0.54	HVO_RS10720	WP_004043690.1	43.67	51.19
0.18	0.35	HVO_RS11040	WP_004043621.1	67.17	79
0.18	0.24	HVO_RS13450	WP_004041708.1	119.73	140.14
0.18	0.74	HVO_RS13975	WP_004041814.1	18.34	21.55
0.18	0.87	HVO_RS14415	WP_004041906.1	18.24	21.41
0.18	0.51	HVO_RS14925	WP_004042011.1	47.34	55.67
0.18	0.44	HVO_RS16070	WP_004042251.1	64.65	75.69
0.18	0.74	HVO_RS16255	WP_004042288.1	23.68	27.87
0.18	1	HVO_RS16660	WP_004042424.1	2.48	2.92
0.18	0.54	HVO_RS17135	WP_004042635.1	38.75	45.32
0.18	0.53	HVO_RS17470	WP_004042766.1	43.42	50.88
0.18	1	HVO_RS17490	WP_004042773.1	3.92	4.6
0.18	0.41	HVO_RS18895	WP_004044775.1	57.94	68.15
0.18	0.42	HVO_RS00665	WP_171810339.1	53.73	63.21
0.18	0.39	HVO_RS00670	WP_013034980.1	61.74	72.67
0.18	1	HVO_RS01025	WP_004041327.1	2.68	3.14
0.18	1	HVO_RS01445	WP_004041241.1	4.4	5.15
0.18	1	HVO_RS02750	WP_004043124.1	2.67	3.14
0.18	0.35	HVO_RS03790	WP_004040798.1	72.17	84.7
0.18	0.042	HVO_RS04055	WP_004040848.1	334.08	391.14
0.17	0.42	HVO_RS04725	WP_004044957.1	63.43	74.16
0.17	0.27	HVO_RS05490	WP_004045274.1	112.9	131.28
0.17	1	HVO_RS06055	WP_004044642.1	4.15	4.84
0.17	0.26	HVO_RS06080	WP_004044637.1	114.63	133.19
0.17	0.44	HVO_RS06135	WP_004044626.1	57.36	67.07
0.17	0.4	HVO_RS06425	WP_004044566.1	65	75.91
0.17	1	HVO_RS06470	WP_004044557.1	6.45	7.52
0.17	0.16	HVO_RS06625	WP_004044524.1	170.53	198.86
0.17	0.36	HVO_RS07440	WP_049914893.1	75.18	87.59
0.17	0.18	HVO_RS07570	WP_004044337.1	163.86	190.87
0.17	0.56	HVO_RS08140	WP_004044221.1	36.96	43.04
0.17	0.36	HVO_RS08350	WP_004044176.1	87.65	101.91
0.17	0.085	HVO_RS08410	WP_004044163.1	269.44	312.93
0.17	0.00024	HVO_RS08485	WP_004044148.1	1183.61	1383.75
0.17	0.33	HVO_RS09240	WP_004043997.1	90.47	105.31
0.17	0.12	HVO_RS09615	WP_004043918.1	205.36	239.9
0.17	0.094	HVO_RS10135	WP_013035425.1	230.31	269.29
0.17	0.91	HVO_RS10255	WP_004043784.1	9.29	10.8
0.17	0.0057	HVO_RS11710	WP_004043483.1	704.01	819.57
0.17	0.53	HVO_RS11765	WP_004043471.1	46.06	53.7
0.17	0.56	HVO_RS11815	WP_004043461.1	34.47	40.11
0.17	0.13	HVO_RS12290	WP_004041459.1	210.5	244.72
0.17	0.67	HVO_RS12305	WP_004041464.1	32.44	37.87
0.17	0.61	HVO_RS12880	WP_004041590.1	38.55	45.07
0.17	0.54	HVO_RS13280	WP_004041664.1	43.62	50.85
0.17	0.52	HVO_RS14285	WP_013035455.1	48.12	55.94
0.17	8.2e-14	HVO_RS14615	WP_004041947.1	5819.14	6760.72
0.17	0.47	HVO_RS15115	WP_004042054.1	53.71	62.45
0.17	0.52	HVO_RS15600	WP_004042154.1	45.54	53.15
0.17	0.76	HVO_RS15775	WP_004042194.1	26.79	31.19
0.17	0.13	HVO_RS15885	WP_004042215.1	206.81	240.18
0.17	0.54	HVO_RS16165	WP_004042270.1	41.16	48.02
0.17	0.38	HVO_RS16500	WP_004042352.1	79.07	92.12
0.17	0.2	HVO_RS16725	WP_004042452.1	141.34	164.9
0.17	0.28	HVO_RS16840	WP_004042496.1	99.08	115.84
0.17	0.33	HVO_RS16940	WP_004042539.1	83.11	97.02
0.17	0.19	HVO_RS17290	WP_004042699.1	160.68	186.65
0.17	0.68	HVO_RS18250	WP_004043045.1	32.79	38.19
0.17	0.59	HVO_RS18470	WP_004044665.1	35.2	41.08
0.17	0.12	HVO_RS19030	WP_004044828.1	198.81	232.17
0.17	0.63	HVO_RS19185	WP_004044896.1	39.2	45.58
0.17	1	HVO_RS00185	WP_004041115.1	4.44	5.19
0.17	0.0013	HVO_RS00315	WP_004041089.1	976.37	1135.87
0.17	0.51	HVO_RS00655	WP_013034997.1	57.61	67.28
0.17	0.71	HVO_RS00940	WP_004041343.1	31.03	36.06
0.17	0.16	HVO_RS01735	WP_004041176.1	189.63	220.31
0.17	0.48	HVO_RS04300	WP_004064851.1	53.92	62.98
0.17	0.93	HVO_RS04565	WP_004040962.1	9.97	11.61
0.16	0.18	HVO_RS05190	WP_004045188.1	181.6	210.34
0.16	0.13	HVO_RS05725	WP_004045324.1	216.51	251.04
0.16	0.36	HVO_RS05735	WP_004045326.1	95.63	110.71
0.16	0.54	HVO_RS06155	WP_004044622.1	41.47	48
0.16	0.00012	HVO_RS06635	WP_004044522.1	1584.26	1832.28
0.16	0.62	HVO_RS07310	WP_004044389.1	36.2	41.93
0.16	0.46	HVO_RS07460	WP_049914898.1	60.92	70.37
0.16	0.76	HVO_RS07620	WP_004044327.1	24.24	28.12
0.16	0.45	HVO_RS08085	WP_004044231.1	62.75	72.58
0.16	0.0046	HVO_RS08490	WP_004044146.1	860.16	992.44
0.16	0.58	HVO_RS08520	WP_004044140.1	50.51	58.28
0.16	0.22	HVO_RS08960	WP_004044049.1	157.03	181.22
0.16	0.35	HVO_RS09555	WP_004043930.1	92.58	106.93
0.16	0.27	HVO_RS10125	WP_004043808.1	118.5	137.17
0.16	0.097	HVO_RS10640	WP_004043706.1	278.86	322.52
0.16	0.33	HVO_RS10930	WP_004043643.1	95.53	110.76
0.16	0.94	HVO_RS11055	WP_004043618.1	6.82	7.9
0.16	0.044	HVO_RS11245	WP_004043581.1	412.86	477.32
0.16	0.19	HVO_RS11325	WP_004043564.1	151.29	175.6
0.16	0.47	HVO_RS12155	WP_004041430.1	61.42	70.93
0.16	0.39	HVO_RS12220	WP_004041444.1	77.26	89.51
0.16	0.8	HVO_RS13305	WP_004041676.1	22.43	26.02
0.16	0.26	HVO_RS13700	WP_004041758.1	122.1	141.62
0.16	0.097	HVO_RS13790	WP_004041776.1	276.24	319.62
0.16	0.59	HVO_RS13870	WP_004041792.1	48.22	55.67
0.16	0.35	HVO_RS14085	WP_004041836.1	87.36	101.02
0.16	0.29	HVO_RS14345	WP_004041892.1	117.77	136.35
0.16	0.43	HVO_RS14700	WP_004041963.1	74.61	86.13
0.16	0.84	HVO_RS14725	WP_004041968.1	20.65	23.84
0.16	0.42	HVO_RS15240	WP_004042083.1	68.71	79.64
0.16	0.24	HVO_RS15315	WP_004042098.1	142.33	164.36
0.16	0.24	HVO_RS15395	WP_004042114.1	139.64	161.19
0.16	1	HVO_RS15665	WP_004042170.1	6.04	6.97
0.16	0.58	HVO_RS15935	WP_004042224.1	45.48	52.48
0.16	0.16	HVO_RS15950	WP_004042227.1	184.72	214.26
0.16	0.19	HVO_RS16410	WP_004042323.1	171.25	197.58
0.16	0.4	HVO_RS16805	WP_004042484.1	77.67	90.06
0.16	0.085	HVO_RS16810	WP_004042485.1	299.67	346.04
0.16	0.46	HVO_RS16880	WP_013035450.1	70.87	82.03
0.16	0.83	HVO_RS20290	CDS	20.3	23.5
0.16	0.34	HVO_RS17300	WP_004042701.1	89.36	103.12
0.16	1	HVO_RS18655	WP_013035604.1	8.67	10
0.16	0.4	HVO_RS18670	WP_004044705.1	82.67	95.79
0.16	0.00083	HVO_RS19015	WP_004044823.1	1157.95	1340.72
0.16	0.49	HVO_RS19220	WP_004044909.1	64.75	74.72
0.16	0.011	HVO_RS00300	WP_004041092.1	643.95	745.42
0.16	1	HVO_RS00930	WP_049914740.1	3.18	3.68
0.16	0.98	HVO_RS00995	WP_004041332.1	4.97	5.74
0.16	0.49	HVO_RS01355	WP_004041259.1	57.16	65.95
0.16	0.26	HVO_RS02580	WP_004043089.1	127.33	147.44
0.16	0.9	HVO_RS03070	WP_004043191.1	10.57	12.26
0.16	0.67	HVO_RS03470	WP_013035210.1	30.08	34.85
0.16	0.97	HVO_RS03680	WP_013035139.1	13.4	15.51
0.16	0.56	HVO_RS04010	WP_004040839.1	47.02	54.48
0.15	0.26	HVO_RS04920	WP_004045051.1	148.09	169.76
0.15	0.33	HVO_RS05030	WP_004045110.1	118.81	136.18
0.15	0.36	HVO_RS05065	WP_004045125.1	102.93	118.48
0.15	0.47	HVO_RS05280	WP_004045233.1	71.81	82.57
0.15	0.34	HVO_RS05580	WP_004045294.1	111.96	128.57
0.15	0.79	HVO_RS05965	WP_004045377.1	30.48	34.95
0.15	0.35	HVO_RS06430	WP_004044565.1	102.35	117.8
0.15	0.86	HVO_RS06550	WP_004044540.1	18.86	21.66
0.15	0.51	HVO_RS06770	WP_004044493.1	70.89	81.49
0.15	0.0027	HVO_RS07045	WP_004044437.1	1093.91	1255.29
0.15	0.56	HVO_RS07850	WP_004044281.1	49.86	57.38
0.15	0.067	HVO_RS08040	WP_004044241.1	402.45	460.98
0.15	0.46	HVO_RS08390	WP_004044167.1	71.25	81.94
0.15	0.53	HVO_RS08550	WP_004044134.1	53.91	61.83
0.15	0.42	HVO_RS08625	WP_004044118.1	82.09	94.06
0.15	0.29	HVO_RS09100	WP_004044021.1	130.95	150.17
0.15	0.59	HVO_RS09105	WP_004044019.1	40.69	46.92
0.15	0.21	HVO_RS09195	WP_004044006.1	172.04	197.78
0.15	0.35	HVO_RS09610	WP_004043919.1	99.9	114.83
0.15	0.51	HVO_RS20930	WP_013035245.1	58.38	66.95
0.15	0.084	HVO_RS11385	WP_013035442.1	312.2	359.36
0.15	0.21	HVO_RS11395	WP_004043550.1	179.24	206.05
0.15	0.52	HVO_RS11895	WP_004043445.1	53.47	61.61
0.15	0.56	HVO_RS12215	WP_004041443.1	55.22	63.59
0.15	0.23	HVO_RS12540	WP_004041523.1	154.78	177.55
0.15	1	HVO_RS12585	WP_004041532.1	1.97	2.26
0.15	0.12	HVO_RS12710	WP_004041556.1	257.14	296.18
0.15	1	HVO_RS13235	WP_004041656.1	6.63	7.63
0.15	0.4	HVO_RS20980	WP_013035284.1	82.77	95.41
0.15	1	HVO_RS13375	WP_004041690.1	13.59	15.66
0.15	0.11	HVO_RS20985	WP_004041755.1	302.68	347.16
0.15	0.017	HVO_RS13875	WP_013035395.1	642.98	739.25
0.15	1	HVO_RS14835	WP_004041992.1	13.56	15.59
0.15	0.41	HVO_RS14990	WP_004042023.1	88.89	101.86
0.15	0.56	HVO_RS15075	WP_013035373.1	55.34	63.55
0.15	0.43	HVO_RS15190	WP_004042072.1	69.71	80.23
0.15	0.31	HVO_RS15415	WP_004042118.1	129.53	148.71
0.15	0.7	HVO_RS16170	WP_004042271.1	30.77	35.44
0.15	0.36	HVO_RS16510	WP_004042357.1	93.45	107.61
0.15	0.73	HVO_RS16700	CDS	26.33	30.22
0.15	0.047	HVO_RS17165	WP_004042648.1	438.59	504.36
0.15	1	HVO_RS17235	WP_004042674.1	12.29	14.09
0.15	0.29	HVO_RS17415	WP_004042749.1	113.05	130.34
0.15	0.55	HVO_RS17880	WP_004042946.1	59.76	68.71
0.15	0.71	HVO_RS18365	WP_013035341.1	39.1	44.8
0.15	0.43	HVO_RS18935	WP_004044786.1	85.16	97.71
0.15	0.49	HVO_RS19235	WP_004044915.1	62.7	71.94
0.15	0.93	HVO_RS19245	WP_004044919.1	17.84	20.54
0.15	0.61	HVO_RS19250	WP_004044920.1	41.45	47.64
0.15	0.86	HVO_RS00220	WP_004041108.1	20.95	24.12
0.15	0.82	HVO_RS00410	WP_004041070.1	23.17	26.57
0.15	1	HVO_RS00415	WP_144064014.1	11	12.62
0.15	1	HVO_RS00440	WP_004041064.1	13	14.94
0.15	1	HVO_RS00505	WP_004041051.1	3.54	4.06
0.15	1	HVO_RS00605	WP_004041031.1	0.36	0.4
0.15	0.86	HVO_RS00990	WP_004041333.1	18.18	20.9
0.15	1	HVO_RS01690	WP_004041191.1	2.35	2.7
0.15	0.46	HVO_RS01705	WP_004041188.1	68.63	78.92
0.15	0.92	HVO_RS01830	WP_004041155.1	9.39	10.77
0.15	0.54	HVO_RS02465	WP_004968172.1	56.91	65.36
0.15	0.93	HVO_RS02605	WP_013035056.1	13.95	16.06
0.15	0.81	HVO_RS03745	WP_004041391.1	25.71	29.51
0.15	1	HVO_RS03890	WP_004040815.1	9.24	10.61
0.15	0.23	HVO_RS04175	WP_004040873.1	181.46	208.17
0.15	0.14	HVO_RS04210	WP_004040880.1	243.81	280.27
0.15	0.98	HVO_RS04260	WP_004040890.1	8.92	10.23
0.15	0.035	HVO_RS04350	WP_004040919.1	521.02	597.31
0.15	0.6	HVO_RS04595	WP_004040968.1	48.89	56.31
0.14	0.54	HVO_RS05080	WP_004045132.1	72.81	82.99
0.14	0.34	HVO_RS06655	WP_004044518.1	117.53	134.4
0.14	0.12	HVO_RS07010	WP_013035627.1	290.95	332.63
0.14	0.85	HVO_RS07060	WP_004044434.1	29.32	33.39
0.14	0.81	HVO_RS07140	WP_004044419.1	25.46	29.08
0.14	0.46	HVO_RS07870	WP_004044276.1	84.29	96.44
0.14	0.71	HVO_RS08945	WP_013035477.1	39.07	44.75
0.14	0.76	HVO_RS09095	WP_004044022.1	27.19	30.96
0.14	0.0086	HVO_RS09225	WP_004044000.1	861.08	985.46
0.14	0.5	HVO_RS09245	WP_004043996.1	73.53	83.76
0.14	0.69	HVO_RS09370	WP_004043968.1	36.07	41.31
0.14	0.89	HVO_RS10010	WP_013035120.1	13.18	15.06
0.14	0.51	HVO_RS10325	WP_004043771.1	60.92	69.72
0.14	1	HVO_RS10480	WP_004043739.1	12.34	14.06
0.14	1	HVO_RS10555	WP_004043724.1	10.02	11.4
0.14	0.15	HVO_RS10670	WP_004043700.1	264.5	302.08
0.14	0.24	HVO_RS10790	WP_004043673.1	178.11	203.55
0.14	0.37	HVO_RS11995	WP_013035391.1	109.68	124.92
0.14	0.68	HVO_RS12800	WP_004041575.1	43.67	49.7
0.14	0.58	HVO_RS12955	WP_004041606.1	58.77	67.21
0.14	0.16	HVO_RS13160	WP_004041641.1	263.24	299.71
0.14	1	HVO_RS13240	WP_004041657.1	7.2	8.21
0.14	1	HVO_RS13255	WP_004041660.1	8.62	9.87
0.14	0.42	HVO_RS13580	WP_004041732.1	87.38	99.65
0.14	0.45	HVO_RS13590	WP_013035360.1	91.22	104.34
0.14	0.5	HVO_RS14290	WP_004041878.1	73.49	83.87
0.14	0.24	HVO_RS14395	WP_004041902.1	175.39	200.82
0.14	0.01	HVO_RS14495	WP_004041922.1	811.46	928.75
0.14	0.42	HVO_RS14640	WP_004041953.1	92.33	105.38
0.14	0.48	HVO_RS15445	WP_004042124.1	69.79	79.56
0.14	0.65	HVO_RS15790	WP_004042197.1	50.94	57.95
0.14	0.71	HVO_RS15795	WP_013035522.1	36.71	41.91
0.14	0.24	HVO_RS16035	WP_004042244.1	178.47	203.87
0.14	0.32	HVO_RS16155	WP_004042268.1	123.84	141.31
0.14	1	HVO_RS16325	WP_004042303.1	2.13	2.44
0.14	9.4e-06	HVO_RS16800	WP_004042483.1	2648.75	3029.32
0.14	0.67	HVO_RS16950	WP_004042543.1	51.34	58.49
0.14	0.31	HVO_RS17280	WP_004042693.1	134.81	154.08
0.14	0.24	HVO_RS17285	WP_049914830.1	178.77	203.5
0.14	0.65	HVO_RS17335	WP_004042717.1	48.09	54.71
0.14	0.28	HVO_RS17500	WP_004042777.1	142.16	162.7
0.14	1	HVO_RS17510	WP_004042781.1	14.39	16.45
0.14	0.44	HVO_RS17685	WP_004042861.1	96.49	110
0.14	0.75	HVO_RS17790	WP_004042904.1	34.92	39.77
0.14	0.57	HVO_RS18410	WP_004044653.1	58.34	66.39
0.14	0.36	HVO_RS18575	WP_004044686.1	103.25	118.2
0.14	0.42	HVO_RS18715	WP_004044715.1	92.05	105.37
0.14	0.39	HVO_RS19180	WP_004044895.1	115.97	131.92
0.14	1	HVO_RS00055	WP_004041142.1	9.84	11.19
0.14	1	HVO_RS01180	WP_004041296.1	3.13	3.56
0.14	0.52	HVO_RS01335	WP_004041264.1	66.89	76.28
0.14	1	HVO_RS01595	WP_004041210.1	2.64	3.01
0.14	1	HVO_RS02405	WP_004062180.1	8	9.14
0.14	0.55	HVO_RS02585	WP_004043090.1	62.72	71.41
0.14	0.22	HVO_RS02795	WP_004043134.1	198.58	226.45
0.14	0.48	HVO_RS02940	WP_004043162.1	64.45	73.77
0.14	0.78	HVO_RS03895	CDS	22.04	25.15
0.14	0.23	HVO_RS03925	WP_004040822.1	179.47	204.77
0.14	0.0031	HVO_RS04295	WP_049941497.1	1105.93	1266.15
0.13	0.17	HVO_RS05335	WP_049914910.1	260.95	295.77
0.13	0.55	HVO_RS05630	WP_004045305.1	70.83	80.52
0.13	0.62	HVO_RS05730	WP_004045325.1	55.07	62.51
0.13	0.22	HVO_RS05950	WP_004045373.1	222.65	252.21
0.13	0.34	HVO_RS06305	WP_004044590.1	136.25	154.6
0.13	0.36	HVO_RS06715	WP_004044504.1	142.75	161.75
0.13	0.31	HVO_RS06940	WP_004044458.1	151.25	171.77
0.13	0.19	HVO_RS07000	WP_004044446.1	228.14	259.21
0.13	0.55	HVO_RS07050	WP_004044436.1	68.18	77.38
0.13	0.17	HVO_RS07080	WP_004044429.1	247.46	281.4
0.13	0.55	HVO_RS07590	WP_004044333.1	81.67	92.33
0.13	1	HVO_RS07600	WP_013035589.1	7.35	8.32
0.13	0.039	HVO_RS08480	WP_004044149.1	694.79	785.19
0.13	0.23	HVO_RS08560	WP_004044131.1	206.25	234.49
0.13	0.9	HVO_RS09645	WP_004043913.1	21.98	24.89
0.13	0.38	HVO_RS09900	WP_004043855.1	124.03	140.32
0.13	0.34	HVO_RS09925	WP_004043850.1	143.42	163.09
0.13	0.36	HVO_RS10835	WP_004043663.1	134.61	152.98
0.13	0.19	HVO_RS11010	WP_004043627.1	246.76	279.68
0.13	0.18	HVO_RS11140	WP_004043601.1	285.46	322.54
0.13	0.84	HVO_RS11555	CDS	31.9	36.26
0.13	0.39	HVO_RS11640	WP_004043497.1	124.89	141.13
0.13	0.55	HVO_RS12875	WP_004041589.1	76.2	86.27
0.13	0.92	HVO_RS13400	WP_004041695.1	21.25	24.01
0.13	0.44	HVO_RS13630	WP_004041743.1	104.81	118.41
0.13	0.8	HVO_RS13865	CDS	33.68	38.19
0.13	0.91	HVO_RS14220	WP_004041865.1	10.71	12.18
0.13	0.98	HVO_RS14330	WP_004041889.1	12.27	13.88
0.13	0.61	HVO_RS14430	WP_004041909.1	62.9	71.48
0.13	0.42	HVO_RS15805	WP_004042200.1	103.17	116.79
0.13	0.38	HVO_RS16290	WP_004042296.1	121.03	136.76
0.13	0.57	HVO_RS16605	WP_004042402.1	53.07	60.36
0.13	0.38	HVO_RS17595	WP_081442894.1	118	133.97
0.13	0.24	HVO_RS17630	WP_004042840.1	194.31	220.69
0.13	0.8	HVO_RS18510	WP_004044672.1	36.6	41.39
0.13	0.57	HVO_RS18590	WP_004044689.1	63.97	72.46
0.13	0.53	HVO_RS18745	WP_004044721.1	69.89	79.12
0.13	0.0003	HVO_RS19020	WP_004044825.1	2014.96	2287.68
0.13	0.1	HVO_RS00245	WP_013034971.1	369.31	419.81
0.13	0.037	HVO_RS00265	WP_004041099.1	663.52	751.09
0.13	0.56	HVO_RS00635	WP_004041025.1	63.35	71.83
0.13	0.93	HVO_RS01380	WP_004041254.1	17.28	19.64
0.13	1	HVO_RS01675	WP_004041194.1	1.27	1.44
0.13	0.38	HVO_RS01795	WP_004041163.1	126.53	142.96
0.13	0.23	HVO_RS01810	WP_004041159.1	218.78	248.06
0.13	0.63	HVO_RS02680	WP_004043108.1	45.09	50.99
0.13	0.85	HVO_RS02885	WP_004043152.1	29.38	33.38
0.13	0.95	HVO_RS03045	WP_004043186.1	20.07	22.7
0.13	0.4	HVO_RS03265	WP_004043230.1	107.03	121.39
0.13	0.4	HVO_RS04095	WP_004040856.1	112.38	127.26
0.13	0.44	HVO_RS04310	WP_004040907.1	101.66	114.96
0.13	1	HVO_RS04430	WP_004040935.1	0.51	0.58
0.13	0.56	HVO_RS04665	WP_004040982.1	55.58	63.04
0.12	0.37	HVO_RS04795	WP_004044996.1	144.23	161.79
0.12	0.0014	HVO_RS05170	WP_004045182.1	1871.89	2108.33
0.12	0.62	HVO_RS05400	WP_004045256.1	63.36	71.42
0.12	0.32	HVO_RS05900	WP_013035407.1	186.29	209.7
0.12	0.5	HVO_RS05940	WP_004045371.1	90.26	101.36
0.12	1	HVO_RS06010	WP_004045398.1	9.85	11.07
0.12	0.17	HVO_RS07215	WP_004044405.1	307.29	346.58
0.12	0.58	HVO_RS07340	WP_004044382.1	61.85	69.7
0.12	0.32	HVO_RS07545	WP_004044343.1	157.45	177.54
0.12	1	HVO_RS07605	WP_004044330.1	2.94	3.31
0.12	0.84	HVO_RS07890	WP_004044272.1	32.06	36.09
0.12	0.46	HVO_RS07970	WP_004044255.1	105.92	118.95
0.12	0.67	HVO_RS07995	WP_004044250.1	51.74	58.09
0.12	0.51	HVO_RS09090	WP_004044023.1	90.67	101.73
0.12	0.97	HVO_RS09110	WP_004044018.1	16.21	18.31
0.12	0.56	HVO_RS09190	WP_013035636.1	68.71	77.45
0.12	0.00011	HVO_RS09355	WP_004043971.1	3048.59	3421.76
0.12	0.44	HVO_RS10155	WP_004043802.1	120.87	135.7
0.12	0.18	HVO_RS10305	WP_004043775.1	301.43	339.5
0.12	0.95	HVO_RS10440	WP_004043747.1	8.88	10.03
0.12	0.81	HVO_RS10730	WP_004043688.1	31.31	35.18
0.12	0.29	HVO_RS10815	WP_004043666.1	207.73	233.26
0.12	0.45	HVO_RS11290	WP_004043571.1	129.31	145.07
0.12	0.21	HVO_RS11300	WP_004043569.1	288.61	324.77
0.12	0.57	HVO_RS11425	WP_049914874.1	79.93	90.19
0.12	0.62	HVO_RS11520	WP_004043524.1	71.81	80.81
0.12	1	HVO_RS11890	WP_004043446.1	10.4	11.73
0.12	0.3	HVO_RS11915	WP_013035585.1	189.51	213.96
0.12	0.62	HVO_RS11980	WP_004043427.1	63.45	71.4
0.12	0.63	HVO_RS12140	WP_004041427.1	66.58	75.03
0.12	0.41	HVO_RS12340	WP_004041479.1	128.7	144.75
0.12	0.89	HVO_RS12495	WP_004041513.1	25.06	28.24
0.12	0.63	HVO_RS12730	WP_004041560.1	63.97	72.14
0.12	0.32	HVO_RS13155	WP_004041640.1	189.52	212.88
0.12	1	HVO_RS13245	WP_004041658.1	4.47	5.04
0.12	0.21	HVO_RS13470	WP_004041716.1	263.7	296.75
0.12	0.088	HVO_RS13690	WP_004041756.1	541.45	607.62
0.12	0.74	HVO_RS13705	WP_004041759.1	48.94	55.05
0.12	0.67	HVO_RS13830	WP_004041784.1	57.3	64.41
0.12	0.52	HVO_RS13835	WP_004041785.1	80.51	90.5
0.12	0.55	HVO_RS13840	WP_004041786.1	76.72	86.34
0.12	0.51	HVO_RS21000	WP_004041794.1	98.68	110.78
0.12	0.99	HVO_RS14070	CDS	7.06	7.93
0.12	0.25	HVO_RS14180	WP_004041855.1	224.67	252.87
0.12	0.35	HVO_RS14200	WP_004041860.1	158.47	178.57
0.12	0.83	HVO_RS14235	WP_004041868.1	26.17	29.54
0.12	0.63	HVO_RS14475	WP_004041918.1	58.55	65.89
0.12	0.27	HVO_RS14705	WP_004041964.1	199.62	225.14
0.12	0.63	HVO_RS15350	WP_004042105.1	61.24	68.92
0.12	0.23	HVO_RS16175	WP_004042272.1	253.46	285.6
0.12	0.82	HVO_RS16575	WP_049914820.1	40.08	44.96
0.12	0.36	HVO_RS16945	WP_004042542.1	159.32	179.58
0.12	0.82	HVO_RS17210	WP_004042663.1	37.31	41.88
0.12	0.35	HVO_RS17690	WP_004042862.1	144.97	163.22
0.12	0.65	HVO_RS17695	WP_004042869.1	53.92	60.81
0.12	0.2	HVO_RS17825	WP_004042917.1	266.6	300.73
0.12	0.54	HVO_RS17885	WP_004042948.1	81.03	91.51
0.12	0.57	HVO_RS18075	WP_004043014.1	80.01	90.15
0.12	0.51	HVO_RS18225	WP_004043040.1	87.47	98.62
0.12	0.54	HVO_RS18605	WP_004044692.1	83.96	94.45
0.12	0.37	HVO_RS18815	WP_004044747.1	147.26	165.69
0.12	0.34	HVO_RS19165	WP_004044889.1	159.8	180.14
0.12	1	HVO_RS19485	CDS	4.99	5.59
0.12	0.96	HVO_RS00725	WP_081442862.1	13.53	15.29
0.12	1	HVO_RS00785	WP_004041375.1	3.45	3.89
0.12	0.64	HVO_RS02705	WP_004043113.1	56.46	63.37
0.12	1	HVO_RS02835	WP_004043142.1	4.63	5.21
0.12	1	HVO_RS03140	WP_004043205.1	3.17	3.57
0.12	0.67	HVO_RS03250	WP_004043227.1	49.24	55.38
0.12	0.53	HVO_RS03615	WP_004043294.1	78.48	88.1
0.12	0.63	HVO_RS04100	WP_049914680.1	64.03	71.88
0.12	0.063	HVO_RS04125	WP_004040863.1	548.64	619.31
0.12	0.51	HVO_RS04235	WP_013035071.1	87.43	98.7
0.12	0.69	HVO_RS04585	WP_004040966.1	49.75	56.09
0.11	0.44	HVO_RS04820	WP_004045005.1	123.62	138.33
0.11	0.95	HVO_RS04855	WP_004045023.1	18.86	21.08
0.11	0.37	HVO_RS05330	WP_004045242.1	157.97	177.03
0.11	0.13	HVO_RS05520	WP_004045281.1	461.3	516.68
0.11	0.32	HVO_RS05830	WP_004045345.1	208.54	233.05
0.11	0.37	HVO_RS06065	WP_004044640.1	177.16	197.63
0.11	0.63	HVO_RS06335	WP_004044582.1	66.67	74.48
0.11	0.95	HVO_RS06740	WP_004044499.1	20.22	22.65
0.11	0.9	HVO_RS07170	WP_004044413.1	27.98	31.3
0.11	0.5	HVO_RS07525	WP_004044347.1	105.96	118.42
0.11	0.93	HVO_RS07555	WP_004044341.1	23.37	26.14
0.11	0.29	HVO_RS07815	WP_004044289.1	210.38	235.66
0.11	0.27	HVO_RS07835	WP_004044284.1	233.93	262.2
0.11	0.34	HVO_RS08075	WP_004044233.1	197.71	220.52
0.11	0.37	HVO_RS08120	WP_004044225.1	154.65	173.46
0.11	0.81	HVO_RS08605	WP_013035511.1	45.54	50.81
0.11	0.17	HVO_RS08720	WP_004044098.1	411.91	459.15
0.11	0.66	HVO_RS08975	WP_004044046.1	73.49	82.3
0.11	0.53	HVO_RS09040	WP_004044033.1	91.71	102.4
0.11	0.5	HVO_RS09055	WP_004044030.1	92.73	103.95
0.11	0.68	HVO_RS09075	WP_004044026.1	52.42	58.7
0.11	0.54	HVO_RS09605	WP_004043920.1	100.48	111.95
0.11	0.69	HVO_RS10020	WP_004043830.1	55.67	62.14
0.11	1	HVO_RS10110	WP_004043811.1	17.27	19.29
0.11	0.63	HVO_RS10120	WP_004043809.1	69.47	77.51
0.11	0.13	HVO_RS10175	WP_013035444.1	451.07	504.8
0.11	0.13	HVO_RS10400	WP_004043755.1	468.73	523.43
0.11	0.47	HVO_RS10620	WP_004043710.1	117.48	131.49
0.11	0.52	HVO_RS10885	WP_004043653.1	102.22	114.22
0.11	0.51	HVO_RS10920	WP_004043645.1	101.72	113.78
0.11	0.58	HVO_RS11130	WP_013035559.1	83.42	93.07
0.11	0.39	HVO_RS11445	WP_004043539.1	149.41	167.29
0.11	0.67	HVO_RS11575	WP_004043510.1	68.36	76.59
0.11	0.61	HVO_RS11690	WP_004043487.1	66.14	74.14
0.11	0.53	HVO_RS12080	WP_004041415.1	110.69	123.5
0.11	0.45	HVO_RS12635	WP_004041542.1	132.4	147.52
0.11	0.32	HVO_RS12675	WP_004041550.1	202.82	227.25
0.11	0.069	HVO_RS12900	WP_004041594.1	640.57	717.91
0.11	0.3	HVO_RS13150	WP_004041639.1	205.81	230.64
0.11	0.66	HVO_RS13300	WP_013035554.1	54.65	60.9
0.11	0.58	HVO_RS13350	WP_004041685.1	78.27	87.67
0.11	0.23	HVO_RS13680	WP_004041753.1	315	350.96
0.11	0.51	HVO_RS13775	WP_004041773.1	107.08	119.49
0.11	0.88	HVO_RS13855	WP_004041789.1	24.49	27.47
0.11	0.67	HVO_RS13960	WP_013035655.1	57.33	64.29
0.11	0.48	HVO_RS14060	WP_004041831.1	126.95	141.65
0.11	0.18	HVO_RS20225	CDS	343.14	384.06
0.11	0.76	HVO_RS15025	WP_004042031.1	44.2	49.39
0.11	0.64	HVO_RS15120	WP_004042058.1	67.4	75.28
0.11	0.78	HVO_RS15375	WP_004042110.1	36.07	40.43
0.11	0.76	HVO_RS15460	WP_004042127.1	38.49	43.05
0.11	0.84	HVO_RS15960	WP_004042229.1	27.5	30.78
0.11	0.58	HVO_RS16145	WP_004042266.1	80.65	90.45
0.11	0.29	HVO_RS16390	WP_004042317.1	201.76	226.28
0.11	0.26	HVO_RS16615	WP_004042406.1	246.52	275.91
0.11	0.51	HVO_RS16750	WP_004042461.1	88.19	98.81
0.11	0.68	HVO_RS16915	WP_004042529.1	63.46	70.73
0.11	0.15	HVO_RS17160	WP_004042645.1	447.65	499.49
0.11	0.35	HVO_RS17600	WP_004042827.1	174.54	195.74
0.11	0.0089	HVO_RS17865	WP_004042941.1	1446.19	1618.12
0.11	0.2	HVO_RS18195	WP_004043035.1	352.38	393.1
0.11	0.18	HVO_RS18810	WP_013035541.1	390.55	435.76
0.11	1	HVO_RS00200	WP_004041112.1	10.53	11.74
0.11	0.064	HVO_RS00255	WP_004041101.1	749.11	835.66
0.11	0.45	HVO_RS00945	WP_004041342.1	116.52	130.34
0.11	1	HVO_RS01220	CDS	0.46	0.52
0.11	1	HVO_RS01250	WP_004041281.1	10.53	11.78
0.11	0.98	HVO_RS01395	WP_004041251.1	18.97	21.19
0.11	1	HVO_RS01410	WP_004041248.1	5.41	6.03
0.11	1	HVO_RS01790	WP_004041164.1	8.92	9.98
0.11	0.71	HVO_RS02800	WP_004043135.1	56.02	62.69
0.11	0.97	HVO_RS03370	WP_004043251.1	18.31	20.4
0.11	0.85	HVO_RS04475	WP_004040944.1	32.59	36.35
0.11	1	HVO_RS04525	WP_013035093.1	1.34	1.49
0.1	0.48	HVO_RS04835	WP_004045014.1	129.6	144.36
0.1	0.58	HVO_RS04845	WP_004045019.1	102.85	114.45
0.1	0.21	HVO_RS04960	WP_004045074.1	397.11	439.58
0.1	0.7	HVO_RS05360	WP_004045248.1	70.07	77.92
0.1	0.99	HVO_RS05445	WP_004045265.1	18.56	20.63
0.1	0.82	HVO_RS05665	WP_004045312.1	43.04	47.92
0.1	0.35	HVO_RS05780	WP_004045335.1	207.35	230.84
0.1	0.59	HVO_RS06075	WP_004044638.1	95.17	105.53
0.1	0.48	HVO_RS06315	WP_004044586.1	143.26	158.87
0.1	1	HVO_RS06500	WP_004044550.1	1.95	2.17
0.1	0.9	HVO_RS06525	WP_004044545.1	28.05	31.06
0.1	0.8	HVO_RS06670	WP_004044515.1	36.83	40.95
0.1	0.91	HVO_RS07390	WP_004044373.1	28.65	31.83
0.1	0.5	HVO_RS07690	WP_004044313.1	128.4	142.83
0.1	0.94	HVO_RS07930	WP_004044264.1	13.56	15.05
0.1	0.11	HVO_RS08265	WP_004044194.1	604.25	671.92
0.1	0.91	HVO_RS08435	WP_004044158.1	20.73	23
0.1	0.7	HVO_RS09350	WP_013035247.1	72.71	80.88
0.1	0.73	HVO_RS09470	WP_004043947.1	65.54	72.95
0.1	0.54	HVO_RS09625	WP_004043916.1	117.3	130.25
0.1	0.33	HVO_RS09735	WP_004043891.1	202.66	225.7
0.1	0.43	HVO_RS09815	WP_004043874.1	172.07	191.07
0.1	0.62	HVO_RS09855	WP_004043864.1	83.09	92.31
0.1	0.51	HVO_RS10060	WP_004043822.1	142.71	157.97
0.1	0.99	HVO_RS10370	WP_004043761.1	16.46	18.23
0.1	0.026	HVO_RS10415	WP_004043752.1	1272.06	1412.05
0.1	0.37	HVO_RS10605	WP_013035267.1	207.27	230.16
0.1	0.79	HVO_RS10805	CDS	47.98	53.31
0.1	0.27	HVO_RS20130	WP_013035531.1	276.86	307.96
0.1	0.7	HVO_RS11235	WP_004043583.1	61.43	68.3
0.1	0.45	HVO_RS11340	WP_004043561.1	162.9	180.97
0.1	0.13	HVO_RS11725	WP_004043480.1	502.39	559.17
0.1	0.5	HVO_RS11770	WP_004043470.1	142.09	157.23
0.1	0.3	HVO_RS12320	WP_004041469.1	277.18	307.14
0.1	0.99	HVO_RS12490	WP_004041512.1	9.76	10.83
0.1	1	HVO_RS12940	WP_004041603.1	11.81	13.06
0.1	0.87	HVO_RS13370	WP_004041689.1	27.81	30.86
0.1	0.45	HVO_RS13665	WP_004041750.1	138.62	153.97
0.1	0.76	HVO_RS14095	WP_004041838.1	52.83	58.6
0.1	0.35	HVO_RS14655	WP_049914806.1	234.19	259.3
0.1	1	HVO_RS21030	WP_004041982.1	2.38	2.65
0.1	0.54	HVO_RS14935	WP_004042013.1	100.46	111.81
0.1	1	HVO_RS15010	WP_004042028.1	12.57	13.94
0.1	0.53	HVO_RS15065	WP_004042039.1	127.73	141.51
0.1	0.57	HVO_RS15220	WP_004042078.1	94.55	105.19
0.1	0.12	HVO_RS15480	WP_004042131.1	562.59	625.38
0.1	0.64	HVO_RS15965	WP_004042230.1	70.55	78.05
0.1	0.57	HVO_RS16485	WP_004042347.1	113.36	125.97
0.1	1	HVO_RS21090	WP_158544173.1	9.84	10.92
0.1	0.52	HVO_RS17130	WP_004042632.1	126.83	140.43
0.1	1.8e-06	HVO_RS17935	WP_004042968.1	6658.94	7382.35
0.1	0.65	HVO_RS18090	WP_004043016.1	90.38	100.14
0.1	0.87	HVO_RS18435	WP_004044658.1	41.77	46.24
0.1	0.49	HVO_RS18525	WP_004044675.1	133.11	147.47
0.1	0.77	HVO_RS18610	WP_004044693.1	47.27	52.45
0.1	0.86	HVO_RS18650	WP_004044701.1	27.03	30.1
0.1	0.87	HVO_RS18940	WP_004044788.1	33.68	37.5
0.1	0.92	HVO_RS19205	WP_004044904.1	28.74	31.84
0.1	0.97	HVO_RS01270	WP_004041277.1	14.35	15.92
0.1	0.97	HVO_RS01400	WP_004041250.1	17.69	19.6
0.1	1	HVO_RS01510	WP_004041227.1	0.84	0.93
0.1	0.55	HVO_RS01875	WP_004040992.1	101.44	112.87
0.1	1	HVO_RS02155	WP_013035018.1	1.97	2.18
0.1	0.91	HVO_RS02575	WP_013035113.1	28.64	31.8
0.1	1	HVO_RS02665	WP_004043105.1	10.6	11.73
0.1	0.77	HVO_RS03620	WP_004043295.1	44.58	49.48
0.1	0.65	HVO_RS03785	WP_004040797.1	70.65	78.31
0.1	0.53	HVO_RS04220	WP_004040882.1	103.14	114.72
0.1	0.77	HVO_RS04325	WP_004040913.1	55.88	62.15
0.1	1	HVO_RS04380	WP_004040925.1	2.95	3.27
0.1	1	HVO_RS04400	WP_004040929.1	4.23	4.71
0.1	1	HVO_RS04420	WP_004040933.1	0.41	0.45
0.09	0.32	HVO_RS04780	WP_004044977.1	285.03	315.29
0.09	0.84	HVO_RS04885	WP_004045041.1	43.81	48.46
0.09	0.74	HVO_RS04900	WP_004045044.1	71.77	79.18
0.09	0.64	HVO_RS04905	WP_004045045.1	89.67	99.11
0.09	0.65	HVO_RS04910	WP_004045048.1	96.14	105.93
0.09	0.48	HVO_RS05140	WP_004045168.1	143.33	158.22
0.09	0.46	HVO_RS05235	WP_004045209.1	181.01	199.71
0.09	0.96	HVO_RS05485	WP_049914912.1	29.67	32.77
0.09	0.7	HVO_RS05510	WP_004045279.1	75.77	83.6
0.09	0.29	HVO_RS05555	WP_004045288.1	313.47	346.55
0.09	0.8	HVO_RS05575	WP_004045293.1	54.05	59.72
0.09	0.86	HVO_RS06125	WP_004044628.1	38.71	42.78
0.09	0.24	HVO_RS06735	WP_004044500.1	402.68	444.05
0.09	0.67	HVO_RS06835	WP_004044480.1	85.69	94.47
0.09	0.31	HVO_RS07175	WP_004044412.1	321.17	353.26
0.09	0.38	HVO_RS07220	WP_004044404.1	258.62	284.47
0.09	0.53	HVO_RS20850	WP_004065234.1	147.72	162.31
0.09	0.066	HVO_RS07845	WP_004044282.1	939.54	1039.34
0.09	0.92	HVO_RS07855	WP_004044280.1	40.84	44.88
0.09	0.78	HVO_RS07905	WP_004044269.1	53.43	58.74
0.09	1	HVO_RS07965	WP_013035430.1	17.23	18.99
0.09	0.74	HVO_RS08025	WP_004044244.1	77.9	85.6
0.09	0.057	HVO_RS08055	WP_004044237.1	1028.12	1136.66
0.09	0.49	HVO_RS08130	WP_004044223.1	150.3	165.72
0.09	0.52	HVO_RS08210	WP_013035240.1	160.29	176.7
0.09	0.67	HVO_RS08335	WP_004044180.1	68.98	76.19
0.09	0.57	HVO_RS08380	WP_004044169.1	130.62	143.55
0.09	0.53	HVO_RS09085	WP_004044024.1	125.49	138.65
0.09	0.76	HVO_RS09165	WP_004044012.1	61.37	67.54
0.09	1	HVO_RS09340	WP_004043975.1	6.09	6.74
0.09	0.75	HVO_RS09685	WP_004043905.1	64.04	70.37
0.09	0.34	HVO_RS09755	WP_004043887.1	286.74	315.14
0.09	0.88	HVO_RS09860	WP_004043863.1	39.35	43.34
0.09	0.93	HVO_RS10855	WP_004043659.1	27.52	30.43
0.09	0.79	HVO_RS11155	WP_004043598.1	59.74	65.68
0.09	0.51	HVO_RS11220	WP_013035446.1	156.91	172.68
0.09	0.81	HVO_RS11225	WP_004043585.1	51.75	57.02
0.09	0.7	HVO_RS11465	WP_004043535.1	70.45	77.53
0.09	0.93	HVO_RS11660	WP_004043493.1	26.86	29.62
0.09	0.27	HVO_RS11700	WP_004043485.1	382.79	421
0.09	0.0045	HVO_RS11705	WP_004043484.1	2391.09	2643.62
0.09	0.34	HVO_RS11740	WP_004043476.1	269.36	297.54
0.09	0.51	HVO_RS11920	WP_004043439.1	129.17	142.71
0.09	0.72	HVO_RS11950	WP_004043433.1	65.47	71.98
0.09	0.3	HVO_RS12050	WP_013035363.1	348.09	383.34
0.09	0.81	HVO_RS12150	WP_004041429.1	51.46	56.85
0.09	0.82	HVO_RS12315	WP_004041468.1	40.64	44.74
0.09	0.64	HVO_RS12455	WP_004041505.1	109.87	120.76
0.09	1	HVO_RS12735	WP_004041561.1	8.67	9.53
0.09	0.37	HVO_RS12905	WP_004041595.1	264.66	292.04
0.09	0.82	HVO_RS13330	WP_004041681.1	54.94	60.36
0.09	0.79	HVO_RS13440	WP_004041703.1	56.65	62.48
0.09	0.32	HVO_RS13490	WP_004041720.1	287.77	318.01
0.09	0.8	HVO_RS13695	WP_004041757.1	37.12	40.93
0.09	1	HVO_RS13735	WP_004041763.1	5.77	6.35
0.09	0.24	HVO_RS13785	WP_004041775.1	399.88	440.98
0.09	0.46	HVO_RS14195	WP_004041859.1	166.43	184.04
0.09	0.61	HVO_RS14310	WP_004041882.1	99.7	109.64
0.09	0.64	HVO_RS14765	WP_004041977.1	95.87	105.43
0.09	0.71	HVO_RS14905	WP_004042007.1	76.4	84.03
0.09	0.7	HVO_RS15450	WP_004042125.1	73.04	80.35
0.09	0.49	HVO_RS15875	WP_004042213.1	133.61	147.62
0.09	0.18	HVO_RS16260	WP_004042290.1	546.55	602.18
0.09	0.8	HVO_RS16765	WP_004042467.1	39.78	43.81
0.09	0.81	HVO_RS16835	WP_004042494.1	43	47.45
0.09	0.31	HVO_RS16855	WP_004042501.1	287.13	317.27
0.09	0.53	HVO_RS17125	WP_004042630.1	122.72	135.4
0.09	0.56	HVO_RS17205	WP_004042661.1	118.63	131.23
0.09	0.043	HVO_RS17350	WP_004042721.1	1377.38	1514.79
0.09	0.77	HVO_RS17545	WP_004042795.1	67.44	74.23
0.09	0.55	HVO_RS17565	WP_004042803.1	135.31	148.78
0.09	0.85	HVO_RS17665	WP_004042855.1	47.13	52.03
0.09	0.032	HVO_RS20305	WP_004042936.1	1398.58	1543.55
0.09	0.41	HVO_RS17990	WP_004042992.1	224.93	248.26
0.09	0.3	HVO_RS18580	WP_004044687.1	326.65	360.41
0.09	0.67	HVO_RS18585	WP_004044688.1	91.53	100.71
0.09	0.65	HVO_RS18680	WP_004044708.1	81.81	90.28
0.09	0.87	HVO_RS18695	WP_004044711.1	30.53	33.68
0.09	0.61	HVO_RS18830	WP_004044752.1	110.84	122.12
0.09	0.76	HVO_RS18980	WP_004044805.1	55.54	61.14
0.09	0.24	HVO_RS19130	WP_004044866.1	448.7	493.19
0.09	0.42	HVO_RS19200	WP_004044902.1	218.84	240.58
0.09	0.11	HVO_RS00310	WP_004041090.1	811.04	893
0.09	1	HVO_RS01050	WP_013034991.1	9.23	10.15
0.09	1	HVO_RS01365	WP_004041257.1	6.47	7.11
0.09	0.91	HVO_RS01815	WP_004041158.1	26.81	29.48
0.09	1	HVO_RS03075	WP_004043193.1	10.15	11.14
0.09	0.55	HVO_RS03610	WP_004043293.1	118.15	130.46
0.09	0.44	HVO_RS04215	WP_004040881.1	198.56	218.97
0.09	0.15	HVO_RS04245	WP_004040887.1	583.05	643.78
0.09	0.78	HVO_RS04320	WP_004040912.1	36.29	40.12
0.09	0.16	HVO_RS04345	WP_004040918.1	568.73	627.8
0.08	0.52	HVO_RS04880	WP_004045040.1	172.31	188.81
0.08	0.7	HVO_RS05125	CDS	93.01	101.87
0.08	0.53	HVO_RS05175	WP_004045183.1	178.94	195.48
0.08	0.59	HVO_RS05495	WP_013035625.1	146.15	160.08
0.08	0.99	HVO_RS05795	WP_004045338.1	21.29	23.24
0.08	0.33	HVO_RS05880	WP_004045357.1	343.86	376.81
0.08	0.57	HVO_RS05995	WP_013035318.1	147.96	162.08
0.08	0.9	HVO_RS06120	WP_004044629.1	42.87	47
0.08	1	HVO_RS06475	WP_004044556.1	9.58	10.46
0.08	0.26	HVO_RS06645	WP_004044520.1	527.92	576.78
0.08	0.053	HVO_RS07725	WP_004044307.1	1565.51	1710.28
0.08	0.7	HVO_RS07765	WP_004044299.1	95.91	104.9
0.08	0.94	HVO_RS07810	WP_004044290.1	41.09	44.89
0.08	0.78	HVO_RS08100	WP_004044229.1	53.59	58.83
0.08	0.71	HVO_RS08250	WP_004044197.1	93.85	102.72
0.08	0.071	HVO_RS08360	WP_049941502.1	1303.08	1425.75
0.08	0.078	HVO_RS08385	WP_004044168.1	1285.73	1404.72
0.08	0.42	HVO_RS08565	WP_004044130.1	247	270.94
0.08	0.65	HVO_RS08785	WP_171810348.1	116.15	127.11
0.08	0.73	HVO_RS08800	WP_004044081.1	77.33	84.55
0.08	0.56	HVO_RS08855	WP_004044071.1	161.35	176.42
0.08	0.6	HVO_RS08935	WP_004044054.1	121.69	133.64
0.08	1	HVO_RS09275	WP_004043990.1	10.91	11.94
0.08	0.11	HVO_RS09380	WP_004043966.1	922.16	1010.85
0.08	0.38	HVO_RS09820	WP_004043872.1	312.1	341.03
0.08	0.78	HVO_RS09980	WP_004043839.1	53.73	58.82
0.08	0.9	HVO_RS09985	WP_004043838.1	46.1	50.55
0.08	0.98	HVO_RS10165	WP_004043800.1	23.91	26.12
0.08	0.26	HVO_RS10170	WP_004043799.1	539.54	588.82
0.08	0.59	HVO_RS11135	WP_004043602.1	129.78	141.94
0.08	0.73	HVO_RS11190	WP_004043591.1	86.09	94.45
0.08	0.57	HVO_RS11400	WP_004043549.1	145.57	158.91
0.08	0.45	HVO_RS11420	WP_004043545.1	238.11	261.14
0.08	0.66	HVO_RS11440	WP_004043540.1	119.69	130.9
0.08	0.88	HVO_RS11495	WP_004043529.1	36.65	40.2
0.08	0.79	HVO_RS11735	WP_004043478.1	65.75	71.88
0.08	0.95	HVO_RS11760	WP_004043472.1	39.85	43.49
0.08	0.68	HVO_RS11955	WP_004043432.1	83.78	91.84
0.08	0.52	HVO_RS12555	WP_004041526.1	192.1	209.81
0.08	0.69	HVO_RS12780	WP_004041571.1	84.01	92.09
0.08	0.86	HVO_RS12805	WP_004041576.1	38.8	42.52
0.08	0.23	HVO_RS13115	WP_004041632.1	601.34	656.94
0.08	0.85	HVO_RS13290	WP_004041668.1	56.15	61.47
0.08	0.35	HVO_RS13670	WP_004041751.1	363.26	396.68
0.08	0.56	HVO_RS13675	WP_004041752.1	155.31	170.21
0.08	0.74	HVO_RS13685	WP_049914780.1	89.61	98.04
0.08	0.47	HVO_RS13725	WP_004041762.1	243.5	265.85
0.08	0.079	HVO_RS13815	WP_004062994.1	1101.12	1208.64
0.08	0.89	HVO_RS13940	WP_004041807.1	45.75	50.1
0.08	0.8	HVO_RS14015	WP_004041822.1	57.38	62.84
0.08	1	HVO_RS14800	WP_004041985.1	12	13.15
0.08	0.5	HVO_RS15055	WP_013035563.1	195.62	214.34
0.08	0.97	HVO_RS15290	WP_004042093.1	24.47	26.85
0.08	0.6	HVO_RS15755	WP_013035448.1	133.11	145.7
0.08	0.52	HVO_RS15860	WP_004042210.1	155.74	170.67
0.08	0.71	HVO_RS16075	WP_004042252.1	96.78	105.59
0.08	0.76	HVO_RS16080	WP_004042253.1	78.78	86.27
0.08	0.65	HVO_RS16115	WP_004042260.1	110.63	120.86
0.08	0.81	HVO_RS16310	WP_004042300.1	51.87	56.67
0.08	0.81	HVO_RS16380	WP_004042314.1	60.38	66.16
0.08	0.029	HVO_RS16580	WP_004042381.1	1943.33	2125.49
0.08	0.84	HVO_RS16685	WP_004042434.1	55.77	60.94
0.08	0.84	HVO_RS16770	WP_004042470.1	67.48	73.72
0.08	0.67	HVO_RS16795	WP_004042482.1	103.15	112.78
0.08	0.001	HVO_RS17060	WP_004042610.1	4497.79	4925.76
0.08	1	HVO_RS17305	WP_004042703.1	24.12	26.39
0.08	0.24	HVO_RS17495	WP_004042775.1	496.38	543.69
0.08	0.56	HVO_RS17765	WP_004042896.1	146.98	161.45
0.08	0.9	HVO_RS18065	WP_004043012.1	37.16	40.55
0.08	0.45	HVO_RS18220	WP_004043039.1	221.7	243.02
0.08	0.78	HVO_RS18530	WP_004044676.1	56.37	61.9
0.08	0.6	HVO_RS18855	CDS	135.85	148.6
0.08	0.96	HVO_RS00045	WP_004041144.1	25.8	28.22
0.08	0.46	HVO_RS00355	WP_004041081.1	222.88	243.84
0.08	0.64	HVO_RS00540	WP_004041044.1	98.74	108.2
0.08	0.72	HVO_RS00555	WP_004041041.1	85.39	93.51
0.08	1	HVO_RS01165	WP_004041299.1	13.32	14.55
0.08	1	HVO_RS01480	WP_004041233.1	2.39	2.62
0.08	1	HVO_RS01765	WP_004041169.1	4.61	5.04
0.08	1	HVO_RS02820	WP_004043139.1	4.28	4.7
0.08	0.77	HVO_RS02895	WP_004043154.1	61.91	67.91
0.08	0.55	HVO_RS03285	WP_049914851.1	166.55	182.05
0.08	1	HVO_RS04285	WP_004040895.1	12.3	13.51
0.08	0.81	HVO_RS04290	WP_004040896.1	69.22	75.69
0.08	0.78	HVO_RS04480	WP_004040945.1	79.86	87.28
0.08	0.41	HVO_RS04705	WP_013035036.1	268.45	293.63
0.07	0.77	HVO_RS05085	WP_004045133.1	85.52	92.73
0.07	0.57	HVO_RS05220	WP_049914909.1	176.95	191.98
0.07	0.72	HVO_RS05625	WP_004045304.1	103.19	112.37
0.07	0.52	HVO_RS05705	WP_004045320.1	195.37	212.92
0.07	0.15	HVO_RS06285	WP_004044594.1	919.95	1003.19
0.07	1	HVO_RS06710	WP_004044505.1	20.3	22.13
0.07	0.58	HVO_RS06895	WP_008606282.1	166.12	180.83
0.07	0.8	HVO_RS06965	WP_004044453.1	80.88	87.75
0.07	0.78	HVO_RS07350	WP_004044380.1	73.98	80.28
0.07	0.82	HVO_RS07530	WP_004044346.1	66.93	72.68
0.07	1	HVO_RS07960	CDS	14.99	16.27
0.07	0.79	HVO_RS08110	WP_004044227.1	68.94	74.82
0.07	0.65	HVO_RS08505	WP_004044143.1	130.54	142.19
0.07	0.35	HVO_RS08690	WP_049914891.1	429.71	466.88
0.07	0.31	HVO_RS08725	WP_004044097.1	521.77	566.65
0.07	0.82	HVO_RS08870	WP_004044068.1	72.66	78.92
0.07	0.84	HVO_RS09170	WP_049914884.1	52.92	57.47
0.07	0.91	HVO_RS09325	WP_004043979.1	46.99	51.1
0.07	0.41	HVO_RS09585	WP_004043924.1	312.92	341
0.07	0.49	HVO_RS10035	WP_004043827.1	278.73	302.01
0.07	0.33	HVO_RS10355	WP_004043765.1	445.74	485
0.07	0.93	HVO_RS10360	WP_004043764.1	62.01	67.22
0.07	0.48	HVO_RS10470	WP_004043741.1	268.69	291.54
0.07	1	HVO_RS10540	WP_004043727.1	10.04	10.89
0.07	0.7	HVO_RS10600	WP_004043715.1	102.12	110.97
0.07	0.058	HVO_RS10825	WP_013035350.1	1946.29	2113.65
0.07	0.81	HVO_RS10865	WP_004043657.1	63.64	69.13
0.07	0.38	HVO_RS10875	WP_004043655.1	374.71	407.98
0.07	0.76	HVO_RS11090	WP_004043611.1	64.52	70.37
0.07	0.42	HVO_RS11415	WP_004043546.1	312.17	339.53
0.07	0.97	HVO_RS11820	WP_004043460.1	31.27	34.09
0.07	0.82	HVO_RS11960	WP_004043431.1	81.43	88.52
0.07	0.66	HVO_RS12225	WP_013035277.1	128.65	139.81
0.07	0.97	HVO_RS12600	WP_013035545.1	36.24	39.35
0.07	0.71	HVO_RS12865	WP_004041587.1	88.47	95.98
0.07	0.53	HVO_RS12925	WP_049941505.1	227.41	246.83
0.07	0.67	HVO_RS13910	WP_004041801.1	111.98	122.13
0.07	1	HVO_RS14530	WP_004041930.1	3.66	3.98
0.07	0.23	HVO_RS14620	WP_004041949.1	644.36	702.57
0.07	0.87	HVO_RS14965	WP_004042018.1	45.01	49.06
0.07	1	HVO_RS21045	WP_161606677.1	11.58	12.59
0.07	0.94	HVO_RS15285	WP_004042092.1	27.77	30.23
0.07	1	HVO_RS15900	WP_004042218.1	24.38	26.48
0.07	0.9	HVO_RS16095	WP_004042256.1	55.03	59.96
0.07	1	HVO_RS21060	WP_171810347.1	29.66	32.19
0.07	0.8	HVO_RS16245	WP_004042286.1	57.5	62.71
0.07	0.7	HVO_RS16445	WP_004042333.1	87.47	95.42
0.07	0.48	HVO_RS16480	WP_004042345.1	267.75	290.98
0.07	1	HVO_RS16645	WP_004042421.1	20.38	22.14
0.07	0.89	HVO_RS16760	WP_004042465.1	63.76	69.31
0.07	0.79	HVO_RS16910	WP_004042526.1	83.36	90.78
0.07	0.39	HVO_RS17320	WP_004042710.1	373.13	405.21
0.07	0.87	HVO_RS17355	WP_004042722.1	71.76	77.82
0.07	0.62	HVO_RS17435	WP_004042758.1	115.02	125.39
0.07	0.83	HVO_RS17505	WP_004042779.1	46.85	50.95
0.07	0.51	HVO_RS17715	WP_013035562.1	208.21	227.14
0.07	0.71	HVO_RS17945	WP_004042972.1	116.96	126.9
0.07	0.49	HVO_RS18490	WP_004044669.1	209.62	228.64
0.07	0.67	HVO_RS18495	WP_004044670.1	135.34	146.7
0.07	0.81	HVO_RS18720	WP_004044716.1	63.54	68.93
0.07	1	HVO_RS18775	WP_004044729.1	21.01	22.83
0.07	0.59	HVO_RS18870	WP_004044765.1	187.2	203.17
0.07	0.39	HVO_RS19000	WP_013035485.1	413.05	447.74
0.07	0.87	HVO_RS19040	WP_004044832.1	51.06	55.59
0.07	0.94	HVO_RS00050	WP_004041143.1	19.05	20.76
0.07	0.26	HVO_RS00380	WP_004041076.1	726.83	787.82
0.07	0.95	HVO_RS00465	WP_004041059.1	22.46	24.41
0.07	0.86	HVO_RS00905	WP_013034939.1	59.65	64.85
0.07	0.49	HVO_RS00955	WP_004041340.1	234.75	255.63
0.07	0.63	HVO_RS01725	WP_004041180.1	146.96	159.91
0.07	0.92	HVO_RS03575	WP_004043287.1	58.65	63.56
0.07	1	HVO_RS03905	WP_004040818.1	20.84	22.61
0.07	1	HVO_RS04405	WP_004040930.1	4.3	4.69
0.06	0.68	HVO_RS04790	WP_004044988.1	153.54	165.86
0.06	0.7	HVO_RS04800	WP_004045000.1	157.76	169.79
0.06	0.87	HVO_RS05110	WP_004045143.1	60.3	65.15
0.06	0.56	HVO_RS05200	WP_004045195.1	233.55	252.65
0.06	0.74	HVO_RS06150	WP_013035304.1	142.68	153.65
0.06	0.96	HVO_RS06400	WP_004044571.1	42.18	45.47
0.06	0.83	HVO_RS06650	WP_004044519.1	61.68	66.61
0.06	0.33	HVO_RS06805	WP_013035354.1	634.31	684.99
0.06	0.8	HVO_RS06815	WP_004044484.1	75.17	81.3
0.06	0.54	HVO_RS06900	WP_004044465.1	238	257.5
0.06	1	HVO_RS07190	WP_004044409.1	21.44	23.11
0.06	0.36	HVO_RS07265	WP_004044399.1	664.13	714.69
0.06	0.76	HVO_RS07435	WP_004044364.1	90.76	98.22
0.06	0.62	HVO_RS07540	WP_004044344.1	212.7	229.47
0.06	0.6	HVO_RS07720	WP_013035311.1	252.45	271.9
0.06	0.44	HVO_RS07730	WP_004044306.1	372.09	402.46
0.06	0.81	HVO_RS07740	WP_004044304.1	84.52	91.37
0.06	0.021	HVO_RS08070	WP_004044234.1	4030.57	4346.03
0.06	0.48	HVO_RS08185	WP_004044212.1	326.17	352.63
0.06	0.68	HVO_RS08230	WP_004044201.1	159.4	172.1
0.06	0.83	HVO_RS08320	WP_004044183.1	64.57	69.57
0.06	0.92	HVO_RS08465	WP_004044152.1	52.96	57.13
0.06	0.28	HVO_RS09210	WP_004044003.1	783.15	844.84
0.06	0.07	HVO_RS09395	WP_004043963.1	2012	2177.96
0.06	0.72	HVO_RS09450	WP_004043952.1	158.96	171.06
0.06	0.82	HVO_RS09475	WP_004043946.1	90.81	97.75
0.06	0.75	HVO_RS09515	WP_004043938.1	96.35	104.31
0.06	0.62	HVO_RS09750	WP_004043888.1	221.74	238.9
0.06	0.59	HVO_RS09830	WP_013035481.1	231.23	249.36
0.06	0.46	HVO_RS10080	WP_004043817.1	383.34	414.23
0.06	0.35	HVO_RS10140	WP_004043805.1	567.55	613.31
0.06	0.51	HVO_RS10300	WP_004043776.1	283.38	306.81
0.06	0.64	HVO_RS10515	WP_004043732.1	159.22	172.38
0.06	0.65	HVO_RS10665	WP_004043701.1	194.78	210.35
0.06	0.67	HVO_RS10700	WP_004043694.1	172.81	186.63
0.06	0.81	HVO_RS10780	WP_004043675.1	84.37	91.13
0.06	0.52	HVO_RS10800	WP_004043671.1	310.38	334.3
0.06	0.96	HVO_RS20925	WP_161606682.1	21.94	23.66
0.06	0.83	HVO_RS11210	WP_013035586.1	88.37	95.15
0.06	0.76	HVO_RS11430	WP_013035379.1	114.22	123.21
0.06	0.84	HVO_RS11515	WP_004043525.1	71.1	76.6
0.06	0.77	HVO_RS11790	WP_004043466.1	100.18	108.43
0.06	0.44	HVO_RS11855	WP_004043453.1	400.94	433.54
0.06	1	HVO_RS11865	WP_004043451.1	7.4	7.98
0.06	0.92	HVO_RS12085	WP_013035654.1	46.73	50.61
0.06	0.77	HVO_RS12295	WP_004041460.1	106.16	114.4
0.06	0.61	HVO_RS12360	WP_004041485.1	183.06	197.62
0.06	0.99	HVO_RS12605	WP_004041536.1	27.42	29.7
0.06	0.98	HVO_RS12765	WP_004041568.1	53.16	57.26
0.06	0.89	HVO_RS12845	WP_004041583.1	66.89	72
0.06	0.92	HVO_RS12915	WP_004041597.1	58.96	63.68
0.06	1	HVO_RS13395	WP_004041694.1	30.37	32.8
0.06	0.91	HVO_RS14020	WP_004041823.1	40.67	44.02
0.06	0.71	HVO_RS14135	WP_004041846.1	131.94	142.9
0.06	0.38	HVO_RS14610	WP_004041946.1	528.03	569.5
0.06	0.86	HVO_RS14665	WP_004041957.1	65.71	71.13
0.06	1	HVO_RS14735	WP_004041970.1	7.57	8.19
0.06	0.18	HVO_RS15090	WP_004042044.1	1340.55	1443.65
0.06	0.6	HVO_RS15330	WP_004042101.1	249.01	268.23
0.06	0.92	HVO_RS15500	WP_004042135.1	43.92	47.36
0.06	0.84	HVO_RS15985	WP_004042234.1	65.18	70.3
0.06	0.92	HVO_RS16085	WP_004042254.1	38.53	41.6
0.06	0.95	HVO_RS16090	WP_004042255.1	57.05	61.44
0.06	0.9	HVO_RS16375	WP_004042313.1	58.01	62.76
0.06	0.29	HVO_RS16545	WP_004042371.1	658.82	713.53
0.06	1	HVO_RS16570	WP_004042376.1	7.43	8.01
0.06	0.33	HVO_RS17375	WP_004042733.1	670.35	722.71
0.06	0.86	HVO_RS17555	WP_004042798.1	62.78	67.65
0.06	0.77	HVO_RS17800	WP_004042908.1	94.44	101.97
0.06	0.95	HVO_RS18095	WP_004043017.1	44.88	48.35
0.06	1	HVO_RS18180	WP_004043032.1	23.14	24.98
0.06	0.75	HVO_RS18205	WP_004043037.1	120.01	129.41
0.06	1	HVO_RS18355	WP_004044646.1	31.75	34.35
0.06	0.39	HVO_RS18540	WP_004044678.1	466.26	503.85
0.06	0.63	HVO_RS18640	WP_013035546.1	199.21	214.84
0.06	1	HVO_RS18700	WP_004044712.1	19	20.55
0.06	0.73	HVO_RS18765	WP_004044725.1	124.66	134.16
0.06	0.34	HVO_RS18805	WP_004044742.1	567	612.92
0.06	0.96	HVO_RS18865	WP_004044763.1	27.26	29.53
0.06	0.85	HVO_RS18890	WP_004044773.1	77.31	83.48
0.06	0.59	HVO_RS18975	WP_004044803.1	263.36	283.45
0.06	0.17	HVO_RS19255	WP_004044925.1	1215.84	1313.76
0.06	0.73	HVO_RS00345	WP_004041083.1	104.2	112.69
0.06	1	HVO_RS00470	WP_004041058.1	3.38	3.66
0.06	0.58	HVO_RS20730	WP_004041260.1	232.97	251.82
0.06	1	HVO_RS01525	WP_004041224.1	6.05	6.52
0.06	0.96	HVO_RS02555	WP_004043084.1	25.32	27.29
0.06	0.86	HVO_RS03050	WP_013035085.1	89.53	96.36
0.06	1	HVO_RS03115	WP_013035053.1	11.6	12.5
0.06	1	HVO_RS19945	WP_144064027.1	7.91	8.56
0.06	0.93	HVO_RS03580	WP_004043288.1	41.29	44.58
0.06	0.64	HVO_RS04180	WP_004040874.1	191.7	206.78
0.06	0.84	HVO_RS04255	WP_004040889.1	67.98	73.26
0.06	0.7	HVO_RS04265	WP_013035041.1	166.41	179.3
0.06	0.89	HVO_RS04370	WP_013035186.1	51.78	55.96
0.06	1	HVO_RS04415	WP_004040932.1	1	1.08
0.06	0.95	HVO_RS04580	CDS	23.85	25.84
0.06	0.92	HVO_RS04615	WP_004040972.1	52.8	56.98
0.06	0.77	HVO_RS04650	WP_004040979.1	120.67	130.08
0.05	0.87	HVO_RS04730	WP_013035623.1	87.5	93.72
0.05	1	HVO_RS04945	WP_004045066.1	31.04	33.19
0.05	0.52	HVO_RS04980	WP_004045083.1	478.82	512.28
0.05	0.52	HVO_RS04985	WP_004045086.1	410.64	440.14
0.05	0.93	HVO_RS05130	WP_004045159.1	47.42	51
0.05	0.6	HVO_RS05135	WP_004045161.1	264.38	283.99
0.05	0.11	HVO_RS05255	WP_004045216.1	2494.97	2676.47
0.05	1	HVO_RS05430	WP_004045262.1	17.16	18.45
0.05	0.38	HVO_RS05500	WP_004045277.1	611.56	657.42
0.05	0.97	HVO_RS05570	WP_004045291.1	26.11	27.96
0.05	0.51	HVO_RS05750	WP_004045329.1	438.19	469.99
0.05	0.89	HVO_RS05865	WP_013035308.1	70.25	75.18
0.05	0.48	HVO_RS06260	WP_004044601.1	407.63	438.46
0.05	0.98	HVO_RS20840	WP_004044539.1	28.9	30.98
0.05	0.95	HVO_RS06665	WP_004044516.1	57.68	62.02
0.05	1	HVO_RS06955	WP_004044455.1	48.01	51.48
0.05	0.97	HVO_RS07450	WP_004044361.1	45.85	49.01
0.05	0.77	HVO_RS07520	WP_004044348.1	165.75	177.33
0.05	0.98	HVO_RS07640	WP_004044323.1	21.38	22.98
0.05	0.69	HVO_RS07735	WP_004044305.1	189.57	203.85
0.05	0.55	HVO_RS07945	WP_004044260.1	314.94	338.28
0.05	0.69	HVO_RS08020	WP_013035540.1	183.7	197.37
0.05	1	HVO_RS08310	WP_004044185.1	2.27	2.43
0.05	0.76	HVO_RS08365	WP_004044173.1	135.41	145.08
0.05	0.56	HVO_RS08595	WP_004044124.1	363.29	389.07
0.05	0.81	HVO_RS08635	WP_004044116.1	114.69	122.66
0.05	0.77	HVO_RS08680	WP_004044107.1	118.35	127.2
0.05	0.58	HVO_RS08685	WP_004044106.1	288.58	310.37
0.05	0.73	HVO_RS08790	WP_013035478.1	148.43	159.24
0.05	0.1	HVO_RS08950	WP_004044051.1	2535.66	2721.55
0.05	1	HVO_RS09000	WP_004044041.1	26.51	28.33
0.05	0.81	HVO_RS09035	WP_004044034.1	102.24	109.75
0.05	0.75	HVO_RS09070	WP_004044027.1	138.01	148
0.05	0.33	HVO_RS09215	WP_004044002.1	870.5	933.95
0.05	0.72	HVO_RS09250	WP_004043995.1	165.38	177.04
0.05	0.81	HVO_RS09740	WP_004043890.1	84.85	91.16
0.05	0.72	HVO_RS09800	WP_004043878.1	192.25	205.89
0.05	0.75	HVO_RS10000	WP_004043835.1	128.71	138.36
0.05	0.92	HVO_RS10190	WP_004043795.1	58.89	63.35
0.05	1	HVO_RS10275	WP_004043780.1	12.37	13.29
0.05	0.89	HVO_RS10320	WP_004043772.1	73.17	78.73
0.05	0.72	HVO_RS10405	WP_004043754.1	203.86	218.29
0.05	0.95	HVO_RS10610	CDS	51.08	54.88
0.05	0.44	HVO_RS10820	WP_004043665.1	618.53	662.04
0.05	0.73	HVO_RS11310	WP_013035244.1	181.26	193.88
0.05	0.81	HVO_RS11650	WP_004043495.1	117.31	125.46
0.05	0.92	HVO_RS11970	WP_004043429.1	77.56	82.95
0.05	0.85	HVO_RS12060	WP_004041410.1	101.62	108.72
0.05	0.65	HVO_RS12190	WP_004041437.1	219.36	235.37
0.05	0.52	HVO_RS12285	WP_004041458.1	474.69	507.73
0.05	0.8	HVO_RS12310	WP_004041465.1	114.11	122.29
0.05	0.83	HVO_RS12505	WP_004041515.1	91.23	98.13
0.05	1	HVO_RS12595	WP_004041534.1	15.77	16.92
0.05	0.66	HVO_RS12835	WP_004041581.1	167.07	179.73
0.05	1	HVO_RS12885	WP_004041591.1	31.26	33.61
0.05	0.82	HVO_RS12890	WP_004041592.1	117.87	126.65
0.05	0.82	HVO_RS13275	WP_004041663.1	97.24	104.23
0.05	0.84	HVO_RS13345	WP_004041684.1	103.8	110.99
0.05	0.79	HVO_RS13425	WP_004041700.1	125.24	134.07
0.05	0.93	HVO_RS13500	WP_004041722.1	75.29	80.63
0.05	1	HVO_RS13750	WP_004041766.1	38.6	41.45
0.05	0.9	HVO_RS13755	WP_004041767.1	70.81	76.13
0.05	0.55	HVO_RS13765	WP_004041769.1	332.57	356.78
0.05	0.81	HVO_RS14260	WP_004041872.1	90.56	97.44
0.05	0.5	HVO_RS14600	WP_004041944.1	375.82	404.15
0.05	0.83	HVO_RS15845	WP_004042207.1	103.47	110.81
0.05	0.83	HVO_RS15870	WP_144064055.1	103.53	110.84
0.05	0.93	HVO_RS15955	WP_004042228.1	40.1	42.97
0.05	0.83	HVO_RS15970	WP_004042231.1	100.44	107.84
0.05	1	HVO_RS16185	WP_004042274.1	3.49	3.74
0.05	0.57	HVO_RS16350	WP_004042308.1	273.44	293.86
0.05	0.89	HVO_RS16895	WP_004042521.1	58.24	62.45
0.05	0.98	HVO_RS16955	WP_013035417.1	50.54	54.25
0.05	0.044	HVO_RS17075	WP_004042616.1	4359.51	4669.05
0.05	0.91	HVO_RS17150	WP_004042640.1	83.27	89.07
0.05	1	HVO_RS17310	WP_004042705.1	23.62	25.25
0.05	0.87	HVO_RS17590	WP_004042825.1	99.14	106.36
0.05	0.88	HVO_RS17670	WP_004042857.1	84.8	90.9
0.05	0.77	HVO_RS17785	WP_004042903.1	148.02	158.38
0.05	1	HVO_RS18070	WP_004043013.1	27.87	29.97
0.05	0.96	HVO_RS18100	WP_004043018.1	28.77	30.84
0.05	0.71	HVO_RS18270	WP_004043048.1	141.18	151.81
0.05	0.86	HVO_RS18415	WP_004044654.1	101.89	108.94
0.05	0.85	HVO_RS18485	WP_004044668.1	86.56	93.02
0.05	0.65	HVO_RS18520	WP_004044674.1	192.63	207.16
0.05	0.9	HVO_RS18785	WP_004044733.1	56.74	60.87
0.05	1	HVO_RS20410	WP_013035686.1	23.93	25.64
0.05	1	HVO_RS00020	WP_004041149.1	14.01	15.01
0.05	0.38	HVO_RS00250	WP_004041102.1	580.43	624.45
0.05	0.36	HVO_RS00275	WP_004041097.1	682.41	733.8
0.05	0.38	HVO_RS00375	WP_004041077.1	638.34	686.07
0.05	1	HVO_RS00615	WP_004041029.1	10.97	11.79
0.05	1	HVO_RS01040	WP_004041324.1	11.24	12.06
0.05	1	HVO_RS02235	WP_013035120.1	9.85	10.54
0.05	0.84	HVO_RS02570	WP_004043087.1	103.96	111.38
0.05	0.92	HVO_RS02700	WP_004043112.1	47.33	50.91
0.05	1	HVO_RS03040	WP_004043185.1	29.93	32.13
0.05	1	HVO_RS03330	WP_004043243.1	9.49	10.17
0.05	0.83	HVO_RS03560	WP_004043284.1	100.22	107.82
0.05	1	HVO_RS03865	WP_004040811.1	2.01	2.17
0.05	0.61	HVO_RS04170	WP_004040872.1	312.67	335
0.05	0.41	HVO_RS04250	WP_004040888.1	670.89	719.4
0.04	1	HVO_RS04745	WP_004044965.1	45.43	48.43
0.04	0.72	HVO_RS04755	WP_004044970.1	189.24	201.91
0.04	0.76	HVO_RS05075	WP_004045129.1	183.65	195.68
0.04	0.7	HVO_RS05165	WP_004045179.1	274.15	291.89
0.04	1	HVO_RS05420	WP_004045260.1	8.52	9.08
0.04	1	HVO_RS05675	WP_004045314.1	34.51	36.78
0.04	0.93	HVO_RS05930	WP_013035374.1	81.01	86.25
0.04	1	HVO_RS06540	WP_004044542.1	11.54	12.25
0.04	0.8	HVO_RS06595	WP_004044530.1	192.41	204.24
0.04	0.87	HVO_RS06780	WP_004044491.1	139.03	147.58
0.04	1	HVO_RS06785	WP_004044490.1	25.07	26.68
0.04	0.69	HVO_RS06810	WP_004044485.1	320.77	341.35
0.04	0.97	HVO_RS07155	WP_004044416.1	64.2	68.53
0.04	1	HVO_RS07680	WP_004044315.1	7.16	7.63
0.04	0.99	HVO_RS07745	WP_004044303.1	45.38	48.38
0.04	0.93	HVO_RS07980	WP_004044253.1	81.11	86.49
0.04	1	HVO_RS20865	WP_004044240.1	30.6	32.57
0.04	0.85	HVO_RS08170	WP_004044215.1	149.91	159.26
0.04	0.86	HVO_RS08190	WP_004044211.1	116.97	124.93
0.04	0.74	HVO_RS08245	WP_004044198.1	232.8	248.04
0.04	0.88	HVO_RS08255	WP_004044196.1	130.56	138.58
0.04	0.84	HVO_RS08620	WP_004044119.1	118.81	126.9
0.04	0.9	HVO_RS08650	WP_004044113.1	104.34	110.75
0.04	0.84	HVO_RS08695	WP_004044104.1	152.7	162.47
0.04	0.51	HVO_RS08985	WP_004044044.1	872.69	926.12
0.04	0.98	HVO_RS09335	WP_049941503.1	40.48	43.17
0.04	0.95	HVO_RS09440	WP_004043954.1	45.01	48.08
0.04	1	HVO_RS09460	WP_004043949.1	51.76	55.07
0.04	0.76	HVO_RS09560	WP_013035258.1	201.48	214.23
0.04	0.87	HVO_RS09790	WP_004043880.1	114.77	122.31
0.04	1	HVO_RS09965	WP_004043842.1	30.79	32.84
0.04	1	HVO_RS10050	WP_004043824.1	19.68	20.93
0.04	0.72	HVO_RS10095	WP_004043814.1	236.44	252.64
0.04	0.91	HVO_RS10105	WP_004043812.1	98.51	105
0.04	0.85	HVO_RS10195	WP_008605767.1	77.82	83.12
0.04	0.89	HVO_RS10240	WP_004043787.1	64.35	68.76
0.04	0.78	HVO_RS10315	WP_013035605.1	226.7	241.2
0.04	0.68	HVO_RS10425	WP_004043750.1	302.55	322.06
0.04	0.67	HVO_RS11020	WP_013035467.1	349.48	371.48
0.04	1	HVO_RS11195	WP_004043590.1	25.89	27.65
0.04	0.7	HVO_RS11435	WP_004043541.1	333.97	354.83
0.04	0.57	HVO_RS11685	WP_004043488.1	443.55	473.85
0.04	1	HVO_RS11985	WP_081442897.1	22.08	23.44
0.04	0.91	HVO_RS12055	WP_004041409.1	80.13	85.62
0.04	0.9	HVO_RS12065	WP_004041412.1	88.87	94.88
0.04	0.94	HVO_RS12390	WP_004041492.1	73.5	78.4
0.04	0.95	HVO_RS12460	WP_004041506.1	49.26	52.31
0.04	0.99	HVO_RS12480	WP_004041510.1	33.15	35.18
0.04	0.99	HVO_RS12535	WP_004041522.1	38.56	41.09
0.04	1	HVO_RS12620	WP_004041539.1	41.03	43.62
0.04	0.97	HVO_RS12660	WP_004041547.1	56.7	60.59
0.04	0.83	HVO_RS12755	WP_004041566.1	157.69	167.79
0.04	0.89	HVO_RS12990	WP_004041612.1	79.41	84.85
0.04	0.94	HVO_RS13265	WP_004041662.1	48.47	51.56
0.04	0.67	HVO_RS13355	WP_004041686.1	366.48	389.9
0.04	0.89	HVO_RS13360	WP_004041687.1	97.59	104.19
0.04	0.97	HVO_RS13380	WP_004041691.1	95.71	101.6
0.04	1	HVO_RS14000	WP_004041819.1	35.4	37.74
0.04	0.38	HVO_RS14390	WP_004041901.1	1292.3	1373.49
0.04	0.62	HVO_RS14580	WP_004041940.1	334.38	356.97
0.04	1	HVO_RS14820	WP_004041989.1	3.57	3.79
0.04	1	HVO_RS15045	WP_049914811.1	27.93	29.7
0.04	0.67	HVO_RS15150	WP_004042064.1	303.82	323.63
0.04	0.58	HVO_RS15205	WP_004042075.1	540.99	575.33
0.04	0.66	HVO_RS15250	WP_004042085.1	264.02	282.11
0.04	0.87	HVO_RS15320	WP_004042099.1	84.54	90.29
0.04	0.85	HVO_RS15810	WP_004042201.1	86.72	92.51
0.04	0.83	HVO_RS16010	WP_004042239.1	109.68	116.73
0.04	1	HVO_RS16040	WP_013035577.1	44.31	47.13
0.04	0.41	HVO_RS16065	WP_004042250.1	1270.57	1348.34
0.04	0.92	HVO_RS16440	WP_004042331.1	77.67	82.73
0.04	1	HVO_RS16490	WP_004042348.1	42.87	45.78
0.04	0.98	HVO_RS16695	WP_004042439.1	52.06	55.56
0.04	0.18	HVO_RS16980	WP_004042565.1	3085.35	3278.97
0.04	0.11	HVO_RS17020	WP_004042591.1	3637.85	3876.56
0.04	0.82	HVO_RS17175	WP_004042652.1	157.1	167.19
0.04	0.95	HVO_RS17180	WP_004042654.1	62.85	66.7
0.04	1	HVO_RS17450	WP_004042762.1	22.97	24.47
0.04	0.94	HVO_RS17525	WP_004042787.1	67.41	71.88
0.04	0.9	HVO_RS18045	WP_004043008.1	119.49	127.33
0.04	1	HVO_RS18375	WP_004044648.1	29.53	31.49
0.04	0.88	HVO_RS18565	WP_004044683.1	124.27	131.99
0.04	0.45	HVO_RS18615	WP_004044694.1	890.73	947.7
0.04	0.77	HVO_RS19145	WP_004044872.1	166.18	176.93
0.04	0.98	HVO_RS19175	WP_004044893.1	43.3	46.07
0.04	0.45	HVO_RS19275	WP_013035500.1	725.88	774.54
0.04	1	HVO_RS00095	WP_004041133.1	17.68	18.81
0.04	0.99	HVO_RS00705	WP_004041011.1	48.06	51.18
0.04	1	HVO_RS00720	WP_004041008.1	35.67	37.88
0.04	1	HVO_RS00810	WP_004041370.1	3.8	4.05
0.04	1	HVO_RS01115	WP_013034948.1	26.08	27.69
0.04	1	HVO_RS01175	WP_004041297.1	15.84	16.9
0.04	1	HVO_RS01300	WP_004041271.1	11.47	12.22
0.04	0.95	HVO_RS02385	WP_004062178.1	75.77	80.75
0.04	0.96	HVO_RS02530	WP_004043080.1	66.8	71.31
0.04	1	HVO_RS02740	WP_004043121.1	2.82	3
0.04	1	HVO_RS02875	WP_215490484.1	47.77	50.79
0.04	1	HVO_RS03295	WP_004043236.1	12.94	13.77
0.04	1	HVO_RS03325	WP_004043242.1	37.26	39.74
0.04	0.81	HVO_RS03855	WP_004040810.1	123.58	131.76
0.04	0.87	HVO_RS04540	WP_004040957.1	114.35	122.19
0.04	0.78	HVO_RS04675	WP_004040984.1	184.92	196.8
0.04	0.66	HVO_RS04685	WP_004040986.1	366.15	389.29
0.03	0.54	HVO_RS04825	WP_004045008.1	1173.74	1238.85
0.03	0.96	HVO_RS04830	WP_004045012.1	132.23	139.4
0.03	1	HVO_RS05765	WP_004045332.1	28.61	30.26
0.03	0.95	HVO_RS06310	WP_004044587.1	128.57	135.85
0.03	1	HVO_RS06505	WP_004044549.1	3.89	4.11
0.03	0.99	HVO_RS06680	CDS	62.51	66.28
0.03	1	HVO_RS06870	WP_004044472.1	39.88	42.11
0.03	0.93	HVO_RS07005	WP_004044445.1	130.56	137.84
0.03	0.37	HVO_RS07065	WP_004044433.1	2119.6	2239.33
0.03	0.94	HVO_RS07280	WP_004044396.1	146.49	154.44
0.03	1	HVO_RS07480	WP_004044355.1	23.31	24.62
0.03	0.91	HVO_RS07490	WP_004044353.1	98.78	104.64
0.03	0.75	HVO_RS07560	WP_004044339.1	312.29	330.09
0.03	0.94	HVO_RS07565	WP_004044338.1	125.01	132.2
0.03	1	HVO_RS07820	WP_004044288.1	43.76	46.24
0.03	0.94	HVO_RS07975	WP_004044254.1	134.26	141.54
0.03	1	HVO_RS08175	WP_004044214.1	35.37	37.46
0.03	0.8	HVO_RS08235	WP_004044200.1	228.54	242.2
0.03	0.93	HVO_RS20880	WP_004044170.1	100.12	106.11
0.03	0.78	HVO_RS08580	WP_004044127.1	340.17	359.23
0.03	1	HVO_RS08885	WP_004044064.1	19	20.15
0.03	0.82	HVO_RS08890	WP_004044063.1	200.1	211.89
0.03	0.97	HVO_RS09025	WP_004044036.1	89.34	94.42
0.03	0.95	HVO_RS09490	WP_004043943.1	119.21	125.78
0.03	0.92	HVO_RS09665	WP_004043909.1	96.45	102.05
0.03	0.7	HVO_RS09725	WP_004043893.1	392.4	415.42
0.03	0.8	HVO_RS09810	WP_004043876.1	304.75	321.65
0.03	0.86	HVO_RS10065	WP_004043821.1	193.83	205.3
0.03	0.62	HVO_RS10070	WP_004043820.1	543.84	576.44
0.03	0.63	HVO_RS10285	WP_004043779.1	721.45	762.22
0.03	0.97	HVO_RS10750	WP_004043681.1	76.12	80.55
0.03	0.55	HVO_RS10890	WP_004043652.1	775.76	821.98
0.03	1	HVO_RS11120	WP_004043605.1	47.9	50.8
0.03	0.99	HVO_RS11380	WP_004043553.1	109.19	115.22
0.03	0.81	HVO_RS11715	WP_004043482.1	287.84	304.06
0.03	0.66	HVO_RS12130	WP_004041425.1	413.94	439.07
0.03	1	HVO_RS12570	CDS	3.18	3.37
0.03	0.83	HVO_RS12625	WP_004041540.1	218.81	231.89
0.03	0.92	HVO_RS12650	WP_004041545.1	108.56	114.6
0.03	0.9	HVO_RS12895	WP_004041593.1	113.45	120.36
0.03	0.95	HVO_RS12965	WP_004041608.1	71.9	75.97
0.03	1	HVO_RS12995	WP_004041613.1	28.79	30.4
0.03	1	HVO_RS13050	WP_004041619.1	40.95	43.26
0.03	1	HVO_RS13595	WP_004041735.1	68.22	72.25
0.03	0.76	HVO_RS13885	WP_004041796.1	358.94	378.69
0.03	1	HVO_RS20210	CDS	46.43	49.25
0.03	0.94	HVO_RS13920	WP_004041803.1	73.05	77.31
0.03	0.82	HVO_RS14010	WP_004041821.1	178.98	189.78
0.03	0.94	HVO_RS14470	WP_004041917.1	121.61	128.68
0.03	1	HVO_RS14595	WP_013035334.1	77.18	81.42
0.03	1	HVO_RS14740	WP_004041971.1	4.98	5.25
0.03	1	HVO_RS14805	WP_004041986.1	9.08	9.6
0.03	1	HVO_RS21040	WP_155821732.1	59.33	62.88
0.03	0.97	HVO_RS15100	WP_004042046.1	44.76	47.26
0.03	0.36	HVO_RS15300	WP_004042095.1	1855.35	1964.38
0.03	0.77	HVO_RS15825	WP_004042203.1	384.2	405.63
0.03	0.95	HVO_RS15880	WP_013035581.1	119.6	126.43
0.03	1	HVO_RS16105	WP_004042258.1	51.87	54.77
0.03	0.98	HVO_RS16295	WP_004042297.1	91.34	96.39
0.03	0.94	HVO_RS16305	WP_004042299.1	127.91	134.94
0.03	0.97	HVO_RS16420	WP_004042326.1	97.45	102.79
0.03	0.96	HVO_RS16495	WP_004042350.1	132.38	139.51
0.03	0.92	HVO_RS16675	WP_004042430.1	99.49	105.29
0.03	0.98	HVO_RS17340	WP_004042719.1	63.88	67.66
0.03	1	HVO_RS17660	WP_004042854.1	39.3	41.43
0.03	0.39	HVO_RS17680	WP_004042859.1	1408.6	1494.55
0.03	0.75	HVO_RS17750	WP_004042890.1	379.12	400.33
0.03	0.62	HVO_RS17995	WP_004042994.1	850.3	896.28
0.03	0.92	HVO_RS18050	WP_004043009.1	93.32	98.79
0.03	0.78	HVO_RS18190	WP_004043034.1	282.15	298.46
0.03	1	HVO_RS18215	WP_004043038.1	15.33	16.16
0.03	0.72	HVO_RS18305	WP_004043055.1	432.85	458.01
0.03	0.96	HVO_RS18740	WP_004044720.1	63.81	67.4
0.03	0.53	HVO_RS18950	WP_004044791.1	1175.86	1241.58
0.03	0.72	HVO_RS19070	WP_004044838.1	306.16	324.81
0.03	0.95	HVO_RS00090	WP_004041134.1	110.22	116.18
0.03	1	HVO_RS00105	WP_004041131.1	10.49	11.09
0.03	1	HVO_RS00425	WP_004041067.1	10.01	10.57
0.03	1	HVO_RS00675	WP_004041017.1	44.58	47.22
0.03	0.95	HVO_RS00895	WP_004041353.1	132.04	139.17
0.03	1	HVO_RS01090	WP_004041314.1	4.06	4.28
0.03	1	HVO_RS01495	CDS	5.93	6.29
0.03	0.98	HVO_RS02590	WP_004043091.1	55.7	58.89
0.03	1	HVO_RS02815	WP_004043138.1	6.7	7.09
0.03	1	HVO_RS03935	WP_004040824.1	38.45	40.77
0.03	1	HVO_RS04085	WP_004040854.1	51.87	54.67
0.03	1	HVO_RS04135	WP_004040865.1	6.66	7.02
0.03	0.8	HVO_RS04205	WP_004040879.1	274.75	290.16
0.03	1	HVO_RS04610	WP_049914690.1	44.72	47.16
0.02	0.99	HVO_RS04735	WP_004044961.1	66.29	69.55
0.02	0.87	HVO_RS04940	WP_004045062.1	302.09	317.68
0.02	0.17	HVO_RS05000	WP_004045090.1	7511.14	7911.67
0.02	0.91	HVO_RS05010	WP_004045095.1	160.84	169.03
0.02	0.94	HVO_RS05070	WP_004045127.1	180.94	189.93
0.02	1	HVO_RS05240	WP_004045211.1	35.35	37.04
0.02	0.97	HVO_RS05305	WP_004045238.1	111.86	117.82
0.02	1	HVO_RS05365	WP_004045249.1	41.49	43.5
0.02	0.98	HVO_RS05385	WP_004045253.1	85.98	90.48
0.02	0.94	HVO_RS05635	WP_004045306.1	135.47	142.58
0.02	1	HVO_RS05695	WP_004045318.1	114.52	120.16
0.02	0.94	HVO_RS05820	WP_004045343.1	203.25	213.13
0.02	0.9	HVO_RS06265	WP_004044599.1	230.51	242.5
0.02	1	HVO_RS06320	WP_004044585.1	65.31	68.5
0.02	0.95	HVO_RS06730	WP_004044501.1	138.05	145.18
0.02	0.84	HVO_RS06855	WP_004044475.1	287.61	302.25
0.02	0.81	HVO_RS06875	WP_004044471.1	349.57	367.37
0.02	0.64	HVO_RS20845	WP_004044431.1	1722.94	1805.3
0.02	0.99	HVO_RS07230	WP_004044402.1	77.31	80.94
0.02	1	HVO_RS07300	WP_004044391.1	41.33	43.41
0.02	0.99	HVO_RS07325	WP_004044386.1	99.94	105.01
0.02	1	HVO_RS07400	WP_004044371.1	21.74	22.82
0.02	0.92	HVO_RS07455	WP_004044360.1	295.15	308.93
0.02	0.99	HVO_RS07760	WP_004044300.1	106.59	112.14
0.02	1	HVO_RS08315	WP_004044184.1	8.04	8.45
0.02	1	HVO_RS08645	WP_004044114.1	58.85	61.73
0.02	0.86	HVO_RS08660	WP_004044111.1	320.68	336.56
0.02	0.99	HVO_RS08675	WP_004044108.1	137.98	144.54
0.02	0.84	HVO_RS08710	WP_004044100.1	339.78	357.09
0.02	0.61	HVO_RS08750	WP_004044092.1	1642.47	1723.73
0.02	1	HVO_RS08865	WP_004044069.1	124.14	130.08
0.02	1	HVO_RS08880	CDS	29.96	31.4
0.02	0.64	HVO_RS09390	WP_004043964.1	2047.81	2143.73
0.02	0.58	HVO_RS09425	WP_004043957.1	1332.28	1402
0.02	0.85	HVO_RS09910	WP_004043853.1	374.73	393.23
0.02	0.97	HVO_RS10030	WP_004043828.1	139.76	146.41
0.02	1	HVO_RS10575	WP_004043720.1	14.96	15.74
0.02	0.95	HVO_RS11180	WP_004043593.1	153.66	161.32
0.02	1	HVO_RS11285	WP_004043572.1	17.44	18.33
0.02	0.8	HVO_RS11320	WP_004043565.1	621.67	651.84
0.02	0.97	HVO_RS11345	WP_008606010.1	138.12	144.86
0.02	0.93	HVO_RS11645	WP_004043496.1	205.12	215.11
0.02	1	HVO_RS12185	WP_013035648.1	80.11	84.18
0.02	0.97	HVO_RS12330	WP_004041473.1	67.39	71
0.02	0.9	HVO_RS12370	WP_004041487.1	172.41	181.36
0.02	0.99	HVO_RS12700	WP_004041554.1	67.65	71.04
0.02	1	HVO_RS12750	WP_004041565.1	70.82	74.15
0.02	0.86	HVO_RS13040	WP_004041617.1	289.69	304.36
0.02	0.93	HVO_RS20170	WP_081442888.1	144.28	151.82
0.02	0.88	HVO_RS13165	WP_004041642.1	248	260.59
0.02	1	HVO_RS13220	WP_004041653.1	3.97	4.16
0.02	0.89	HVO_RS13615	WP_004041739.1	202.21	212.61
0.02	0.94	HVO_RS14090	WP_013035572.1	156.42	164.54
0.02	0.8	HVO_RS14205	WP_004041861.1	382.27	401.77
0.02	1	HVO_RS14785	WP_004041981.1	23.26	24.35
0.02	1	HVO_RS14960	WP_004042017.1	15.07	15.78
0.02	1	HVO_RS15040	WP_004042034.1	44.89	47.09
0.02	1	HVO_RS15165	WP_004042067.1	50.96	53.65
0.02	1	HVO_RS15485	WP_004062665.1	19.6	20.64
0.02	0.92	HVO_RS15510	WP_004042137.1	223.26	234.36
0.02	0.91	HVO_RS15865	WP_004042211.1	163.33	171.8
0.02	0.7	HVO_RS16180	WP_004042273.1	1375.05	1439.83
0.02	0.71	HVO_RS16540	WP_004042369.1	588.53	619.88
0.02	0.8	HVO_RS16690	WP_004042436.1	690.52	723.64
0.02	0.89	HVO_RS16815	WP_004042487.1	301.76	315.84
0.02	0.46	HVO_RS17030	WP_004042597.1	3038.46	3190.77
0.02	0.25	HVO_RS17055	WP_004042608.1	5309.28	5590.83
0.02	0.95	HVO_RS17755	WP_004042892.1	291.24	304.88
0.02	0.84	HVO_RS17780	WP_004042901.1	334.06	351.03
0.02	1	HVO_RS17805	WP_004042910.1	51.65	54.2
0.02	0.99	HVO_RS17920	WP_004042960.1	47.72	50.2
0.02	0.33	HVO_RS17930	WP_004042966.1	5611.59	5891.21
0.02	1	HVO_RS18255	WP_004043046.1	44.55	46.85
0.02	1	HVO_RS18370	WP_004044647.1	44.89	47.01
0.02	0.98	HVO_RS18595	WP_004044690.1	43.52	45.85
0.02	0.79	HVO_RS18735	WP_004044719.1	350.34	369.19
0.02	0.92	HVO_RS18755	WP_004044723.1	244.45	256.89
0.02	0.9	HVO_RS19050	WP_004044834.1	252.72	265.29
0.02	0.78	HVO_RS00260	WP_004041100.1	766.86	803.53
0.02	0.74	HVO_RS00385	WP_004041075.1	856.96	898.72
0.02	1	HVO_RS00645	WP_004041023.1	75.21	79.04
0.02	1	HVO_RS00765	WP_004041381.1	3.74	3.92
0.02	0.79	HVO_RS00975	WP_004041336.1	503.57	528.44
0.02	1	HVO_RS01120	WP_004041308.1	23.65	24.92
0.02	0.98	HVO_RS01715	WP_004041184.1	143.03	150.24
0.02	1	HVO_RS01785	WP_004041165.1	14	14.73
0.02	0.99	HVO_RS02470	WP_004043067.1	115.88	121.33
0.02	1	HVO_RS02565	WP_004043086.1	61.87	65
0.02	1	HVO_RS02610	WP_144064022.1	10.62	11.15
0.02	1	HVO_RS02870	WP_004043149.1	109.79	115.22
0.02	1	HVO_RS02890	WP_004043153.1	41.09	43.3
0.02	1	HVO_RS03060	WP_004043189.1	24.08	25.32
0.02	1	HVO_RS03395	CDS	53.99	56.83
0.02	0.99	HVO_RS03405	WP_004043258.1	160.52	168.1
0.02	1	HVO_RS03495	WP_049914854.1	58.44	61.29
0.02	1	HVO_RS03675	WP_004043305.1	3.48	3.66
0.02	0.63	HVO_RS03945	WP_004040826.1	920.08	969.1
0.02	1	HVO_RS04045	WP_004040846.1	3.89	4.1
0.02	0.8	HVO_RS04190	WP_004040876.1	436.79	459.53
0.02	0.79	HVO_RS20785	WP_004040914.1	399.96	420.67
0.02	0.98	HVO_RS04645	WP_004040978.1	76.46	80.24
0.01	1	HVO_RS04720	WP_004044956.1	221.12	230.08
0.01	0.9	HVO_RS04990	WP_004045088.1	396.3	414.01
0.01	0.98	HVO_RS05230	WP_004045208.1	218.12	228.15
0.01	0.98	HVO_RS05310	WP_004045239.1	148.73	155.63
0.01	0.95	HVO_RS05870	WP_004045354.1	1019.02	1059.26
0.01	0.87	HVO_RS06170	WP_004044619.1	771.94	805.39
0.01	0.91	HVO_RS06695	WP_004044509.1	421.43	440.61
0.01	1	HVO_RS06925	WP_004044461.1	64.81	67.61
0.01	1	HVO_RS07165	WP_004044414.1	64.4	67.08
0.01	0.98	HVO_RS07990	WP_004044251.1	329.51	343.17
0.01	1	HVO_RS08590	WP_013035565.1	62.06	64.53
0.01	1	HVO_RS08755	WP_004044091.1	197.86	205.89
0.01	1	HVO_RS09010	WP_004044039.1	64.31	67.14
0.01	0.87	HVO_RS09420	WP_004043958.1	1440.37	1499.42
0.01	1	HVO_RS09455	WP_004043951.1	67.47	70.35
0.01	1	HVO_RS09465	WP_004043948.1	122.99	128.32
0.01	1	HVO_RS09485	WP_004043944.1	180.62	188.84
0.01	1	HVO_RS10045	WP_004043825.1	52.87	55.11
0.01	0.97	HVO_RS10350	WP_004043766.1	418.67	436.35
0.01	1	HVO_RS10495	WP_004043736.1	34.01	35.46
0.01	1	HVO_RS10645	WP_004043705.1	2.76	2.87
0.01	1	HVO_RS10915	WP_004043646.1	65.55	68.2
0.01	0.98	HVO_RS11175	WP_004043594.1	147.62	153.94
0.01	0.98	HVO_RS11205	WP_004043588.1	199.94	208.33
0.01	0.99	HVO_RS11315	WP_004043566.1	374.81	389.72
0.01	0.99	HVO_RS11335	WP_004043562.1	146.31	152.71
0.01	1	HVO_RS11525	WP_004043523.1	80.4	83.92
0.01	1	HVO_RS11880	WP_004043448.1	27.2	28.42
0.01	0.97	HVO_RS20950	WP_004043442.1	138.32	144.66
0.01	1	HVO_RS11975	WP_004043428.1	44.14	46.05
0.01	0.89	HVO_RS12100	WP_004041419.1	1021.46	1064.1
0.01	1	HVO_RS12165	WP_004041432.1	74.59	77.94
0.01	0.93	HVO_RS12180	WP_004041435.1	270.68	283.2
0.01	0.97	HVO_RS12265	WP_004041454.1	252.21	263.06
0.01	1	HVO_RS12615	WP_004041538.1	71.58	74.78
0.01	1	HVO_RS12630	WP_004041541.1	77.05	80.45
0.01	0.98	HVO_RS12670	WP_004041549.1	161.16	168.64
0.01	1	HVO_RS12860	WP_004041586.1	186.54	194.69
0.01	0.81	HVO_RS13475	WP_004041717.1	825.03	862.74
0.01	0.96	HVO_RS13485	WP_004041719.1	218.64	228.58
0.01	1	HVO_RS13625	WP_004041741.1	123.24	128.28
0.01	1	HVO_RS13745	WP_013035242.1	29.05	30.34
0.01	1	HVO_RS14245	WP_004041870.1	209.31	218.11
0.01	1	HVO_RS14280	WP_004041876.1	34.67	36.14
0.01	1	HVO_RS14300	WP_004041880.1	14.92	15.53
0.01	1	HVO_RS14315	WP_004041883.1	111.63	116.1
0.01	0.98	HVO_RS14400	WP_004041903.1	256.67	268.26
0.01	0.95	HVO_RS14465	WP_004041916.1	228.86	239.43
0.01	1	HVO_RS14625	WP_004041950.1	17.26	18.02
0.01	0.98	HVO_RS14650	WP_049941511.1	411.01	427.57
0.01	1	HVO_RS14695	WP_013035454.1	62.9	65.4
0.01	1	HVO_RS14760	WP_004041976.1	44.38	46.2
0.01	1	HVO_RS15155	WP_004042065.1	113.19	118.1
0.01	1	HVO_RS15180	WP_004042070.1	102.34	106.74
0.01	0.81	HVO_RS15225	WP_004042080.1	842.59	881.2
0.01	1	HVO_RS15340	WP_004042103.1	30.6	31.86
0.01	1	HVO_RS15345	WP_049914813.1	51.32	53.64
0.01	1	HVO_RS15555	WP_004042145.1	7.57	7.88
0.01	0.85	HVO_RS16005	WP_004042238.1	428.35	448.22
0.01	1	HVO_RS16055	WP_004042248.1	104.17	108.7
0.01	0.85	HVO_RS16270	WP_004042292.1	1149.24	1198.05
0.01	1	HVO_RS16395	WP_004042318.1	69.73	72.65
0.01	0.78	HVO_RS16520	WP_004042360.1	1161.14	1212.68
0.01	1	HVO_RS16620	WP_004042408.1	113.53	118.68
0.01	0.93	HVO_RS16740	WP_004042457.1	464.49	483.99
0.01	1	HVO_RS16850	WP_004042499.1	60.46	63
0.01	1	HVO_RS17245	WP_004042678.1	25.7	26.87
0.01	1	HVO_RS17295	CDS	40.24	41.96
0.01	1	HVO_RS17395	WP_004042741.1	62.88	65.46
0.01	1	HVO_RS17465	WP_004042765.1	42.49	44.31
0.01	1	HVO_RS17625	WP_004042835.1	150.4	156.67
0.01	0.99	HVO_RS18040	WP_013035402.1	289.19	300.88
0.01	1	HVO_RS18230	WP_013035593.1	101.48	105.63
0.01	1	HVO_RS18450	WP_004044661.1	98.75	102.72
0.01	0.93	HVO_RS18630	WP_004044697.1	245.61	257.04
0.01	1	HVO_RS18645	WP_004044700.1	111.86	116.59
0.01	0.82	HVO_RS18675	WP_013035331.1	730.96	764.35
0.01	1	HVO_RS18845	WP_004044758.1	135.5	141.62
0.01	0.94	HVO_RS19055	WP_004044835.1	318.23	332.27
0.01	1	HVO_RS19545	WP_144064066.1	33.11	34.42
0.01	0.99	HVO_RS00230	WP_004041106.1	328.55	341.83
0.01	1	HVO_RS00335	WP_004041085.1	14.36	15.01
0.01	0.93	HVO_RS00570	WP_004041038.1	370.11	387.19
0.01	1	HVO_RS00650	WP_004041022.1	107.68	112.24
0.01	1	HVO_RS00685	WP_004041015.1	38.49	40.15
0.01	1	HVO_RS01375	WP_004041255.1	11.07	11.58
0.01	1	HVO_RS19825	WP_004043066.1	12.01	12.56
0.01	1	HVO_RS02620	WP_013035010.1	11.2	11.7
0.01	1	HVO_RS02745	WP_004043122.1	3.79	3.97
0.01	1	HVO_RS02780	WP_004043130.1	25.8	26.93
0.01	0.91	HVO_RS03525	WP_004043277.1	461.89	482.32
0.01	1	HVO_RS03970	WP_004040832.1	32.33	33.61
0.01	1	HVO_RS04020	WP_004040841.1	182.56	189.89
0.01	0.93	HVO_RS04105	WP_004040858.1	655.53	682.58
0.01	0.95	HVO_RS04240	WP_004040886.1	839.95	873.39
0.01	1	HVO_RS04590	WP_004040967.1	58.45	60.8
0.01	0.96	HVO_RS04660	WP_004040981.1	408.53	425.56
0	1	HVO_RS04925	WP_004045055.1	148.77	154.26
0	0.99	HVO_RS05250	WP_004045214.1	1749.19	1809.67
0	1	HVO_RS05340	WP_004045244.1	31.32	32.41
0	1	HVO_RS05480	WP_004045272.1	107.3	110.89
0	0.98	HVO_RS05720	WP_004045323.1	427.95	444.58
0	1	HVO_RS05770	WP_004045333.1	64.86	67.14
0	1	HVO_RS05800	WP_004045339.1	2.02	2.1
0	1	HVO_RS06160	WP_004044621.1	256.86	266.69
0	1	HVO_RS06180	WP_004044617.1	196.2	203.62
0	0.99	HVO_RS06215	WP_004044610.1	3458.1	3583.77
0	1	HVO_RS06570	WP_004044535.1	280.26	289.43
0	1	HVO_RS06610	WP_004044527.1	80.16	82.8
0	1	HVO_RS06720	WP_004044503.1	183.93	191.03
0	1	HVO_RS06750	WP_004044497.1	18.39	19.02
0	1	HVO_RS06865	WP_004044473.1	160.23	166.2
0	1	HVO_RS08105	WP_004044228.1	62.12	64.35
0	1	HVO_RS08160	WP_004044217.1	167.35	173.19
0	1	HVO_RS08445	WP_004044156.1	163.51	169.32
0	1	HVO_RS08570	WP_004044129.1	66.45	69.07
0	1	HVO_RS08600	WP_004044123.1	16.52	17.14
0	1	HVO_RS08795	WP_004044082.1	75.5	78.36
0	1	HVO_RS08940	WP_004044053.1	105.94	109.47
0	1	HVO_RS09505	WP_004043940.1	31.6	32.77
0	1	HVO_RS09520	WP_004043937.1	84.46	87.7
0	1	HVO_RS20900	WP_013035646.1	207.88	215.91
0	1	HVO_RS09775	WP_004043883.1	199.45	207.26
0	0.99	HVO_RS09845	WP_004043866.1	743.85	771.71
0	1	HVO_RS10365	WP_004043762.1	59.2	61.33
0	1	HVO_RS10490	WP_004043737.1	9.82	10.14
0	1	HVO_RS10615	WP_004043711.1	18.16	18.85
0	1	HVO_RS10630	WP_004043708.1	60.97	63.2
0	1	HVO_RS11075	WP_004043614.1	97.2	100.95
0	1	HVO_RS11365	WP_004043556.1	389.85	403.82
0	1	HVO_RS11370	WP_004043555.1	69.26	71.63
0	1	HVO_RS11480	WP_013035385.1	15.74	16.26
0	1	HVO_RS20135	CDS	15.1	15.62
0	1	HVO_RS11940	WP_004043435.1	28.74	29.8
0	1	HVO_RS12200	WP_004041440.1	1154.74	1195.67
0	1	HVO_RS12870	WP_013035305.1	76.26	78.98
0	1	HVO_RS12945	WP_004041604.1	27.68	28.7
0	1	HVO_RS13415	WP_004041698.1	33.26	34.48
0	1	HVO_RS13420	WP_004041699.1	112.99	116.91
0	1	HVO_RS13445	WP_004041704.1	98.9	102.6
0	1	HVO_RS13465	WP_004041714.1	114.6	118.91
0	1	HVO_RS20195	CDS	33.4	34.57
0	1	HVO_RS13715	WP_004041760.1	418.21	432.15
0	1	HVO_RS13890	WP_004041797.1	129.33	133.76
0	1	HVO_RS14295	WP_004041879.1	18.61	19.3
0	1	HVO_RS14505	WP_004041925.1	21.88	22.67
0	1	HVO_RS15015	WP_004042029.1	3.96	4.09
0	1	HVO_RS15210	WP_004042076.1	11.09	11.49
0	1	HVO_RS15245	WP_004042084.1	93.06	96.36
0	1	HVO_RS15645	WP_004042166.1	9.97	10.36
0	1	HVO_RS16140	WP_004042265.1	84.17	87.02
0	1	HVO_RS16200	WP_004042277.1	5.9	6.11
0	1	HVO_RS16530	WP_004042365.1	2030.12	2103.57
0	1	HVO_RS16655	WP_004042423.1	24.38	25.18
0	1	HVO_RS16720	WP_004042450.1	34.13	35.4
0	1	HVO_RS16830	WP_004042493.1	86.39	89.28
0	0.94	HVO_RS16965	WP_004042558.1	2234.76	2307.42
0	0.97	HVO_RS16985	WP_004042567.1	3078.98	3182.79
0	1	HVO_RS17220	WP_004042667.1	36.03	37.36
0	1	HVO_RS17255	WP_013035297.1	261.07	270.81
0	1	HVO_RS17345	WP_004042720.1	117.04	120.96
0	1	HVO_RS17380	WP_004042736.1	537.36	555.66
0	1	HVO_RS21110	WP_169331103.1	72.09	74.52
0	1	HVO_RS17950	WP_004042974.1	83.67	86.54
0	0.95	HVO_RS18155	WP_004043028.1	3833.02	3960.11
0	1	HVO_RS18170	WP_004043030.1	73.24	75.97
0	1	HVO_RS18185	WP_004043033.1	297.97	309.15
0	1	HVO_RS18240	WP_004043043.1	55.95	57.93
0	1	HVO_RS18515	WP_004044673.1	126.86	131.83
0	1	HVO_RS19150	WP_004044873.1	131.7	136.87
0	1	HVO_RS21120	WP_171810352.1	8.38	8.68
0	1	HVO_RS00080	WP_004041136.1	71.01	73.8
0	1	HVO_RS00240	WP_004041104.1	442.06	456.92
0	1	HVO_RS00550	WP_004041042.1	96.44	99.63
0	1	HVO_RS00560	WP_013034945.1	41.86	43.37
0	1	HVO_RS00700	WP_004041012.1	194.05	201.04
0	1	HVO_RS00880	WP_004041356.1	0	0
0	1	HVO_RS00885	WP_004041355.1	0	0
0	1	HVO_RS00950	WP_004041341.1	225.62	234.15
0	1	HVO_RS00970	WP_004041337.1	223.7	231.9
0	1	HVO_RS01235	WP_004041284.1	14.4	14.89
0	1	HVO_RS01385	WP_004041253.1	35.89	37.07
0	1	HVO_RS01540	WP_004041221.1	10.7	11.04
0	1	HVO_RS01600	WP_004041209.1	3.4	3.52
0	1	HVO_RS19715	CDS	0	0
0	1	HVO_RS20740	WP_004043422.1	0	0
0	1	HVO_RS01940	WP_004043421.1	0	0
0	1	HVO_RS01945	WP_004043420.1	0	0
0	1	HVO_RS20460	WP_144064018.1	0	0
0	1	HVO_RS01955	WP_004043418.1	0	0
0	1	HVO_RS01960	WP_004043417.1	0	0
0	1	HVO_RS01965	WP_004043416.1	0	0
0	1	HVO_RS01970	WP_004043415.1	0	0
0	1	HVO_RS01975	WP_004043414.1	0	0
0	1	HVO_RS01980	WP_004043413.1	0	0
0	1	HVO_RS20745	WP_171810342.1	0	0
[truncated: 1,981 more rows]

## Sheet: Arabinose
Differential Expression Log2 Ratio	Differential Expression p-value	locus_tag	Name	1_cab_S60_R_001 - TPM	5_arabinose_S64_R_001 - TPM
1000000	0.7	HVO_RS13535	WP_008610516.1	0	1.01
1000000	1	HVO_RS00590	WP_004041034.1	0	0.04
1000000	1	HVO_RS00865	WP_004041359.1	0	0.21
1000000	1	HVO_RS00880	WP_004041356.1	0	0.26
1000000	1	HVO_RS00885	WP_004041355.1	0	0.14
1000000	1	HVO_RS02230	WP_004043359.1	0	0.01
1000000	1	HVO_RS19775	WP_144064020.1	0	0.07
1000000	1	HVO_RS02345	WP_013035020.1	0	0.18
1000000	1	HVO_RS19795	CDS	0	0.05
10.1	0	HVO_RS00160	WP_004041120.1	0.14	162.71
9.49	0	HVO_RS00125	WP_004061785.1	1.44	1088.92
9.47	0	HVO_RS00130	WP_004041126.1	1.49	1101.64
9.22	0	HVO_RS00170	WP_004041118.1	0.23	143.71
8.99	0	HVO_RS00150	WP_004041122.1	0.58	310.64
8.86	0	HVO_RS00165	WP_004041119.1	0.24	116.21
8.77	0	HVO_RS00175	WP_004041117.1	0.23	105.26
7.78	0	HVO_RS00180	WP_004041116.1	3.79	873.23
6.89	0	HVO_RS00185	WP_004041115.1	4.44	552.72
6.81	0	HVO_RS00155	WP_004041121.1	2.17	255.08
6.61	0	HVO_RS01140	WP_004041304.1	1.17	119.77
5.81	0	HVO_RS01135	WP_004041305.1	5.56	327.03
5.77	0	HVO_RS01130	WP_004041306.1	16.36	931.74
5.62	0	HVO_RS01120	WP_004041308.1	23.65	1221.75
5.58	0	HVO_RS01145	WP_004041303.1	25.39	1267.92
5.55	0	HVO_RS00140	WP_004041124.1	4.01	197.13
5.55	0	HVO_RS01125	WP_006600104.1	20.01	982.09
5.54	0	HVO_RS01115	WP_013034948.1	26.08	1268.69
5.52	0	HVO_RS00115	WP_004041129.1	11.77	565.52
4.64	0	HVO_RS00120	WP_004041128.1	28.66	748.81
4.53	6e-17	HVO_RS00525	WP_004041047.1	1.23	29.82
3.99	0	HVO_RS00520	WP_004041048.1	2.77	46.21
3.94	0	HVO_RS00145	WP_004041123.1	9.39	151.2
3.92	0	HVO_RS00515	WP_004041049.1	8.41	133.31
3.8	0	HVO_RS00135	WP_004041125.1	23.02	334.48
3.48	0	HVO_RS00535	WP_004041045.1	8.3	96.6
2.85	0.064	HVO_RS01680	WP_004041193.1	0.57	4.35
2.81	0	HVO_RS00530	WP_004041046.1	14.41	105.81
2.6	0.085	HVO_RS01645	WP_004041200.1	0.73	4.6
2.59	0	HVO_RS00545	WP_004041043.1	54.02	339.36
2.53	0.89	HVO_RS21035	WP_013035606.1	0.25	1.55
2.5	5.8e-06	HVO_RS00505	WP_004041051.1	3.54	20.95
2.49	9.9e-05	HVO_RS01575	WP_004041214.1	2.84	16.66
2.41	0.11	HVO_RS01640	WP_004041201.1	0.82	4.56
2.33	5.2e-09	HVO_RS00510	WP_004041050.1	7.09	37.43
2.25	1	HVO_RS03015	CDS	0.13	0.66
2.23	0	HVO_RS00540	WP_004041044.1	98.74	483.9
2.05	0.089	HVO_RS01675	WP_004041194.1	1.27	5.51
1.95	0.00052	HVO_RS01155	WP_004041301.1	4.54	18.4
1.92	0.56	HVO_RS01635	WP_004041202.1	0.59	2.31
1.83	0.33	HVO_RS01670	WP_004041195.1	1.26	4.67
1.74	1	HVO_RS01685	WP_004041192.1	0.18	0.65
1.61	3.2e-09	HVO_RS00220	WP_004041108.1	20.95	66.89
1.56	0.0019	HVO_RS01660	WP_004041197.1	6.66	20.59
1.51	0.25	HVO_RS01580	WP_004041213.1	1.74	5.19
1.45	0.88	HVO_RS02490	WP_013035091.1	0.53	1.52
1.43	1	HVO_RS01650	WP_004041199.1	0.08	0.22
1.43	0.9	HVO_RS19630	WP_004043100.1	0.56	1.57
1.42	0.84	HVO_RS01655	WP_004041198.1	0.5	1.39
1.41	3.3e-06	HVO_RS00215	WP_004041109.1	18.55	51.42
1.37	0.15	HVO_RS01595	WP_004041210.1	2.64	7.15
1.33	0.59	HVO_RS04530	WP_004040955.1	1.12	2.95
1.32	0.0014	HVO_RS00200	WP_004041112.1	10.53	27.61
1.22	4.7e-06	HVO_RS04680	WP_004040985.1	25.36	62.03
1.19	1	HVO_RS01475	WP_004041234.1	0.81	1.95
1.18	0.0013	HVO_RS00210	WP_004041110.1	13.74	32.68
1.16	0.0081	HVO_RS00205	WP_004041111.1	10.27	24.02
1.15	0.61	HVO_RS01000	WP_013034992.1	1.98	4.6
1.13	0.0084	HVO_RS00195	WP_004041113.1	10.44	23.88
1.12	0.0026	HVO_RS01070	WP_004041318.1	15.25	34.62
1.12	0.62	HVO_RS04390	WP_004040927.1	1.23	2.81
1.11	0.043	HVO_RS02405	WP_004062180.1	8	18.06
1.08	0.00098	HVO_RS14415	WP_004041906.1	18.24	40.29
1.04	0.6	HVO_RS01030	WP_004041326.1	2.04	4.4
1.03	1.5e-10	HVO_RS20875	WP_004044179.1	76.23	163.33
0.99	0.88	HVO_RS01560	WP_049914710.1	1.57	3.25
0.97	0.25	HVO_RS21140	WP_215490485.1	4.89	10.01
0.97	0.53	HVO_RS18400	WP_004044651.1	2.52	5.15
0.97	1	HVO_RS01220	CDS	0.46	0.95
0.96	0.58	HVO_RS07645	WP_004044322.1	2.07	4.21
0.93	0.25	HVO_RS15385	WP_004042112.1	4.98	9.96
0.92	0.19	HVO_RS01075	WP_004041317.1	5.29	10.51
0.92	1	HVO_RS01265	WP_004041278.1	0.11	0.21
0.92	0.47	HVO_RS01600	WP_004041209.1	3.4	6.75
0.91	0.61	HVO_RS00660	WP_004041020.1	1.75	3.44
0.91	0.49	HVO_RS00790	WP_004041374.1	2.43	4.77
0.91	1	HVO_RS01465	WP_004041237.1	0.06	0.12
0.91	0.61	HVO_RS03475	WP_004043270.1	1.75	3.45
0.9	0.96	HVO_RS00500	WP_004041052.1	0.77	1.5
0.87	0.77	HVO_RS06500	WP_004044550.1	1.95	3.75
0.87	0.48	HVO_RS14530	WP_004041930.1	3.66	6.99
0.87	0.065	HVO_RS21045	WP_161606677.1	11.58	22.16
0.85	0.15	HVO_RS13285	WP_004041667.1	8.97	16.94
0.85	0.077	HVO_RS01605	WP_004041208.1	10.11	19.13
0.84	1e-07	HVO_RS00555	WP_004041041.1	85.39	160.24
0.84	1	HVO_RS01060	WP_004041320.1	0.3	0.57
0.81	1	HVO_RS07650	WP_013035612.1	0.69	1.27
0.81	0.42	HVO_RS15670	WP_004042171.1	4.43	8.12
0.8	0.74	HVO_RS12585	WP_004041532.1	1.97	3.57
0.8	1	HVO_RS14790	WP_004041983.1	0.28	0.52
0.8	0.075	HVO_RS01040	WP_004041324.1	11.24	20.48
0.8	0.54	HVO_RS01080	WP_004041316.1	3	5.45
0.77	0	HVO_RS07395	WP_004044372.1	1066.15	1904.41
0.77	0.023	HVO_RS11490	WP_004043530.1	20.08	35.82
0.77	0.019	HVO_RS13860	CDS	21.58	38.44
0.77	0.96	HVO_RS03170	WP_004043211.1	0.81	1.44
0.75	1.7e-06	HVO_RS05515	WP_004045280.1	88.86	156.6
0.74	0.0049	HVO_RS16220	WP_013035537.1	32.77	57.19
0.74	0.13	HVO_RS01375	WP_004041255.1	11.07	19.36
0.73	1	HVO_RS15000	WP_004042026.1	1.46	2.54
0.73	0.47	HVO_RS01590	WP_004041211.1	4.93	8.58
0.72	0.0039	HVO_RS09150	WP_004044015.1	36.36	62.72
0.72	6.1e-06	HVO_RS10200	WP_004043793.1	89.63	154.05
0.71	1	HVO_RS14685	CDS	0.42	0.73
0.71	0.64	HVO_RS01010	WP_004041330.1	3.74	6.4
0.7	0.88	HVO_RS14795	WP_013035533.1	2.22	3.77
0.7	0.0083	HVO_RS17100	WP_013035658.1	30.89	52.47
0.7	0.075	HVO_RS02600	WP_004043093.1	16.08	27.27
0.69	0.62	HVO_RS06005	WP_004045395.1	3.73	6.27
0.69	0.87	HVO_RS08285	WP_004044190.1	3.19	5.38
0.67	1.8e-10	HVO_RS20900	WP_013035646.1	207.88	345.36
0.67	0.0043	HVO_RS00560	WP_013034945.1	41.86	69.91
0.66	0.83	HVO_RS01025	WP_004041327.1	2.68	4.43
0.65	6.6e-18	HVO_RS11245	WP_004043581.1	412.86	676.79
0.64	0.31	HVO_RS12735	WP_004041561.1	8.67	14.15
0.64	0.064	HVO_RS13995	WP_004041818.1	19.22	31.3
0.64	0.21	HVO_RS00110	WP_004041130.1	12.06	19.6
0.64	1	HVO_RS01275	WP_004041276.1	0.74	1.22
0.63	0.37	HVO_RS07670	WP_004044317.1	8.19	13.26
0.63	0.77	HVO_RS07700	WP_013035499.1	4.59	7.44
0.63	0.42	HVO_RS17110	WP_004042625.1	7.37	11.92
0.63	1	HVO_RS04450	WP_004040939.1	0.17	0.27
0.62	0.0024	HVO_RS05730	WP_004045325.1	55.07	88.42
0.62	0.68	HVO_RS17490	WP_004042773.1	3.92	6.32
0.62	0.025	HVO_RS01215	WP_004041288.1	30.75	49.43
0.61	0.034	HVO_RS07390	WP_004044373.1	28.65	45.75
0.61	0.27	HVO_RS01055	WP_004041321.1	9.42	15.02
0.6	0.91	HVO_RS12580	WP_004041531.1	1.32	2.08
0.6	0.12	HVO_RS14340	WP_004041891.1	17.33	27.55
0.6	0.2	HVO_RS17105	WP_004042623.1	12.1	19.24
0.6	0.3	HVO_RS00425	WP_004041067.1	10.01	15.82
0.59	0.64	HVO_RS11565	WP_004043512.1	3.47	5.45
0.59	1.9e-05	HVO_RS11650	WP_004043495.1	117.31	185.43
0.59	0.00081	HVO_RS15910	WP_004042220.1	72.63	114.82
0.59	0.12	HVO_RS19380	WP_013035735.1	18.7	29.46
0.59	4.5e-05	HVO_RS00090	WP_004041134.1	110.22	173.18
0.58	0.81	HVO_RS01085	WP_004041315.1	4.74	7.44
0.57	6.8e-07	HVO_RS06760	WP_004044495.1	180.88	280.11
0.57	0.24	HVO_RS10590	WP_004043717.1	12.95	20.15
0.57	0.59	HVO_RS12980	WP_004041611.1	4.81	7.47
0.57	0.82	HVO_RS03600	WP_049914857.1	4.79	7.43
0.56	0.012	HVO_RS07015	WP_004044443.1	47.37	72.9
0.56	1	HVO_RS20485	CDS	2.18	3.35
0.56	0.35	HVO_RS03330	WP_004043243.1	9.49	14.63
0.55	0.35	HVO_RS07200	WP_004044407.1	10.85	16.6
0.55	0.051	HVO_RS10730	WP_004043688.1	31.31	47.84
0.55	0.043	HVO_RS12470	WP_004041508.1	32.98	50.57
0.55	0.004	HVO_RS13140	WP_004041637.1	60.11	92.43
0.55	1	HVO_RS14815	WP_004041988.1	2.21	3.39
0.55	3.4e-06	HVO_RS15085	WP_049896263.1	166.44	255.7
0.54	7.7e-25	HVO_RS18615	WP_004044694.1	890.73	1353.56
0.54	0.44	HVO_RS01050	WP_013034991.1	9.23	14.09
0.53	0.86	HVO_RS06505	WP_004044549.1	3.89	5.87
0.53	0.00026	HVO_RS08470	WP_004044151.1	112.82	170.31
0.53	0.95	HVO_RS16465	WP_004042340.1	2.98	4.49
0.53	0.002	HVO_RS17885	WP_004042948.1	81.03	122.06
0.53	0.4	HVO_RS01065	WP_004041319.1	8.85	13.33
0.53	0.91	HVO_RS01460	WP_004041238.1	1.88	2.83
0.53	1	HVO_RS03235	CDS	0.26	0.4
0.52	0.16	HVO_RS10615	WP_004043711.1	18.16	27.17
0.52	0.0036	HVO_RS16020	WP_013035598.1	74.45	111.55
0.52	0.59	HVO_RS01005	WP_004041331.1	6.38	9.57
0.52	0.36	HVO_RS01150	WP_013034990.1	12.53	18.85
0.52	0.77	HVO_RS01240	WP_004041283.1	4.76	7.14
0.51	0.026	HVO_RS09440	WP_004043954.1	45.01	66.87
0.51	4.7e-05	HVO_RS17625	WP_004042835.1	150.4	223.44
0.51	0.034	HVO_RS00460	WP_004041060.1	41.33	61.64
0.51	1	HVO_RS02730	WP_004043118.1	1	1.49
0.5	0.031	HVO_RS04740	WP_004044963.1	46.35	68.51
0.5	0.33	HVO_RS13375	WP_004041690.1	13.59	20.15
0.5	0.24	HVO_RS16870	WP_004042506.1	14.81	21.93
0.5	0.3	HVO_RS18425	WP_004044656.1	13.21	19.5
0.5	0.0063	HVO_RS00340	WP_004041084.1	70.69	104.31
0.5	1	HVO_RS03180	WP_004043213.1	1.78	2.66
0.5	1	HVO_RS04040	WP_004040845.1	1.83	2.71
0.49	0.3	HVO_RS06045	WP_004045411.1	16.2	23.73
0.49	0.00022	HVO_RS11110	WP_004043607.1	134.37	197.16
0.49	6.6e-05	HVO_RS15335	WP_004042102.1	159.09	233.36
0.49	0.27	HVO_RS16365	WP_004042311.1	13.95	20.52
0.49	0.88	HVO_RS00815	WP_004041369.1	2.38	3.51
0.48	0.49	HVO_RS15995	WP_013035539.1	10.06	14.73
0.48	0.71	HVO_RS16565	WP_004042375.1	4.7	6.85
0.48	0.33	HVO_RS16925	WP_004042533.1	15.15	22.16
0.48	0.23	HVO_RS00325	WP_004041087.1	17.41	25.4
0.48	0.0056	HVO_RS19830	WP_013035002.1	79.9	116.26
0.47	0.048	HVO_RS05895	WP_004045360.1	41.27	59.96
0.47	0.12	HVO_RS07170	WP_004044413.1	27.98	40.58
0.47	1.2e-16	HVO_RS10130	WP_004043807.1	773.62	1121.65
0.47	5.9e-07	HVO_RS20130	WP_013035531.1	276.86	400.36
0.47	1.7e-11	HVO_RS10960	WP_004043637.1	511.6	740.91
0.47	0.085	HVO_RS11475	WP_004043533.1	32.63	47.25
0.47	6.4e-18	HVO_RS11850	WP_004043454.1	859.11	1241.23
0.47	0.1	HVO_RS21060	WP_171810347.1	29.66	43
0.47	0.059	HVO_RS18065	WP_004043012.1	37.16	54
0.47	1	HVO_RS00480	WP_004041056.1	2.12	3.06
0.46	0.075	HVO_RS07580	WP_004044335.1	36.1	51.89
0.46	1	HVO_RS20120	CDS	2.33	3.34
0.46	0.29	HVO_RS16710	WP_004042448.1	16.14	23.29
0.46	0.016	HVO_RS16820	WP_004042489.1	65.8	94.44
0.46	0.44	HVO_RS17115	WP_004042626.1	9.46	13.64
0.46	0.82	HVO_RS00470	WP_004041058.1	3.38	4.86
0.46	0.012	HVO_RS03790	WP_004040798.1	72.17	103.63
0.45	1	HVO_RS07630	WP_004044325.1	1.52	2.17
0.45	0.084	HVO_RS08140	WP_004044221.1	36.96	52.82
0.45	0.035	HVO_RS15030	WP_004042032.1	53.41	76.16
0.45	1	HVO_RS01510	WP_004041227.1	0.84	1.2
0.45	0.044	HVO_RS04670	WP_004040983.1	48.15	68.62
0.44	0.45	HVO_RS09290	WP_004043986.1	11.2	15.93
0.44	0.14	HVO_RS10390	WP_004043757.1	30.28	43.01
0.44	0.63	HVO_RS10910	WP_081442896.1	6.8	9.67
0.44	0.085	HVO_RS16575	WP_049914820.1	40.08	56.95
0.44	0.34	HVO_RS03340	WP_004043245.1	14.09	20.03
0.43	0.032	HVO_RS05110	WP_004045143.1	60.3	85.16
0.43	4.1e-05	HVO_RS05950	WP_004045373.1	222.65	313.27
0.43	0.089	HVO_RS07310	WP_004044389.1	36.2	50.98
0.43	1	HVO_RS08295	WP_004044188.1	1	1.41
0.43	1.1e-19	HVO_RS10210	WP_004043792.1	1110.73	1570.4
0.43	0.3	HVO_RS10430	CDS	19.54	27.61
0.43	0.48	HVO_RS11280	WP_004043573.1	10.11	14.3
0.43	7.6e-05	HVO_RS13615	WP_004041739.1	202.21	285.36
0.43	4.8e-07	HVO_RS14580	WP_004041940.1	334.38	471.54
0.43	0.44	HVO_RS15455	WP_004042126.1	14.3	20.15
0.43	0.13	HVO_RS18250	WP_004043045.1	32.79	46.32
0.43	0.2	HVO_RS00045	WP_004041144.1	25.8	36.29
0.43	0.79	HVO_RS00995	WP_004041332.1	4.97	7
0.43	0.72	HVO_RS01035	WP_004041325.1	7.66	10.77
0.43	0.98	HVO_RS03635	WP_013035044.1	4.26	5.99
0.43	0.066	HVO_RS03955	WP_004040828.1	45.69	64.31
0.43	0.036	HVO_RS04300	WP_004064851.1	53.92	76.21
0.43	0.2	HVO_RS04625	WP_004040974.1	25.83	36.5
0.42	0.69	HVO_RS08780	WP_004044085.1	7.45	10.42
0.42	0.51	HVO_RS09280	WP_004043989.1	10.58	14.79
0.42	0.022	HVO_RS12070	WP_013035288.1	70.62	98.94
0.42	0.059	HVO_RS12460	WP_004041506.1	49.26	69.11
0.42	0.0053	HVO_RS20975	WP_004041665.1	105.12	147.28
0.42	0.89	HVO_RS13965	WP_004041812.1	6.27	8.79
0.42	0.62	HVO_RS16060	WP_004042249.1	10.18	14.22
0.42	0.002	HVO_RS16300	WP_004042298.1	129.86	181.84
0.42	0.0018	HVO_RS18560	WP_004044682.1	130.52	182.99
0.42	0.51	HVO_RS01750	WP_004041173.1	10.62	14.87
0.42	0.71	HVO_RS02425	WP_013035045.1	5.86	8.22
0.41	3.5e-20	HVO_RS08385	WP_004044168.1	1285.73	1788.75
0.41	0.025	HVO_RS09700	WP_004043900.1	72.04	99.89
0.41	0.16	HVO_RS10995	WP_004043630.1	30.57	42.42
0.41	0.055	HVO_RS11035	WP_004043622.1	51.77	72.17
0.41	2.3e-12	HVO_RS13495	WP_013035390.1	740.05	1029.51
0.41	0.3	HVO_RS15485	WP_004062665.1	19.6	27.26
0.41	0.01	HVO_RS17760	WP_004042895.1	94.9	132.37
0.41	0.0077	HVO_RS18230	WP_013035593.1	101.48	140.69
0.41	0.031	HVO_RS03700	WP_004062180.1	69.35	96.19
0.41	1.4e-05	HVO_RS04705	WP_013035036.1	268.45	374.53
0.4	0.85	HVO_RS08300	WP_004044187.1	2.94	4.08
0.4	0.31	HVO_RS11230	WP_004043584.1	18.3	25.25
0.4	3.1e-05	HVO_RS11250	WP_004043580.1	265.49	366.65
0.4	0.48	HVO_RS12485	WP_004041511.1	13.51	18.67
0.4	0.16	HVO_RS13865	CDS	33.68	46.54
0.4	0.48	HVO_RS15260	WP_004042087.1	13.38	18.53
0.4	0.008	HVO_RS17260	WP_004042684.1	106.22	147.18
0.4	0.19	HVO_RS19205	WP_004044904.1	28.74	39.66
0.4	0.74	HVO_RS01205	CDS	9.79	13.47
0.4	3.2e-06	HVO_RS04055	WP_004040848.1	334.08	461.19
0.4	1	HVO_RS04440	WP_004040937.1	0.71	0.97
0.39	3.7e-06	HVO_RS05880	WP_004045357.1	343.86	472.43
0.39	1	HVO_RS06485	WP_004044553.1	1.93	2.65
0.39	0.0054	HVO_RS06860	WP_004044474.1	122.29	168.2
0.39	0.075	HVO_RS07995	WP_004044250.1	51.74	71.12
0.39	0.038	HVO_RS11040	WP_004043621.1	67.17	92.03
0.39	0.18	HVO_RS12885	WP_004041591.1	31.26	42.97
0.39	0.00084	HVO_RS14010	WP_004041821.1	178.98	245.57
0.39	0.001	HVO_RS14395	WP_004041902.1	175.39	240.18
0.39	0.12	HVO_RS14440	WP_004041911.1	41.74	57.28
0.39	1	HVO_RS14860	WP_004041998.1	1.34	1.83
0.39	0.15	HVO_RS15215	WP_004042077.1	36.41	49.94
0.39	0.00033	HVO_RS15815	WP_004042202.1	207.3	283.94
0.39	0.1	HVO_RS16665	WP_004042426.1	46.93	64.23
0.39	2.4e-05	HVO_RS18275	WP_004043049.1	287.49	394.18
0.39	0.018	HVO_RS00075	WP_004041137.1	85.63	117.78
0.38	7.9e-05	HVO_RS07220	WP_004044404.1	258.62	353.2
0.38	0.019	HVO_RS07865	WP_004044277.1	95.78	130.38
0.38	1.7e-16	HVO_RS08485	WP_004044148.1	1183.61	1616.61
0.38	0.21	HVO_RS09255	WP_115860199.1	28.27	38.41
0.38	0.8	HVO_RS10440	WP_004043747.1	8.88	12.12
0.38	2.3e-07	HVO_RS11680	WP_004043489.1	469.97	639.44
0.38	0.021	HVO_RS16445	WP_004042333.1	87.47	119.26
0.38	0.94	HVO_RS17580	WP_004042823.1	5.93	8.09
0.38	1	HVO_RS00920	WP_004041348.1	2.33	3.17
0.38	0.92	HVO_RS01095	WP_004041313.1	3.66	4.98
0.38	0.066	HVO_RS02465	WP_004968172.1	56.91	77.51
0.38	8.6e-05	HVO_RS03545	WP_013035073.1	261.1	356.25
0.37	0.0059	HVO_RS05540	WP_004045285.1	133.29	180.34
0.37	0.11	HVO_RS08520	WP_004044140.1	50.51	68.49
0.37	1	HVO_RS09500	WP_004043941.1	1.96	2.64
0.37	0.035	HVO_RS10090	WP_004043815.1	79.09	106.81
0.37	0.026	HVO_RS12780	WP_004041571.1	84.01	113.43
0.37	0.54	HVO_RS13195	WP_004041648.1	11.06	14.97
0.37	0.37	HVO_RS13975	WP_004041814.1	18.34	24.75
0.37	1	HVO_RS15005	WP_004042027.1	4.42	5.99
0.37	0.79	HVO_RS18010	WP_004042999.1	6.69	9.06
0.37	0.23	HVO_RS18060	WP_004043011.1	30.56	41.3
0.37	0.13	HVO_RS18255	WP_004043046.1	44.55	60.09
0.37	0.58	HVO_RS00495	WP_013034983.1	13.36	18.06
0.37	0.74	HVO_RS00890	WP_004041354.1	9.87	13.37
0.37	0.59	HVO_RS03680	WP_013035139.1	13.4	18.12
0.36	0.095	HVO_RS04750	WP_004044967.1	52.88	71.12
0.36	0.019	HVO_RS05480	WP_004045272.1	107.3	143.82
0.36	0.026	HVO_RS05715	WP_004045322.1	90.12	120.91
0.36	0.0062	HVO_RS08355	WP_004044175.1	143.66	192.82
0.36	0.04	HVO_RS08800	WP_004044081.1	77.33	104.19
0.36	1	HVO_RS10595	WP_004043716.1	3.52	4.74
0.36	0.2	HVO_RS11215	WP_004063509.1	37.38	50.1
0.36	1	HVO_RS20935	WP_004043577.1	1.19	1.6
0.36	0.051	HVO_RS11465	WP_004043535.1	70.45	94.75
0.36	0.094	HVO_RS13405	WP_013035651.1	55.77	75.1
0.36	0.045	HVO_RS13430	WP_004041701.1	73.85	99.29
0.36	0.17	HVO_RS16330	WP_004042304.1	36.09	48.48
0.36	0.12	HVO_RS16825	WP_004042491.1	45.66	61.28
0.36	0.083	HVO_RS18710	WP_004044714.1	57.82	77.74
0.36	0.052	HVO_RS19135	WP_004044868.1	70.57	94.91
0.36	0.5	HVO_RS00085	WP_013034953.1	12.23	16.42
0.36	1	HVO_RS01015	WP_171810340.1	0.6	0.79
0.36	0.58	HVO_RS01165	WP_004041299.1	13.32	17.86
0.36	0.5	HVO_RS01665	WP_004041196.1	14	18.86
0.36	0.83	HVO_RS01760	WP_004041170.1	7.37	9.93
0.36	0.061	HVO_RS02940	WP_004043162.1	64.45	86.49
0.35	0.94	HVO_RS04860	WP_004045027.1	6.54	8.75
0.35	8.3e-11	HVO_RS08490	WP_004044146.1	860.16	1150.79
0.35	0.21	HVO_RS09975	WP_004043840.1	36.35	48.65
0.35	0.00064	HVO_RS10135	WP_013035425.1	230.31	308.06
0.35	1	HVO_RS10565	WP_004043722.1	2.83	3.78
0.35	0.029	HVO_RS11965	WP_004043430.1	88.5	118.2
0.35	0.0061	HVO_RS12355	WP_004041484.1	153.29	204.39
0.35	0.049	HVO_RS13350	WP_004041685.1	78.27	104.19
0.35	0.49	HVO_RS14810	WP_004041987.1	13.85	18.48
0.35	1	HVO_RS14995	WP_004042025.1	1.37	1.81
0.35	0.15	HVO_RS16335	WP_004042305.1	41.45	55.45
0.35	0.22	HVO_RS19615	WP_013035704.1	35.45	47.14
0.35	1	HVO_RS00475	WP_004041057.1	0.35	0.46
0.35	1	HVO_RS01530	WP_004041223.1	3.26	4.36
0.35	0.95	HVO_RS01535	WP_004041222.1	6.06	8.09
0.35	1	HVO_RS19780	WP_081442875.1	0.44	0.59
0.35	0.32	HVO_RS02555	WP_004043084.1	25.32	33.8
0.35	0.067	HVO_RS02560	WP_013035165.1	68.52	91.6
0.35	1	HVO_RS02645	WP_004043101.1	0.94	1.26
0.34	0.66	HVO_RS05435	WP_004045263.1	12.76	16.88
0.34	0.26	HVO_RS07610	WP_004044329.1	31.89	42.25
0.34	0.074	HVO_RS11575	WP_004043510.1	68.36	90.38
0.34	0.95	HVO_RS12570	CDS	3.18	4.21
0.34	0.09	HVO_RS13645	WP_004041746.1	57.49	76.28
0.34	0.16	HVO_RS14020	WP_004041823.1	40.67	53.94
0.34	0.41	HVO_RS14775	WP_004041979.1	20.9	27.71
0.34	0.56	HVO_RS14840	WP_004041993.1	11.4	15.11
0.34	0.011	HVO_RS15395	WP_004042114.1	139.64	184.7
0.34	0.64	HVO_RS16920	WP_004042531.1	14.23	18.9
0.34	0.59	HVO_RS18215	WP_004043038.1	15.33	20.34
0.34	0.21	HVO_RS18510	WP_004044672.1	36.6	48.42
0.33	0.015	HVO_RS04835	WP_004045014.1	129.6	170.7
0.33	0.33	HVO_RS07060	WP_004044434.1	29.32	38.68
0.33	0.32	HVO_RS09095	WP_004044022.1	27.19	35.68
0.33	0.00022	HVO_RS10425	WP_004043750.1	302.55	399.27
0.33	0.013	HVO_RS10905	WP_004043648.1	132.5	174.6
0.33	0.0077	HVO_RS11180	WP_004043593.1	153.66	202.38
0.33	0.15	HVO_RS12275	WP_004041456.1	53.16	69.81
0.33	0.49	HVO_RS15850	WP_004042208.1	13.92	18.38
0.33	0.11	HVO_RS15920	WP_004042222.1	56.56	74.56
0.33	0.034	HVO_RS16355	CDS	97.16	128.12
0.33	0.2	HVO_RS17445	WP_004042761.1	42.55	56.15
0.33	0.25	HVO_RS18470	WP_004044665.1	35.2	46.18
0.33	0.5	HVO_RS00020	WP_004041149.1	14.01	18.45
0.33	0.012	HVO_RS00350	WP_004041082.1	139.62	183.83
0.33	0.59	HVO_RS00980	WP_004041335.1	13.64	17.93
0.33	0.0022	HVO_RS01810	WP_004041159.1	218.78	287.06
0.33	1	HVO_RS02720	WP_004043116.1	4.62	6.09
0.33	1	HVO_RS02740	WP_004043121.1	2.82	3.72
0.33	0.075	HVO_RS03390	WP_004043255.1	68.55	90.49
0.32	1	HVO_RS07420	WP_004044367.1	5.68	7.42
0.32	0.009	HVO_RS10515	WP_004043732.1	159.22	208.16
0.32	0.91	HVO_RS10570	WP_004043721.1	6.55	8.55
0.32	0.18	HVO_RS10795	WP_004043672.1	48.5	63.15
0.32	0.095	HVO_RS10850	WP_004043660.1	66.39	86.94
0.32	0.15	HVO_RS10925	WP_004043644.1	49.97	65.3
0.32	0.17	HVO_RS12150	WP_004041429.1	51.46	67.15
0.32	0.25	HVO_RS13575	WP_004041731.1	40.06	52.19
0.32	0.94	HVO_RS14970	WP_004042019.1	5.48	7.18
0.32	0.47	HVO_RS15020	WP_004042030.1	18.88	24.69
0.32	0.022	HVO_RS15415	WP_004042118.1	129.53	168.9
0.32	0.081	HVO_RS15450	WP_004042125.1	73.04	95.33
0.32	0.00076	HVO_RS16350	WP_004042308.1	273.44	356.93
0.32	0.068	HVO_RS16500	WP_004042352.1	79.07	103.61
0.32	0.57	HVO_RS17120	WP_004042629.1	15.19	19.82
0.32	0.012	HVO_RS00190	WP_004041114.1	149.47	195.06
0.32	0.04	HVO_RS00345	WP_004041083.1	104.2	135.71
0.32	0.14	HVO_RS01355	WP_004041259.1	57.16	74.56
0.32	0.23	HVO_RS01385	WP_004041253.1	35.89	46.92
0.32	0.91	HVO_RS01410	WP_004041248.1	5.41	7.08
0.31	9.6e-05	HVO_RS08040	WP_004044241.1	402.45	521.39
0.31	0.015	HVO_RS08120	WP_004044225.1	154.65	200.33
0.31	0.94	HVO_RS14305	WP_004041881.1	2.62	3.41
0.31	0.61	HVO_RS14330	WP_004041889.1	12.27	15.95
0.31	7e-07	HVO_RS14620	WP_004041949.1	644.36	837.78
0.31	0.2	HVO_RS16490	WP_004042348.1	42.87	55.77
0.31	0.12	HVO_RS19120	WP_004044862.1	64.3	83.21
0.31	0.47	HVO_RS19210	WP_004044906.1	22.36	29.03
0.31	0.032	HVO_RS00945	WP_004041342.1	116.52	150.94
0.31	0.11	HVO_RS01335	WP_004041264.1	66.89	86.71
0.3	0.17	HVO_RS07715	WP_004044308.1	53.48	68.96
0.3	0.12	HVO_RS08320	WP_004044183.1	64.57	83.33
0.3	0.13	HVO_RS09030	WP_004044035.1	57.39	74.09
0.3	0.029	HVO_RS09085	WP_004044024.1	125.49	162.22
0.3	0.015	HVO_RS12540	WP_004041523.1	154.78	199.92
0.3	0.029	HVO_RS13700	WP_004041758.1	122.1	157.58
0.3	0.2	HVO_RS14285	WP_013035455.1	48.12	62.01
0.3	0.33	HVO_RS14435	WP_004041910.1	29.58	38.07
0.3	0.022	HVO_RS15315	WP_004042098.1	142.33	182.85
0.3	0.17	HVO_RS16605	WP_004042402.1	53.07	68.49
0.3	0.14	HVO_RS16610	WP_004042404.1	61.61	79.45
0.3	0.25	HVO_RS17135	WP_004042635.1	38.75	49.85
0.3	0.14	HVO_RS17330	WP_004042714.1	59.66	77.11
0.3	0.26	HVO_RS17845	WP_004042923.1	37.62	48.38
0.3	0.2	HVO_RS18095	WP_004043017.1	44.88	57.86
0.3	0.0076	HVO_RS18520	WP_004044674.1	192.63	248.19
0.3	0.0075	HVO_RS18640	WP_013035546.1	199.21	256.45
0.3	0.33	HVO_RS18770	WP_004044727.1	34.84	44.79
0.3	0.17	HVO_RS18875	WP_004044767.1	55	70.71
0.3	0.25	HVO_RS18965	WP_004044799.1	40.6	52.14
0.3	0.052	HVO_RS03260	WP_171810344.1	102.98	133.04
0.3	0.01	HVO_RS03550	WP_013035096.1	176.69	228.03
0.3	0.12	HVO_RS04255	WP_004040889.1	67.98	87.35
0.29	0.077	HVO_RS05125	CDS	93.01	119.25
0.29	0.14	HVO_RS05360	WP_004045248.1	70.07	89.49
0.29	2.4e-05	HVO_RS05745	WP_004045328.1	519.02	666.27
0.29	0.71	HVO_RS07930	WP_004044264.1	13.56	17.33
0.29	0.23	HVO_RS08330	WP_004044181.1	46.6	59.53
0.29	0.34	HVO_RS09505	WP_004043940.1	31.6	40.59
0.29	0.12	HVO_RS09670	WP_004043908.1	78.03	99.76
0.29	0.97	HVO_RS09785	WP_004043881.1	7.36	9.44
0.29	0.13	HVO_RS10120	WP_004043809.1	69.47	88.61
0.29	6.4e-07	HVO_RS10230	WP_004043788.1	769.05	982.14
0.29	0.22	HVO_RS10380	WP_004043759.1	51.44	65.78
0.29	4.3e-06	HVO_RS10460	WP_004043743.1	648.33	829.22
0.29	0.01	HVO_RS10715	WP_004043691.1	190.44	244.04
0.29	0.2	HVO_RS13265	WP_004041662.1	48.47	61.94
0.29	4.2e-09	HVO_RS13815	WP_004062994.1	1101.12	1405.26
0.29	0.16	HVO_RS14430	WP_004041909.1	62.9	80.48
0.29	0.78	HVO_RS14690	WP_004041961.1	8.62	11.02
0.29	0.07	HVO_RS14935	WP_004042013.1	100.46	128.24
0.29	0.65	HVO_RS15625	WP_004042160.1	14.64	18.74
0.29	0.026	HVO_RS17785	WP_004042903.1	148.02	189.39
0.29	0.17	HVO_RS18245	WP_004043044.1	51.96	66.72
0.29	0.15	HVO_RS18590	WP_004044689.1	63.97	81.69
0.29	0.082	HVO_RS18715	WP_004044715.1	92.05	118.13
0.29	0.61	HVO_RS19245	WP_004044919.1	17.84	22.78
0.29	1	HVO_RS20710	WP_004041141.1	4.22	5.39
0.29	0.066	HVO_RS01840	WP_004041153.1	101.5	129.62
0.29	0.048	HVO_RS02470	WP_004043067.1	115.88	148.04
0.29	1	HVO_RS03310	WP_004043239.1	0.97	1.24
0.29	1	HVO_RS20770	WP_004043290.1	1.13	1.45
0.29	6.7e-08	HVO_RS03945	WP_004040826.1	920.08	1174.67
0.29	1	HVO_RS04515	WP_004040952.1	0.34	0.44
0.28	0.77	HVO_RS05450	WP_004045266.1	10.82	13.75
0.28	0.18	HVO_RS06970	WP_004044452.1	54.42	69.38
0.28	0.56	HVO_RS07790	WP_004044295.1	18.99	24.08
0.28	0.0037	HVO_RS08410	WP_004044163.1	269.44	342.26
0.28	5.3e-06	HVO_RS08480	WP_004044149.1	694.79	881.19
0.28	0.16	HVO_RS10005	WP_004043833.1	66.61	84.63
0.28	0.07	HVO_RS10885	WP_004043653.1	102.22	130.32
0.28	0.41	HVO_RS11000	WP_004043629.1	28.42	36.07
0.28	0.35	HVO_RS11030	WP_004043623.1	35.67	45.33
0.28	0.003	HVO_RS11740	WP_004043476.1	269.36	343.25
0.28	1	HVO_RS13540	WP_004041727.1	1.62	2.06
0.28	0.48	HVO_RS13650	WP_004041747.1	22.75	28.99
0.28	0.25	HVO_RS13740	WP_013035584.1	42.31	53.93
0.28	0.47	HVO_RS13855	WP_004041789.1	24.49	31.11
0.28	0.23	HVO_RS14965	WP_004042018.1	45.01	57.19
0.28	0.14	HVO_RS15240	WP_004042083.1	68.71	87.45
0.28	0.54	HVO_RS16645	WP_004042421.1	20.38	25.84
0.28	0.053	HVO_RS16935	WP_144064056.1	113.97	145.14
0.28	0.64	HVO_RS17535	WP_013035573.1	16.53	21.02
0.28	0.21	HVO_RS19040	WP_004044832.1	51.06	64.86
0.28	0.093	HVO_RS19060	WP_049914907.1	83.85	106.89
0.28	0.34	HVO_RS02550	WP_004043083.1	33.54	42.55
0.28	0.25	HVO_RS03750	WP_161606675.1	40.61	51.67
0.28	0.14	HVO_RS03785	WP_004040797.1	70.65	89.5
0.27	0.024	HVO_RS04880	WP_004045040.1	172.31	216.75
0.27	0.32	HVO_RS06870	WP_004044472.1	39.88	50.46
0.27	0.25	HVO_RS07850	WP_004044281.1	49.86	62.8
0.27	0.069	HVO_RS07970	WP_004044255.1	105.92	133.83
0.27	0.066	HVO_RS08765	WP_004044089.1	110.52	139.7
0.27	0.083	HVO_RS09610	WP_004043919.1	99.9	126.19
0.27	0.0034	HVO_RS10035	WP_004043827.1	278.73	352.55
0.27	0.34	HVO_RS10485	WP_004043738.1	42.53	53.5
0.27	0.88	HVO_RS10770	WP_004043677.1	6.01	7.59
0.27	0.034	HVO_RS11175	WP_004043594.1	147.62	186.32
0.27	0.036	HVO_RS11330	WP_004043563.1	141.37	178.84
0.27	0.00035	HVO_RS12830	WP_004041580.1	430.13	543.61
0.27	0.054	HVO_RS13450	WP_004041708.1	119.73	151.54
0.27	0.1	HVO_RS13580	WP_004041732.1	87.38	110.33
0.27	0.00056	HVO_RS13715	WP_004041760.1	418.21	526.39
0.27	0.15	HVO_RS14130	WP_004041845.1	71.53	90.19
0.27	0.83	HVO_RS20590	CDS	13.38	16.84
0.27	0.00026	HVO_RS15410	WP_004042117.1	470.29	592.67
0.27	1.2e-07	HVO_RS15770	WP_004042193.1	981.85	1241.46
0.27	0.0054	HVO_RS16175	WP_004042272.1	253.46	320.83
0.27	1	HVO_RS16230	WP_004042283.1	2.48	3.13
0.27	0.072	HVO_RS16485	WP_004042347.1	113.36	143.19
0.27	0.021	HVO_RS17285	WP_049914830.1	178.77	225.04
0.27	0.082	HVO_RS18575	WP_004044686.1	103.25	130.28
0.27	0.43	HVO_RS18865	WP_004044763.1	27.26	34.31
0.27	0.76	HVO_RS00335	WP_004041085.1	14.36	18.19
0.27	2.5e-05	HVO_RS00375	WP_004041077.1	638.34	803.55
0.27	0.58	HVO_RS01435	WP_004041243.1	23.08	29.06
0.27	0.67	HVO_RS03320	WP_004043241.1	13.13	16.56
0.26	0.31	HVO_RS06155	WP_004044622.1	41.47	52.15
0.26	0.18	HVO_RS07340	WP_004044382.1	61.85	77.64
0.26	0.04	HVO_RS08230	WP_004044201.1	159.4	199.4
0.26	0.036	HVO_RS08400	WP_004044165.1	166.42	208.13
0.26	0.22	HVO_RS08925	WP_004044056.1	63.97	79.94
0.26	0.00033	HVO_RS09880	WP_004043859.1	462.71	581.67
0.26	0.065	HVO_RS10155	WP_004043802.1	120.87	151.99
0.26	0.0097	HVO_RS11010	WP_004043627.1	246.76	308.74
0.26	0.063	HVO_RS11290	WP_004043571.1	129.31	162.12
0.26	0.28	HVO_RS12315	WP_004041468.1	40.64	50.94
0.26	0.0012	HVO_RS12440	WP_004041502.1	393.63	492.72
0.26	0.76	HVO_RS12590	WP_004041533.1	14.46	18.09
0.26	0.33	HVO_RS13695	WP_004041757.1	37.12	46.38
0.26	0.27	HVO_RS13705	WP_004041759.1	48.94	61.38
0.26	0.42	HVO_RS13720	WP_004041761.1	28.98	36.38
0.26	0.046	HVO_RS13780	WP_004041774.1	136.83	172.1
0.26	0.24	HVO_RS14095	WP_004041838.1	52.83	66.38
0.26	0.9	HVO_RS15280	WP_004042091.1	10.18	12.72
0.26	0.42	HVO_RS16170	WP_004042271.1	30.77	38.54
0.26	0.51	HVO_RS17310	WP_004042705.1	23.62	29.53
0.26	0.82	HVO_RS17795	WP_004042907.1	9.9	12.42
0.26	0.042	HVO_RS17835	WP_004042922.1	154.96	194.17
0.26	0.17	HVO_RS18055	WP_004043010.1	69.8	87.57
0.26	0.23	HVO_RS18240	WP_004043043.1	55.95	69.95
0.26	1	HVO_RS18985	WP_004044807.1	2.81	3.52
0.26	0.17	HVO_RS19235	WP_004044915.1	62.7	78.82
0.26	0.59	HVO_RS00095	WP_004041133.1	17.68	22.12
0.26	0.012	HVO_RS00355	WP_004041081.1	222.88	279.47
0.26	0.44	HVO_RS00855	WP_004041361.1	33.01	41.31
0.26	1	HVO_RS01195	WP_004041292.1	1.2	1.5
0.26	0.21	HVO_RS02615	WP_004043095.1	60.1	75.1
0.25	0.84	HVO_RS04865	WP_004045032.1	11.43	14.24
0.25	0.21	HVO_RS05120	WP_004045148.1	69.16	86.06
0.25	0.12	HVO_RS05735	WP_004045326.1	95.63	119.04
0.25	0.17	HVO_RS07440	WP_049914893.1	75.18	93.4
0.25	1	HVO_RS07625	WP_004044326.1	2.87	3.58
0.25	1	HVO_RS07675	WP_004044316.1	5.42	6.75
0.25	0.042	HVO_RS08210	WP_013035240.1	160.29	200.12
0.25	0.12	HVO_RS20880	WP_004044170.1	100.12	124.62
0.25	0.22	HVO_RS08570	WP_004044129.1	66.45	82.68
0.25	0.14	HVO_RS09240	WP_004043997.1	90.47	112.38
0.25	0.023	HVO_RS09570	WP_004043927.1	214.51	266.17
0.25	0.023	HVO_RS09935	WP_004043848.1	207.29	257.72
0.25	0.9	HVO_RS10260	WP_004043783.1	10.79	13.41
0.25	0.051	HVO_RS10520	WP_013035369.1	151.35	188.27
0.25	1	HVO_RS11615	WP_004043501.1	2.16	2.7
0.25	0.031	HVO_RS11915	WP_013035585.1	189.51	235.36
0.25	0.95	HVO_RS12490	WP_004041512.1	9.76	12.16
0.25	0.88	HVO_RS13235	WP_004041656.1	6.63	8.27
0.25	0.69	HVO_RS13400	WP_004041695.1	21.25	26.43
0.25	0.061	HVO_RS20995	WP_004041772.1	143.62	178.44
0.25	0.0036	HVO_RS20225	CDS	343.14	426.04
0.25	1	HVO_RS14425	WP_004041908.1	1.57	1.96
0.25	0.96	HVO_RS14890	WP_004042004.1	5.68	7.05
0.25	0.33	HVO_RS15105	WP_004042048.1	46.03	57.16
0.25	0.5	HVO_RS15265	WP_004042088.1	25.4	31.65
0.25	0.17	HVO_RS16120	WP_004042261.1	78.33	97.71
0.25	0.046	HVO_RS17290	WP_004042699.1	160.68	199.35
0.25	0.098	HVO_RS17315	WP_004042707.1	113.69	141.19
0.25	0.063	HVO_RS18495	WP_004044670.1	135.34	168.11
0.25	0.74	HVO_RS21115	WP_004044684.1	12.17	15.17
0.25	0.14	HVO_RS18750	WP_004044722.1	86.38	107.61
0.25	0.027	HVO_RS18870	WP_004044765.1	187.2	233.18
0.25	0.045	HVO_RS19165	WP_004044889.1	159.8	198.8
0.25	1	HVO_RS01630	WP_004041203.1	0.08	0.09
0.25	0.97	HVO_RS02235	WP_013035120.1	9.85	12.22
0.25	0.99	HVO_RS03445	CDS	5.13	6.38
0.25	0.029	HVO_RS03925	WP_004040822.1	179.47	223.79
0.25	0.93	HVO_RS04050	WP_004040847.1	3.83	4.76
0.25	0.042	HVO_RS04330	WP_004040915.1	165.89	206.34
0.24	0.065	HVO_RS05140	WP_004045168.1	143.33	177.07
0.24	0.42	HVO_RS05320	WP_004045241.1	38.21	47.11
0.24	0.073	HVO_RS06305	WP_004044590.1	136.25	168.32
0.24	0.08	HVO_RS06310	WP_004044587.1	128.57	159.06
0.24	0.044	HVO_RS06625	WP_004044524.1	170.53	211.07
0.24	0.22	HVO_RS06820	WP_004044483.1	70.25	86.74
0.24	6.9e-06	HVO_RS07845	WP_004044282.1	939.54	1158.44
0.24	0.29	HVO_RS08100	WP_004044229.1	53.59	66.29
0.24	0.56	HVO_RS08125	CDS	24.92	30.76
0.24	0.45	HVO_RS09525	WP_004043936.1	29.86	36.93
0.24	0.032	HVO_RS10065	WP_004043821.1	193.83	240.08
0.24	0.03	HVO_RS11205	WP_004043588.1	199.94	246.92
0.24	1	HVO_RS11270	WP_004043575.1	7	8.65
0.24	0.23	HVO_RS12705	CDS	59.81	74.12
0.24	0.12	HVO_RS12840	WP_004041582.1	98.84	122.47
0.24	0.86	HVO_RS13240	WP_004041657.1	7.2	8.92
0.24	1.2e-05	HVO_RS13475	WP_004041717.1	825.03	1022.93
0.24	0.49	HVO_RS13930	WP_004041805.1	28.98	35.86
0.24	0.53	HVO_RS21010	WP_004041923.1	26.02	32.18
0.24	0.19	HVO_RS14595	WP_013035334.1	77.18	95.54
0.24	0.98	HVO_RS14885	WP_004042003.1	3.96	4.88
0.24	0.31	HVO_RS14925	WP_004042011.1	47.34	58.57
0.24	0.26	HVO_RS15350	WP_004042105.1	61.24	75.58
0.24	0.59	HVO_RS16255	WP_004042288.1	23.68	29.18
0.24	0.15	HVO_RS16750	WP_004042461.1	88.19	109.08
0.24	0.29	HVO_RS16905	WP_004042524.1	50.33	62.19
0.24	0.11	HVO_RS17145	WP_004042638.1	114.54	141.2
0.24	0.35	HVO_RS17275	WP_004042691.1	45.31	56.04
0.24	0.076	HVO_RS17280	WP_004042693.1	134.81	166.98
0.24	0.092	HVO_RS18035	WP_004043006.1	122.01	150.68
0.24	0.49	HVO_RS18650	WP_004044701.1	27.03	33.32
0.24	0.39	HVO_RS19185	WP_004044896.1	39.2	48.32
0.24	0.98	HVO_RS19590	WP_004971318.1	8.71	10.78
0.24	0.59	HVO_RS01315	WP_004041268.1	27.46	33.86
0.24	0.19	HVO_RS03625	WP_004043296.1	75.01	92.77
0.24	1	HVO_RS20055	WP_144064034.1	1.64	2.04
0.23	0.46	HVO_RS05115	WP_004045146.1	35.81	44.07
0.23	1.9e-12	HVO_RS05255	WP_004045216.1	2494.97	3065.73
0.23	0.38	HVO_RS05660	WP_004045311.1	40.9	50.3
0.23	0.15	HVO_RS05925	WP_004045368.1	100.94	124.08
0.23	0.25	HVO_RS06330	WP_004044583.1	71.82	88.15
0.23	0.39	HVO_RS07345	WP_004044381.1	41.17	50.62
0.23	0.73	HVO_RS07875	WP_004044275.1	16.11	19.77
0.23	0.77	HVO_RS07900	WP_004044270.1	18.83	23.06
0.23	3.3e-06	HVO_RS08055	WP_004044237.1	1028.12	1265.58
0.23	0.65	HVO_RS09005	WP_004044040.1	18.88	23.21
0.23	0.48	HVO_RS09285	WP_004043987.1	30.71	37.77
0.23	0.6	HVO_RS09645	WP_004043913.1	21.98	26.97
0.23	0.8	HVO_RS10880	WP_004043654.1	13.15	16.15
0.23	0.37	HVO_RS11070	WP_004043615.1	44.43	54.48
0.23	0.082	HVO_RS11770	WP_004043470.1	142.09	174.21
0.23	0.032	HVO_RS12290	WP_004041459.1	210.5	258.57
0.23	0.58	HVO_RS14745	WP_004041972.1	25.4	31.11
0.23	0.83	HVO_RS16680	WP_004042431.1	10.63	13.06
0.23	0.38	HVO_RS16775	WP_004042471.1	42.63	52.46
0.23	0.39	HVO_RS16835	WP_004042494.1	43	52.74
0.23	0.17	HVO_RS18485	WP_004044668.1	86.56	106.45
0.23	0.2	HVO_RS18935	WP_004044786.1	85.16	104.3
0.23	0.63	HVO_RS00465	WP_004041059.1	22.46	27.57
0.23	1	HVO_RS01450	WP_004041240.1	2.88	3.53
0.23	0.94	HVO_RS01770	WP_004041168.1	3.88	4.77
0.23	0.99	HVO_RS02950	CDS	5.17	6.35
0.23	0.97	HVO_RS03000	WP_049914845.1	6.92	8.49
0.23	1	HVO_RS03865	WP_004040811.1	2.01	2.47
0.22	0.56	HVO_RS05050	WP_004045118.1	28.79	35.03
0.22	0.13	HVO_RS05090	WP_004045135.1	109.6	133.91
0.22	0.05	HVO_RS05235	WP_004045209.1	181.01	221.4
0.22	2.6e-08	HVO_RS05250	WP_004045214.1	1749.19	2127.84
0.22	0.5	HVO_RS20805	WP_004045296.1	31.33	38.19
0.22	0.0065	HVO_RS05690	WP_004045317.1	384.45	467.98
0.22	0.43	HVO_RS06190	WP_049914903.1	38.79	47.24
0.22	0.41	HVO_RS06400	WP_004044571.1	42.18	51.53
0.22	0.0013	HVO_RS06645	WP_004044520.1	527.92	645.11
0.22	0.88	HVO_RS07615	WP_004044328.1	9.07	11.04
0.22	0.15	HVO_RS08005	WP_004044248.1	108.19	131.77
0.22	0.12	HVO_RS08680	WP_004044107.1	118.35	144.44
0.22	0.4	HVO_RS08910	WP_004044059.1	45.6	55.55
0.22	0.36	HVO_RS09145	WP_004044016.1	51.42	62.61
0.22	0.18	HVO_RS09605	WP_004043920.1	100.48	122.18
0.22	0.48	HVO_RS09965	WP_004043842.1	30.79	37.64
0.22	0.4	HVO_RS10055	WP_004043823.1	43.69	53.23
0.22	0.12	HVO_RS10125	WP_004043808.1	118.5	144.18
0.22	0.047	HVO_RS10815	WP_004043666.1	207.73	252.53
0.22	0.1	HVO_RS11460	WP_004043536.1	140.49	171.03
0.22	0.43	HVO_RS11945	WP_004043434.1	36.97	45.06
0.22	0.026	HVO_RS12710	WP_004041556.1	257.14	313.01
0.22	0.091	HVO_RS13665	WP_004041750.1	138.62	169.33
0.22	0.52	HVO_RS15045	WP_049914811.1	27.93	34.13
0.22	0.16	HVO_RS15220	WP_004042078.1	94.55	115.61
0.22	0.63	HVO_RS15290	WP_004042093.1	24.47	29.86
0.22	0.00011	HVO_RS15990	WP_004042235.1	804.53	980.16
0.22	0.44	HVO_RS16165	WP_004042270.1	41.16	50.22
0.22	0.00035	HVO_RS16545	WP_004042371.1	658.82	804.47
0.22	0.73	HVO_RS16650	WP_004042422.1	16.23	19.75
0.22	0.44	HVO_RS17210	WP_004042663.1	37.31	45.53
0.22	0.13	HVO_RS18565	WP_004044683.1	124.27	151.05
0.22	0.00025	HVO_RS00380	WP_004041076.1	726.83	884.89
0.22	1	HVO_RS01470	WP_004041235.1	1.29	1.56
0.22	0.099	HVO_RS02580	WP_004043089.1	127.33	155.65
0.22	0.76	HVO_RS02665	WP_004043105.1	10.6	12.96
0.22	1	HVO_RS03885	WP_004040814.1	6.05	7.38
0.22	0.33	HVO_RS04325	WP_004040913.1	55.88	68.2
0.21	0.11	HVO_RS04795	WP_004044996.1	144.23	174.33
0.21	0.15	HVO_RS05030	WP_004045110.1	118.81	143.76
0.21	0.29	HVO_RS05080	WP_004045132.1	72.81	88.24
0.21	0.31	HVO_RS05105	CDS	58.9	71.51
0.21	0.29	HVO_RS05400	WP_004045256.1	63.36	76.98
0.21	0.12	HVO_RS05610	WP_004045301.1	128.3	154.99
0.21	0.028	HVO_RS06160	WP_004044621.1	256.86	312.02
0.21	0.61	HVO_RS06710	WP_004044505.1	20.3	24.53
0.21	0.58	HVO_RS07575	WP_004044336.1	31.28	37.97
0.21	1.1e-06	HVO_RS08200	WP_004044208.1	1370.54	1663.7
0.21	0.25	HVO_RS08335	WP_004044180.1	68.98	83.61
0.21	0.39	HVO_RS08555	WP_004044133.1	47.14	57.1
0.21	0.27	HVO_RS10635	WP_004043707.1	73.51	89.04
0.21	0.23	HVO_RS10935	WP_004043642.1	75.12	91.1
0.21	0.27	HVO_RS11065	WP_004043616.1	68.01	82.42
0.21	0.32	HVO_RS11155	WP_004043598.1	59.74	72.08
0.21	0.096	HVO_RS11400	WP_004043549.1	145.57	176.61
0.21	0.25	HVO_RS12055	WP_004041409.1	80.13	96.72
0.21	0.12	HVO_RS12635	WP_004041542.1	132.4	160.56
0.21	0.36	HVO_RS12790	WP_049914763.1	61.15	73.78
0.21	0.21	HVO_RS13390	WP_004041693.1	90.54	109.78
0.21	0.027	HVO_RS13470	WP_004041716.1	263.7	319.22
0.21	1.2e-05	HVO_RS15050	WP_004042036.1	1124.93	1362.93
0.21	0.0086	HVO_RS16415	WP_004042325.1	383.44	464.93
0.21	0.085	HVO_RS16560	WP_004042374.1	167.64	202.4
0.21	0.29	HVO_RS17545	WP_004042795.1	67.44	81.67
0.21	1	HVO_RS17720	WP_013035270.1	6.63	8.03
0.21	0.48	HVO_RS18500	WP_004044671.1	38.55	46.81
0.21	0.66	HVO_RS00050	WP_004041143.1	19.05	23.14
0.21	0.11	HVO_RS01390	WP_004041252.1	146.64	177.04
0.21	0.69	HVO_RS02540	WP_004043081.1	25.67	31.13
0.21	0.29	HVO_RS02565	WP_004043086.1	61.87	75.01
0.21	0.15	HVO_RS04095	WP_004040856.1	112.38	136.23
0.21	0.36	HVO_RS04370	WP_013035186.1	51.78	62.86
0.2	0.12	HVO_RS05380	WP_081442881.1	142.79	172.1
0.2	0.0037	HVO_RS05740	WP_004045327.1	510.14	614.72
0.2	0.17	HVO_RS05945	WP_004045372.1	121.44	145.85
0.2	0.27	HVO_RS06610	WP_004044527.1	80.16	96.06
0.2	0.29	HVO_RS06775	WP_004044492.1	71.42	85.78
0.2	0.025	HVO_RS07175	WP_004044412.1	321.17	385.03
0.2	0.025	HVO_RS07215	WP_004044405.1	307.29	369.74
0.2	0.059	HVO_RS07505	WP_004044350.1	207.3	250.09
0.2	0.3	HVO_RS07585	WP_004044334.1	70.09	84.49
0.2	0.25	HVO_RS08000	WP_004044249.1	78.66	94.63
0.2	0.48	HVO_RS08270	WP_004044193.1	42.64	51.1
0.2	0.93	HVO_RS08420	WP_004044161.1	6.87	8.27
0.2	0.37	HVO_RS08590	WP_013035565.1	62.06	74.52
0.2	0.49	HVO_RS08945	WP_013035477.1	39.07	46.96
0.2	0.5	HVO_RS09155	WP_004044014.1	37.26	44.95
0.2	0.29	HVO_RS10320	WP_004043772.1	73.17	88.01
0.2	0.23	HVO_RS10650	WP_004043704.1	88.63	106.7
0.2	0.022	HVO_RS10800	WP_004043671.1	310.38	374.2
0.2	0.27	HVO_RS12350	WP_004041483.1	83.39	99.92
0.2	0.078	HVO_RS12360	WP_004041485.1	183.06	220.66
0.2	0.46	HVO_RS12600	WP_013035545.1	36.24	43.58
0.2	0.32	HVO_RS13585	WP_004041733.1	69.14	82.92
0.2	0.24	HVO_RS13590	WP_013035360.1	91.22	109.86
0.2	0.48	HVO_RS13750	WP_004041766.1	38.6	46.51
0.2	0.35	HVO_RS14015	WP_004041822.1	57.38	68.97
0.2	0.3	HVO_RS14290	WP_004041878.1	73.49	88.61
0.2	0.2	HVO_RS14310	WP_004041882.1	99.7	119.79
0.2	0.0016	HVO_RS14365	WP_004041896.1	604.86	728.85
0.2	0.014	HVO_RS14600	WP_004041944.1	375.82	451.58
0.2	0.68	HVO_RS14975	WP_004042020.1	17.49	21.09
0.2	0.0018	HVO_RS15380	WP_004042111.1	647.39	776.03
0.2	0.29	HVO_RS15440	WP_004042123.1	69.86	83.81
0.2	0.098	HVO_RS15860	WP_004042210.1	155.74	187.72
0.2	0.18	HVO_RS15880	WP_013035581.1	119.6	143.65
0.2	0.044	HVO_RS16615	WP_004042406.1	246.52	296.14
0.2	0.17	HVO_RS17125	WP_004042630.1	122.72	147.04
0.2	0.49	HVO_RS17875	WP_004042944.1	35.2	42.32
0.2	0.36	HVO_RS17880	WP_004042946.1	59.76	71.62
0.2	1.1e-05	HVO_RS19255	WP_004044925.1	1215.84	1466.07
0.2	0.77	HVO_RS00410	WP_004041070.1	23.17	27.79
0.2	0.91	HVO_RS00415	WP_144064014.1	11	13.25
0.2	0.32	HVO_RS00635	WP_004041025.1	63.35	76.25
0.2	1	HVO_RS00810	WP_004041370.1	3.8	4.57
0.2	0.33	HVO_RS01695	WP_004041190.1	71.69	85.94
0.2	0.61	HVO_RS20445	WP_144064013.1	30.22	36.22
0.2	0.44	HVO_RS02700	WP_004043112.1	47.33	56.72
0.2	1	HVO_RS02745	WP_004043122.1	3.79	4.55
0.2	0.77	HVO_RS02805	WP_004043136.1	14.91	17.97
0.2	1	HVO_RS03160	WP_004043209.1	4.1	4.92
0.2	0.25	HVO_RS03615	WP_004043294.1	78.48	94.41
0.2	0.39	HVO_RS03900	WP_004040817.1	56.81	68.31
0.2	0.01	HVO_RS20785	WP_004040914.1	399.96	480.83
0.19	0.044	HVO_RS04780	WP_004044977.1	285.03	339.73
0.19	0.6	HVO_RS05405	WP_004045257.1	27.97	33.33
0.19	0.12	HVO_RS06895	WP_008606282.1	166.12	198.01
0.19	0.067	HVO_RS07000	WP_004044446.1	228.14	271.72
0.19	0.23	HVO_RS07325	WP_004044386.1	99.94	119.19
0.19	0.64	HVO_RS07385	WP_004044374.1	28.8	34.41
0.19	0.13	HVO_RS07570	WP_004044337.1	163.86	195.24
0.19	0.49	HVO_RS08175	WP_004044214.1	35.37	42.13
0.19	0.9	HVO_RS08315	WP_004044184.1	8.04	9.57
0.19	0.16	HVO_RS08365	WP_004044173.1	135.41	161.56
0.19	0.68	HVO_RS08615	WP_004044120.1	27.78	33.2
0.19	0.81	HVO_RS09175	WP_004044010.1	17.67	21.04
0.19	0.017	HVO_RS09205	WP_004044004.1	410.21	488.14
0.19	6.5e-11	HVO_RS09355	WP_004043971.1	3048.59	3651.82
0.19	0.16	HVO_RS09920	WP_004043851.1	135.36	161.08
0.19	0.0024	HVO_RS09940	WP_004043847.1	625.44	747.79
0.19	0.038	HVO_RS10300	WP_004043776.1	283.38	338.98
0.19	0.17	HVO_RS12225	WP_013035277.1	128.65	153.96
0.19	0.21	HVO_RS12295	WP_004041460.1	106.16	126.72
0.19	0.12	HVO_RS12380	WP_004041489.1	176.76	210.45
0.19	0.33	HVO_RS12390	WP_004041492.1	73.5	87.99
0.19	0.44	HVO_RS12765	WP_004041568.1	53.16	63.58
0.19	1	HVO_RS13215	WP_004041652.1	3.33	3.97
0.19	0.067	HVO_RS13725	WP_004041762.1	243.5	289.87
0.19	0.4	HVO_RS14050	WP_004041829.1	59.41	71.02
0.19	0.28	HVO_RS15060	WP_004042038.1	78.63	93.78
0.19	0.28	HVO_RS15320	WP_004042099.1	84.54	101
0.19	0.53	HVO_RS15420	WP_004042119.1	34.13	40.86
0.19	0.42	HVO_RS15490	WP_013035386.1	48.5	58.09
0.19	0.012	HVO_RS16005	WP_004042238.1	428.35	511.33
0.19	0.4	HVO_RS16105	WP_004042258.1	51.87	61.92
0.19	0.2	HVO_RS21070	WP_004042373.1	109.11	130.72
0.19	0.58	HVO_RS16640	WP_004042419.1	31.63	37.82
0.19	0.41	HVO_RS16695	WP_004042439.1	52.06	62.06
0.19	0.45	HVO_RS16765	WP_004042467.1	39.78	47.62
0.19	1.2e-05	HVO_RS17350	WP_004042721.1	1377.38	1645.59
0.19	0.54	HVO_RS17465	WP_004042765.1	42.49	50.83
0.19	0.09	HVO_RS17630	WP_004042840.1	194.31	232.12
0.19	0.14	HVO_RS17690	WP_004042862.1	144.97	172.65
0.19	0.13	HVO_RS18270	WP_004043048.1	141.18	169.1
0.19	0.92	HVO_RS18655	WP_013035604.1	8.67	10.36
0.19	0.77	HVO_RS18700	WP_004044712.1	19	22.71
0.19	1	HVO_RS01110	WP_049914733.1	4.69	5.61
0.19	0.63	HVO_RS02575	WP_013035113.1	28.64	34.25
0.19	0.85	HVO_RS02605	WP_013035056.1	13.95	16.66
0.19	0.023	HVO_RS02865	WP_004043148.1	361.7	430.92
0.19	1	HVO_RS03190	WP_004043215.1	4.38	5.23
0.19	0.53	HVO_RS03880	WP_004040813.1	36.28	43.2
0.19	0.61	HVO_RS03970	WP_004040832.1	32.33	38.49
0.19	0.5	HVO_RS04605	WP_004040970.1	39.25	47.01
0.19	0.099	HVO_RS04675	WP_004040984.1	184.92	220.56
0.18	0.16	HVO_RS04790	WP_004044988.1	153.54	181.8
0.18	0.15	HVO_RS05330	WP_004045242.1	157.97	186.78
0.18	0.2	HVO_RS05565	WP_004045290.1	117.11	139.32
0.18	0.35	HVO_RS05620	WP_004045303.1	67.11	79.79
0.18	0.11	HVO_RS05830	WP_004045345.1	208.54	246.46
0.18	8.1e-06	HVO_RS06635	WP_004044522.1	1584.26	1881.87
0.18	0.64	HVO_RS06675	CDS	29	34.49
0.18	0.036	HVO_RS06810	WP_004044485.1	320.77	381.51
0.18	0.31	HVO_RS06965	WP_004044453.1	80.88	96.05
0.18	0.5	HVO_RS06985	WP_004044449.1	51.39	60.94
0.18	0.29	HVO_RS07485	WP_004044354.1	91.51	108.25
0.18	0.091	HVO_RS07815	WP_004044289.1	210.38	249.56
0.18	0.28	HVO_RS08215	WP_004044205.1	92.41	109.46
0.18	0.75	HVO_RS09180	WP_004044009.1	29.23	34.58
0.18	0.074	HVO_RS09540	WP_004043933.1	250.29	296.05
0.18	0.00017	HVO_RS09885	WP_004043858.1	1200.24	1418.43
0.18	0.9	HVO_RS10245	WP_004043786.1	14.7	17.38
0.18	0.024	HVO_RS10875	WP_004043655.1	374.71	444.97
0.18	1	HVO_RS11590	WP_004043507.1	0.83	0.98
0.18	0.46	HVO_RS11630	WP_004043499.1	50.36	59.59
0.18	0.086	HVO_RS11645	WP_004043496.1	205.12	243.85
0.18	0.4	HVO_RS11735	WP_004043478.1	65.75	77.87
0.18	0.0026	HVO_RS11805	WP_004043463.1	690.69	819.76
0.18	0.7	HVO_RS11985	WP_081442897.1	22.08	26.15
0.18	0.44	HVO_RS12550	WP_004041525.1	49.41	58.59
0.18	0.56	HVO_RS12640	WP_004041543.1	33.23	39.42
0.18	0.77	HVO_RS12785	WP_004041572.1	15.03	17.83
0.18	0.69	HVO_RS20175	WP_004063049.1	30.13	35.62
0.18	0.17	HVO_RS13480	WP_004041718.1	140.2	166.46
0.18	0.25	HVO_RS13570	WP_004041730.1	103.89	123.25
0.18	0.7	HVO_RS14235	WP_004041868.1	26.17	30.95
0.18	0.21	HVO_RS14345	WP_004041892.1	117.77	140.03
0.18	0.029	HVO_RS14590	WP_004041942.1	383.57	453.29
0.18	0.2	HVO_RS15080	WP_004042042.1	136.3	161.3
0.18	0.91	HVO_RS15210	WP_004042076.1	11.09	13.17
0.18	0.069	HVO_RS15250	WP_004042085.1	264.02	312.23
0.18	0.52	HVO_RS15375	WP_004042110.1	36.07	42.85
0.18	0.2	HVO_RS15435	WP_004042122.1	123.37	146.17
0.18	0.24	HVO_RS16045	WP_004042246.1	106.55	126.73
0.18	0.17	HVO_RS16240	WP_004042285.1	138.53	164.62
0.18	0.13	HVO_RS16410	WP_004042323.1	171.25	203.57
0.18	0.6	HVO_RS16720	WP_004042450.1	34.13	40.33
0.18	0.22	HVO_RS17415	WP_004042749.1	113.05	134.18
0.18	0.62	HVO_RS18695	WP_004044711.1	30.53	36.12
0.18	0.41	HVO_RS19625	WP_013035691.1	59.93	70.96
0.18	1	HVO_RS00825	WP_004041367.1	2.71	3.22
0.18	0.082	HVO_RS00950	WP_004041341.1	225.62	267.16
0.18	0.91	HVO_RS20765	WP_162471308.1	11.07	13.15
0.18	0.57	HVO_RS03325	WP_004043242.1	37.26	44.32
0.18	0.0073	HVO_RS04245	WP_004040887.1	583.05	689.07
0.17	0.27	HVO_RS05160	WP_004045177.1	111.79	131.19
0.17	0.56	HVO_RS05285	WP_004045234.1	45.47	53.6
0.17	0.051	HVO_RS05555	WP_004045288.1	313.47	369.51
0.17	0.17	HVO_RS05840	WP_004045347.1	171.99	202.32
0.17	0.84	HVO_RS07185	WP_004044410.1	13.88	16.39
0.17	0.12	HVO_RS08075	WP_004044233.1	197.71	233.14
0.17	0.0087	HVO_RS08265	WP_004044194.1	604.25	710.85
0.17	0.33	HVO_RS08625	WP_004044118.1	82.09	96.77
0.17	0.22	HVO_RS09100	WP_004044021.1	130.95	153.75
0.17	0.19	HVO_RS10030	WP_004043828.1	139.76	164.73
0.17	0.053	HVO_RS10455	WP_004043744.1	308.19	363.53
0.17	0.92	HVO_RS10530	WP_004043729.1	11.77	13.83
0.17	0.15	HVO_RS10790	WP_004043673.1	178.11	209.37
0.17	0.19	HVO_RS11325	WP_004043564.1	151.29	177.63
0.17	0.2	HVO_RS11345	WP_008606010.1	138.12	163.17
0.17	0.075	HVO_RS12180	WP_004041435.1	270.68	318.09
0.17	0.11	HVO_RS12190	WP_004041437.1	219.36	257.75
0.17	0.54	HVO_RS15100	WP_004042046.1	44.76	52.77
0.17	1	HVO_RS15675	WP_004042172.1	5.05	5.94
0.17	0.27	HVO_RS15905	WP_004042219.1	109.72	128.8
0.17	0.097	HVO_RS16110	WP_004042259.1	235.98	277.22
0.17	0.00047	HVO_RS16270	WP_004042292.1	1149.24	1348.85
0.17	0.14	HVO_RS17600	WP_004042827.1	174.54	205.84
0.17	0.00011	HVO_RS20305	WP_004042936.1	1398.58	1643.25
0.17	0.67	HVO_RS18380	WP_013035365.1	27.78	32.65
0.17	0.41	HVO_RS18410	WP_004044653.1	58.34	68.79
0.17	0.64	HVO_RS18780	WP_004044731.1	33.16	39.05
0.17	0.39	HVO_RS00080	WP_004041136.1	71.01	83.63
0.17	0.9	HVO_RS00620	WP_004041028.1	12.88	15.18
0.17	0.015	HVO_RS00630	WP_004041026.1	523.33	615.16
0.17	0.76	HVO_RS00770	WP_004041380.1	21.18	25
0.17	0.85	HVO_RS02390	WP_013035079.1	18.23	21.54
0.17	1	HVO_RS19970	WP_144064028.1	2.1	2.47
0.17	0.67	HVO_RS20025	WP_004041395.1	27.79	32.63
0.17	0.55	HVO_RS04010	WP_004040839.1	47.02	55.45
0.17	0.54	HVO_RS04610	WP_049914690.1	44.72	52.48
0.16	0.05	HVO_RS04715	WP_004044955.1	354.87	415.43
0.16	0.38	HVO_RS05040	WP_004045114.1	82.96	96.78
0.16	0.18	HVO_RS05190	WP_004045188.1	181.6	212.43
0.16	0.66	HVO_RS05485	WP_049914912.1	29.67	34.77
0.16	0.029	HVO_RS05520	WP_004045281.1	461.3	539.86
0.16	0.28	HVO_RS05695	WP_004045318.1	114.52	133.83
0.16	0.59	HVO_RS05855	WP_004045350.1	42.15	49.42
0.16	0.15	HVO_RS05900	WP_013035407.1	186.29	218.41
0.16	0.33	HVO_RS05940	WP_004045371.1	90.26	105.35
0.16	0.24	HVO_RS06780	WP_004044491.1	139.03	162.86
0.16	0.00089	HVO_RS07045	WP_004044437.1	1093.91	1280.69
0.16	0.45	HVO_RS07050	WP_004044436.1	68.18	79.87
0.16	0.22	HVO_RS07090	WP_004044427.1	136.9	160.29
0.16	0.31	HVO_RS07490	WP_004044353.1	98.78	115.61
0.16	0.97	HVO_RS07655	WP_004044320.1	11.94	14
0.16	0.62	HVO_RS07810	WP_004044290.1	41.09	47.96
0.16	0.12	HVO_RS08235	WP_004044200.1	228.54	267.98
0.16	0.42	HVO_RS08345	WP_004044177.1	68.65	80.52
0.16	0.25	HVO_RS08380	WP_004044169.1	130.62	152.42
0.16	0.23	HVO_RS08505	WP_004044143.1	130.54	153.1
0.16	0.5	HVO_RS08550	WP_004044134.1	53.91	63.05
0.16	0.34	HVO_RS09055	WP_004044030.1	92.73	108.09
0.16	0.46	HVO_RS09350	WP_013035247.1	72.71	84.76
0.16	0.44	HVO_RS09455	WP_004043951.1	67.47	79.01
0.16	0.085	HVO_RS09960	WP_004043843.1	280.06	327.96
0.16	0.34	HVO_RS10105	WP_004043812.1	98.51	115.41
0.16	0.00076	HVO_RS10810	WP_004043667.1	1084.62	1271.83
0.16	0.34	HVO_RS11800	WP_004043464.1	90.64	106.23
0.16	0.27	HVO_RS11995	WP_013035391.1	109.68	128.6
0.16	0.58	HVO_RS12135	WP_004041426.1	42.07	49.07
0.16	0.00072	HVO_RS12280	WP_004041457.1	1114.81	1305.49
0.16	0.22	HVO_RS12500	WP_004041514.1	151.1	176.24
0.16	1	HVO_RS13220	WP_004041653.1	3.97	4.63
0.16	0.36	HVO_RS13380	WP_004041691.1	95.71	111.85
0.16	0.4	HVO_RS13455	WP_004041710.1	81.59	95.73
0.16	1	HVO_RS20190	WP_081442889.1	7.45	8.73
0.16	1	HVO_RS13735	WP_004041763.1	5.77	6.75
0.16	0.41	HVO_RS13840	WP_004041786.1	76.72	89.58
0.16	0.26	HVO_RS14060	WP_004041831.1	126.95	148.29
0.16	0.19	HVO_RS14090	WP_013035572.1	156.42	182.72
0.16	0.27	HVO_RS14135	WP_004041846.1	131.94	153.96
0.16	0.95	HVO_RS14215	WP_004041864.1	12.5	14.6
0.16	0.24	HVO_RS14405	WP_049914791.1	143.08	166.97
0.16	0.46	HVO_RS14485	WP_004041920.1	54.47	63.9
0.16	0.29	HVO_RS16010	WP_004042239.1	109.68	127.98
0.16	0.28	HVO_RS16290	WP_004042296.1	121.03	141.08
0.16	0.31	HVO_RS16840	WP_004042496.1	99.08	115.82
0.16	0.099	HVO_RS17825	WP_004042917.1	266.6	311.54
0.16	0.88	HVO_RS18180	WP_004043032.1	23.14	27.09
0.16	0.23	HVO_RS18855	CDS	135.85	159.17
0.16	0.27	HVO_RS19360	WP_049941515.1	115.67	135.32
0.16	0.4	HVO_RS19585	WP_049941526.1	79.84	93.19
0.16	0.042	HVO_RS00245	WP_013034971.1	369.31	433.36
0.16	0.22	HVO_RS00565	WP_004041039.1	155.33	181.19
0.16	1	HVO_RS00605	WP_004041031.1	0.36	0.41
0.16	0.92	HVO_RS01380	WP_004041254.1	17.28	20.16
0.16	0.24	HVO_RS01405	WP_004041249.1	136.72	160.25
0.16	0.23	HVO_RS01795	WP_004041163.1	126.53	148.15
0.15	0.33	HVO_RS05490	WP_004045274.1	112.9	130.82
0.15	0.16	HVO_RS05780	WP_004045335.1	207.35	241.54
0.15	0.54	HVO_RS06135	WP_004044626.1	57.36	66.4
0.15	0.7	HVO_RS06670	WP_004044515.1	36.83	42.78
0.15	0.92	HVO_RS06975	WP_004044451.1	14.26	16.57
0.15	2e-05	HVO_RS07065	WP_004044433.1	2119.6	2462.14
0.15	0.002	HVO_RS07285	WP_004044395.1	1018.28	1186.02
0.15	0.41	HVO_RS07435	WP_004044364.1	90.76	105.23
0.15	0.58	HVO_RS07445	WP_004044362.1	46.12	53.73
0.15	0.14	HVO_RS08245	WP_004044198.1	232.8	270.4
0.15	0.15	HVO_RS08850	WP_004044072.1	207.91	241.83
0.15	0.66	HVO_RS09370	WP_004043968.1	36.07	41.79
0.15	0.23	HVO_RS09450	WP_004043952.1	158.96	184.7
0.15	0.5	HVO_RS09685	WP_004043905.1	64.04	74.48
0.15	0.33	HVO_RS09770	WP_013035428.1	113.1	131
0.15	0.087	HVO_RS10305	WP_004043775.1	301.43	350.48
0.15	0.02	HVO_RS10375	WP_004043760.1	573.86	667.9
0.15	0.41	HVO_RS12065	WP_004041412.1	88.87	102.99
0.15	0.13	HVO_RS12110	WP_004041421.1	249.5	288.78
0.15	0.3	HVO_RS12365	WP_004041486.1	122.68	142.45
0.15	0.86	HVO_RS12495	WP_004041513.1	25.06	29.11
0.15	0.51	HVO_RS12750	WP_004041565.1	70.82	82.12
0.15	0.42	HVO_RS13175	WP_004041644.1	85.09	98.73
0.15	0.083	HVO_RS13765	WP_004041769.1	332.57	385.41
0.15	0.48	HVO_RS13830	WP_004041784.1	57.3	66.69
0.15	0.54	HVO_RS13960	WP_013035655.1	57.33	66.48
0.15	0.21	HVO_RS14195	WP_004041859.1	166.43	193.89
0.15	0.49	HVO_RS14665	WP_004041957.1	65.71	76.29
0.15	0.47	HVO_RS15160	WP_004042066.1	64.83	75.43
0.15	0.13	HVO_RS15330	WP_004042101.1	249.01	288.73
0.15	0.97	HVO_RS16205	WP_004042278.1	15.67	18.25
0.15	1	HVO_RS16385	WP_004042315.1	3.07	3.58
0.15	0.073	HVO_RS16435	WP_004042329.1	328.21	381.95
0.15	0.1	HVO_RS16480	WP_004042345.1	267.75	311.84
0.15	0.35	HVO_RS16510	WP_004042357.1	93.45	108.69
0.15	0.21	HVO_RS16785	WP_004042475.1	164.6	191.24
0.15	0.81	HVO_RS17305	WP_004042703.1	24.12	28.04
0.15	0.039	HVO_RS17855	WP_004042938.1	462.07	536.65
0.15	2.1e-06	HVO_RS17985	WP_004042991.1	2601.38	3025.74
0.15	0.38	HVO_RS18225	WP_004043040.1	87.47	101.38
0.15	0.58	HVO_RS18785	WP_004044733.1	56.74	65.68
0.15	1.4e-05	HVO_RS18790	WP_013035375.1	2258.99	2621.48
0.15	1	HVO_RS19035	WP_004044830.1	12.81	14.83
0.15	0.9	HVO_RS00015	WP_004041150.1	11.18	12.99
0.15	1	HVO_RS00330	WP_004041086.1	5.83	6.79
0.15	0.99	HVO_RS00935	WP_004041345.1	10.23	11.9
0.15	0.14	HVO_RS00955	WP_004041340.1	234.75	272.55
0.15	0.69	HVO_RS01370	WP_004041256.1	32.58	37.86
0.15	0.89	HVO_RS02595	WP_004043092.1	19.05	22.13
0.15	0.91	HVO_RS02620	WP_013035010.1	11.2	13.01
0.15	1	HVO_RS03890	WP_004040815.1	9.24	10.75
0.15	0.61	HVO_RS04130	WP_004040864.1	42.85	49.86
0.15	1	HVO_RS20515	CDS	10.48	12.15
0.14	0.58	HVO_RS05055	WP_004045120.1	52.65	60.53
0.14	0.081	HVO_RS05475	WP_004045271.1	385.27	443.51
0.14	0.51	HVO_RS05590	WP_004045297.1	66.89	77.08
0.14	0.19	HVO_RS05725	WP_004045324.1	216.51	249.61
0.14	0.3	HVO_RS07005	WP_004044445.1	130.56	150.97
0.14	0.00048	HVO_RS20845	WP_004044431.1	1722.94	1980.47
0.14	0.23	HVO_RS07430	WP_004044365.1	186	214.45
0.14	0.19	HVO_RS07595	WP_004044332.1	232.86	268.13
0.14	0.39	HVO_RS07760	WP_004044300.1	106.59	122.76
0.14	0.51	HVO_RS08085	WP_004044231.1	62.75	72.53
0.14	0.077	HVO_RS08475	WP_004044150.1	412.03	473.69
0.14	0.19	HVO_RS08560	WP_004044131.1	206.25	238.59
0.14	0.58	HVO_RS08645	WP_004044114.1	58.85	67.84
0.14	0.53	HVO_RS09165	WP_004044012.1	61.37	70.66
0.14	0.52	HVO_RS09245	WP_004043996.1	73.53	84.84
0.14	0.67	HVO_RS09335	WP_049941503.1	40.48	46.82
0.14	0.4	HVO_RS09510	WP_004043939.1	98.85	113.65
0.14	0.94	HVO_RS10010	WP_013035120.1	13.18	15.21
0.14	0.02	HVO_RS10285	WP_004043779.1	721.45	830.43
0.14	0.66	HVO_RS10340	WP_004043768.1	40.35	46.63
0.14	1	HVO_RS10490	WP_004043737.1	9.82	11.3
0.14	0.92	HVO_RS10540	WP_004043727.1	10.04	11.59
0.14	0.65	HVO_RS10840	WP_004043662.1	44.27	51.04
0.14	0.074	HVO_RS11015	WP_004043626.1	394.35	454.59
0.14	0.66	HVO_RS11025	WP_004043624.1	44.61	51.4
0.14	0.47	HVO_RS11190	WP_004043591.1	86.09	99.13
0.14	0.1	HVO_RS11415	WP_004043546.1	312.17	360.92
0.14	0.16	HVO_RS11420	WP_004043545.1	238.11	275.53
0.14	0.51	HVO_RS11515	WP_004043525.1	71.1	81.78
0.14	0.57	HVO_RS11545	WP_004043518.1	60.41	69.84
0.14	0.53	HVO_RS11980	WP_004043427.1	63.45	73.12
0.14	0.53	HVO_RS12155	WP_004041430.1	61.42	70.78
0.14	0.42	HVO_RS12760	WP_004041567.1	79.25	91.69
0.14	0.33	HVO_RS13890	WP_004041797.1	129.33	149.13
0.14	0.42	HVO_RS14085	WP_004041836.1	87.36	100.91
0.14	0.36	HVO_RS14350	WP_004041893.1	102.52	118.18
0.14	0.4	HVO_RS14640	WP_004041953.1	92.33	106.69
0.14	0.48	HVO_RS15190	WP_004042072.1	69.71	80.18
0.14	0.54	HVO_RS15345	WP_049914813.1	51.32	59.28
0.14	1	HVO_RS15735	WP_013035252.1	2.88	3.32
0.14	0.37	HVO_RS15845	WP_004042207.1	103.47	119.26
0.14	0.59	HVO_RS16090	WP_004042255.1	57.05	65.62
0.14	0.32	HVO_RS16495	WP_004042350.1	132.38	152.76
0.14	8.5e-05	HVO_RS16530	WP_004042365.1	2030.12	2343.19
0.14	0.05	HVO_RS16740	WP_004042457.1	464.49	536.28
0.14	0.18	HVO_RS17560	WP_004042800.1	213.53	246.85
0.14	0.3	HVO_RS17565	WP_004042803.1	135.31	156.05
0.14	0.29	HVO_RS17620	WP_004042834.1	140.26	161.9
0.14	0.082	HVO_RS17750	WP_004042890.1	379.12	436.82
0.14	0.12	HVO_RS18040	WP_013035402.1	289.19	333.64
0.14	0.77	HVO_RS18070	WP_004043013.1	27.87	32.06
0.14	0.1	HVO_RS19055	WP_004044835.1	318.23	367.84
0.14	0.0039	HVO_RS19285	WP_004044952.1	1028.23	1187.9
0.14	0.91	HVO_RS20680	CDS	12.48	14.36
0.14	1	HVO_RS01045	WP_004041323.1	0.43	0.49
0.14	0.46	HVO_RS01700	WP_004041189.1	78.89	91.06
0.14	0.36	HVO_RS03265	WP_004043230.1	107.03	123.42
0.14	0.02	HVO_RS03540	WP_013035057.1	718.38	826.14
0.14	1	HVO_RS03670	CDS	4.99	5.74
0.14	1	HVO_RS03830	WP_004040806.1	4.72	5.43
0.13	1	HVO_RS05015	WP_004045104.1	4.25	4.86
0.13	0.83	HVO_RS05370	WP_004045250.1	31.38	35.86
0.13	0.59	HVO_RS05790	WP_004045337.1	46.76	53.67
0.13	0.15	HVO_RS07010	WP_013035627.1	290.95	332.83
0.13	0.93	HVO_RS07145	WP_004044418.1	13.17	15.12
0.13	0.33	HVO_RS08130	WP_004044223.1	150.3	171.56
0.13	0.38	HVO_RS08620	WP_004044119.1	118.81	135.97
0.13	0.081	HVO_RS08720	WP_004044098.1	411.91	473.09
0.13	0.33	HVO_RS08900	WP_004044061.1	142.07	162.8
0.13	0.31	HVO_RS08960	WP_004044049.1	157.03	179.85
0.13	0.44	HVO_RS09090	WP_004044023.1	90.67	103.91
0.13	0.67	HVO_RS09325	WP_004043979.1	46.99	53.88
0.13	0.58	HVO_RS09470	WP_004043947.1	65.54	75.02
0.13	0.47	HVO_RS09555	WP_004043930.1	92.58	105.82
0.13	0.71	HVO_RS09675	WP_004043907.1	43.87	50.12
0.13	0.7	HVO_RS09860	WP_004043863.1	39.35	45.06
0.13	0.57	HVO_RS10190	WP_004043795.1	58.89	67.5
0.13	0.55	HVO_RS10240	WP_004043787.1	64.35	73.54
0.13	0.005	HVO_RS10415	WP_004043752.1	1272.06	1452.3
0.13	0.63	HVO_RS10805	CDS	47.98	55.13
0.13	0.024	HVO_RS11835	WP_004043457.1	760.22	869.46
0.13	0.48	HVO_RS12185	WP_013035648.1	80.11	91.85
0.13	0.27	HVO_RS12555	WP_004041526.1	192.1	220
0.13	0.53	HVO_RS12875	WP_004041589.1	76.2	87.06
0.13	0.88	HVO_RS13370	WP_004041689.1	27.81	31.87
0.13	1	HVO_RS14070	CDS	7.06	8.11
0.13	0.89	HVO_RS14155	WP_004041850.1	23.77	27.14
0.13	0.74	HVO_RS14355	WP_004041894.1	40.23	46.08
0.13	0.2	HVO_RS14655	WP_049914806.1	234.19	267.67
0.13	0.49	HVO_RS14700	WP_004041963.1	74.61	85.62
0.13	0.67	HVO_RS15040	WP_004042034.1	44.89	51.52
0.13	0.64	HVO_RS15500	WP_004042135.1	43.92	50.47
0.13	0.69	HVO_RS15600	WP_004042154.1	45.54	52.13
0.13	0.38	HVO_RS15755	WP_013035448.1	133.11	152.11
0.13	0.4	HVO_RS15805	WP_004042200.1	103.17	118.34
0.13	0.12	HVO_RS15945	WP_004042226.1	332.79	382.29
0.13	0.38	HVO_RS16115	WP_004042260.1	110.63	126.44
0.13	0.36	HVO_RS16155	WP_004042268.1	123.84	141.93
0.13	0.62	HVO_RS16380	WP_004042314.1	60.38	69.25
0.13	0.04	HVO_RS16540	WP_004042369.1	588.53	674.96
0.13	1	HVO_RS16570	WP_004042376.1	7.43	8.51
0.13	0.15	HVO_RS16810	WP_004042485.1	299.67	342.62
0.13	0.14	HVO_RS16855	WP_004042501.1	287.13	329.84
0.13	0.56	HVO_RS16880	WP_013035450.1	70.87	81.24
0.13	0.45	HVO_RS16930	WP_004042535.1	95.49	109.16
0.13	0.057	HVO_RS17495	WP_004042775.1	496.38	569.51
0.13	0.58	HVO_RS17525	WP_004042787.1	67.41	77.4
0.13	0.68	HVO_RS17665	WP_004042855.1	47.13	54.07
0.13	0.49	HVO_RS18670	WP_004044705.1	82.67	94.66
0.13	0.47	HVO_RS18680	WP_004044708.1	81.81	93.77
0.13	0.53	HVO_RS18720	WP_004044716.1	63.54	72.76
0.13	0.61	HVO_RS18895	WP_004044775.1	57.94	66.33
0.13	0.23	HVO_RS19030	WP_004044828.1	198.81	227.83
0.13	0.57	HVO_RS19220	WP_004044909.1	64.75	74.42
0.13	0.62	HVO_RS19250	WP_004044920.1	41.45	47.64
0.13	0.77	HVO_RS01865	WP_004050867.1	32.35	37.03
0.13	0.065	HVO_RS00225	WP_004041107.1	511.69	584.97
0.13	1	HVO_RS00615	WP_004041029.1	10.97	12.55
0.13	0.8	HVO_RS00680	WP_004041016.1	26.46	30.25
0.13	0.63	HVO_RS00705	WP_004041011.1	48.06	55.11
0.13	1	HVO_RS01690	WP_004041191.1	2.35	2.71
0.13	0.47	HVO_RS02385	WP_004062178.1	75.77	86.95
0.13	0.56	HVO_RS02530	WP_004043080.1	66.8	76.26
0.13	1	HVO_RS02610	WP_144064022.1	10.62	12.15
0.13	1	HVO_RS02750	WP_004043124.1	2.67	3.05
0.13	0.84	HVO_RS03745	WP_004041391.1	25.71	29.37
0.13	0.29	HVO_RS04015	WP_004040840.1	167.29	191.9
0.13	0.41	HVO_RS04310	WP_004040907.1	101.66	116.49
0.12	1	HVO_RS05420	WP_004045260.1	8.52	9.68
0.12	0.019	HVO_RS06285	WP_004044594.1	919.95	1047.27
0.12	0.57	HVO_RS06425	WP_004044566.1	65	74.16
0.12	0.36	HVO_RS06700	WP_004044507.1	159.31	180.58
0.12	0.5	HVO_RS06815	WP_004044484.1	75.17	85.6
0.12	0.0066	HVO_RS06850	WP_013035608.1	1236.51	1409.86
0.12	0.86	HVO_RS07140	WP_004044419.1	25.46	28.94
0.12	1	HVO_RS07660	WP_004044319.1	4.01	4.56
0.12	0.21	HVO_RS07720	WP_013035311.1	252.45	287.32
0.12	0.95	HVO_RS07895	WP_004044271.1	18.25	20.75
0.12	0.5	HVO_RS08250	WP_004044197.1	93.85	106.62
0.12	0.33	HVO_RS09250	WP_004043995.1	165.38	187.93
0.12	0.27	HVO_RS09730	WP_004043892.1	203.22	231.27
0.12	0.6	HVO_RS10020	WP_004043830.1	55.67	63.49
0.12	0.22	HVO_RS10315	WP_013035605.1	226.7	258.75
0.12	0.15	HVO_RS10335	WP_004043769.1	330.04	375.79
0.12	0.062	HVO_RS10345	WP_004043767.1	545.69	622.7
0.12	0.97	HVO_RS10385	WP_004043758.1	10.27	11.67
0.12	0.3	HVO_RS11395	WP_004043550.1	179.24	203.84
0.12	0.086	HVO_RS11725	WP_004043480.1	502.39	570.68
0.12	1	HVO_RS11865	WP_004043451.1	7.4	8.42
0.12	0.4	HVO_RS12340	WP_004041479.1	128.7	146.19
0.12	0.36	HVO_RS12670	WP_004041549.1	161.16	183.24
0.12	0.91	HVO_RS12950	WP_004041605.1	17.46	19.91
0.12	0.63	HVO_RS12955	WP_004041606.1	58.77	66.75
0.12	0.81	HVO_RS13415	WP_004041698.1	33.26	37.91
0.12	0.13	HVO_RS13670	WP_004041751.1	363.26	413.96
0.12	0.61	HVO_RS14045	WP_004041828.1	57.96	66.13
0.12	0.027	HVO_RS14495	WP_004041922.1	811.46	924.17
0.12	0.35	HVO_RS15035	WP_004042033.1	154.43	175.59
0.12	0.61	HVO_RS15275	WP_004042090.1	53.87	61.14
0.12	0.58	HVO_RS15445	WP_004042124.1	69.79	79.34
0.12	0.24	HVO_RS15890	WP_004042216.1	233.93	265.68
0.12	0.74	HVO_RS17220	WP_004042667.1	36.03	41.03
0.12	0.59	HVO_RS17340	WP_004042719.1	63.88	72.85
0.12	0.58	HVO_RS17355	WP_004042722.1	71.76	81.74
0.12	0.42	HVO_RS17435	WP_004042758.1	115.02	130.78
0.12	0.27	HVO_RS17990	WP_004042992.1	224.93	255.13
0.12	0.25	HVO_RS18490	WP_004044669.1	209.62	239.03
0.12	0.1	HVO_RS19345	WP_013035672.1	427.38	486.34
0.12	1	HVO_RS01765	WP_004041169.1	4.61	5.24
0.12	0.98	HVO_RS02695	WP_004043111.1	11.53	13.15
0.12	0.62	HVO_RS02705	WP_004043113.1	56.46	64.24
0.12	1	HVO_RS04395	WP_004040928.1	1.61	1.84
0.12	0.73	HVO_RS04595	WP_004040968.1	48.89	55.51
0.11	0.53	HVO_RS04730	WP_013035623.1	87.5	98.65
0.11	0.016	HVO_RS04825	WP_004045008.1	1173.74	1327.33
0.11	0.31	HVO_RS04840	WP_004045016.1	216.46	244.37
0.11	0.23	HVO_RS04940	WP_004045062.1	302.09	340.56
0.11	4.3e-09	HVO_RS05000	WP_004045090.1	7511.14	8498.25
0.11	0.75	HVO_RS05130	WP_004045159.1	47.42	53.6
0.11	0.5	HVO_RS05315	WP_004045240.1	100.53	113.59
0.11	0.9	HVO_RS05455	WP_004045267.1	24.3	27.45
0.11	0.32	HVO_RS05820	WP_004045343.1	203.25	229.12
0.11	0.024	HVO_RS05870	WP_004045354.1	1019.02	1151.86
0.11	0.59	HVO_RS05930	WP_013035374.1	81.01	91.5
0.11	0.76	HVO_RS06125	WP_004044628.1	38.71	43.79
0.11	0.47	HVO_RS06270	WP_004044597.1	131.34	147.96
0.11	0.93	HVO_RS06550	WP_004044540.1	18.86	21.27
0.11	0.083	HVO_RS06805	WP_013035354.1	634.31	715.07
0.11	0.69	HVO_RS07040	WP_004044438.1	49.99	56.62
0.11	0.66	HVO_RS07155	WP_004044416.1	64.2	72.35
0.11	0.68	HVO_RS07380	WP_004044375.1	47.52	53.81
0.11	0.0049	HVO_RS07725	WP_004044307.1	1565.51	1772.4
0.11	0.54	HVO_RS08045	WP_004044239.1	89.73	101.47
0.11	0.2	HVO_RS08710	WP_004044100.1	339.78	382.72
0.11	0.65	HVO_RS08870	WP_004044068.1	72.66	82.09
0.11	0.96	HVO_RS08885	WP_004044064.1	19	21.41
0.11	1	HVO_RS09340	WP_004043975.1	6.09	6.86
0.11	0.84	HVO_RS09875	CDS	33.92	38.24
0.11	1	HVO_RS10110	WP_004043811.1	17.27	19.52
0.11	0.25	HVO_RS10670	WP_004043700.1	264.5	298.66
0.11	0.58	HVO_RS10685	WP_004043697.1	82.93	93.47
0.11	0.053	HVO_RS10890	WP_004043652.1	775.76	875.02
0.11	0.75	HVO_RS11225	WP_004043585.1	51.75	58.27
0.11	0.64	HVO_RS11235	WP_004043583.1	61.43	69.51
0.11	0.23	HVO_RS11300	WP_004043569.1	288.61	326.16
0.11	0.2	HVO_RS11385	WP_013035442.1	312.2	353.08
0.11	0.61	HVO_RS11425	WP_049914874.1	79.93	90.11
0.11	0.63	HVO_RS11520	WP_004043524.1	71.81	81.38
0.11	0.5	HVO_RS11695	WP_004043486.1	109	123.44
0.11	0.31	HVO_RS12205	WP_004041441.1	187.38	212.13
0.11	0.8	HVO_RS12480	WP_004041510.1	33.15	37.51
0.11	0.92	HVO_RS12515	WP_004041518.1	24.4	27.56
0.11	0.27	HVO_RS12925	WP_049941505.1	227.41	256.73
0.11	0.63	HVO_RS13300	WP_013035554.1	54.65	61.82
0.11	0.0023	HVO_RS13620	WP_004041740.1	1880.04	2128.19
0.11	0.51	HVO_RS20990	WP_004041771.1	111.66	126.3
0.11	0.52	HVO_RS13835	WP_004041785.1	80.51	91.25
0.11	0.31	HVO_RS14240	WP_004041869.1	190.69	216.1
0.11	0.97	HVO_RS21020	WP_161606676.1	23.39	26.42
0.11	1	HVO_RS14830	WP_004041991.1	6.16	6.98
0.11	0.51	HVO_RS14940	WP_004042014.1	111.74	126.2
0.11	0.71	HVO_RS15025	WP_004042031.1	44.2	49.81
0.11	0.65	HVO_RS15075	WP_013035373.1	55.34	62.63
0.11	0.68	HVO_RS15195	WP_004042073.1	52.04	58.91
0.11	0.85	HVO_RS15285	WP_004042092.1	27.77	31.32
0.11	1	HVO_RS15665	WP_004042170.1	6.04	6.82
0.11	0.71	HVO_RS15760	WP_004042190.1	59.5	67
0.11	0.62	HVO_RS15985	WP_004042234.1	65.18	73.42
0.11	0.58	HVO_RS16295	WP_004042297.1	91.34	103.14
0.11	0.67	HVO_RS16375	WP_004042313.1	58.01	65.44
0.11	0.64	HVO_RS16625	WP_004042410.1	78.88	88.89
0.11	0.39	HVO_RS16945	WP_004042542.1	159.32	180.48
0.11	0.86	HVO_RS21095	WP_155821754.1	34.6	39.01
0.11	0.68	HVO_RS17395	WP_004042741.1	62.88	70.96
0.11	0.77	HVO_RS17410	WP_004042747.1	45.53	51.47
0.11	0.57	HVO_RS17670	WP_004042857.1	84.8	95.53
0.11	1.5e-08	HVO_RS17935	WP_004042968.1	6658.94	7547.82
0.11	0.49	HVO_RS18045	WP_004043008.1	119.49	134.59
0.11	0.5	HVO_RS18450	WP_004044661.1	98.75	111.71
0.11	0.6	HVO_RS19225	WP_004044911.1	73.03	82.23
0.11	0.54	HVO_RS19365	WP_013035707.1	94.05	106.26
0.11	0.67	HVO_RS00665	WP_171810339.1	53.73	60.5
0.11	1	HVO_RS01180	WP_004041296.1	3.13	3.53
0.11	0.6	HVO_RS01705	WP_004041188.1	68.63	77.62
0.11	1	HVO_RS02650	WP_004043102.1	8.11	9.18
0.11	0.97	HVO_RS03305	WP_004043238.1	9.07	10.26
0.11	0.3	HVO_RS04080	WP_004040853.1	236.86	266.64
0.11	0.61	HVO_RS04695	WP_004040988.1	73.14	82.76
0.1	0.44	HVO_RS04785	WP_004044979.1	159.79	178.87
0.1	0.38	HVO_RS05220	WP_049914909.1	176.95	198.55
0.1	1	HVO_RS05440	WP_004045264.1	13.79	15.42
0.1	0.98	HVO_RS05445	WP_004045265.1	18.56	20.79
0.1	0.5	HVO_RS05550	WP_013035269.1	131.02	146.97
0.1	0.19	HVO_RS06260	WP_004044601.1	407.63	457.56
0.1	0.95	HVO_RS06740	WP_004044499.1	20.22	22.73
0.1	0.0013	HVO_RS07070	WP_004044432.1	2951.84	3300.33
0.1	0.99	HVO_RS07130	WP_004044421.1	8.55	9.59
0.1	0.41	HVO_RS07545	WP_004044343.1	157.45	177.07
0.1	0.94	HVO_RS08275	WP_004044192.1	27.13	30.38
0.1	0.64	HVO_RS08350	WP_004044176.1	87.65	98.23
0.1	0.85	HVO_RS08880	CDS	29.96	33.59
0.1	0.69	HVO_RS08995	WP_004044042.1	63.42	71.14
0.1	0.91	HVO_RS09000	WP_004044041.1	26.51	29.8
0.1	0.51	HVO_RS09465	WP_004043948.1	122.99	137.77
0.1	0.8	HVO_RS09990	WP_004043837.1	53.12	59.67
0.1	0.31	HVO_RS10075	WP_004043818.1	266.5	298.22
0.1	0.12	HVO_RS10140	WP_004043805.1	567.55	636.48
0.1	0.98	HVO_RS10580	WP_004043719.1	16.6	18.67
0.1	0.49	HVO_RS10835	WP_004043663.1	134.61	150.81
0.1	0.51	HVO_RS11075	WP_004043614.1	97.2	109.41
0.1	0.86	HVO_RS11200	WP_013035427.1	25.47	28.56
0.1	1	HVO_RS11265	WP_004043576.1	5.53	6.2
0.1	0.11	HVO_RS11635	WP_004043498.1	550.55	619.56
0.1	0.15	HVO_RS11810	WP_004043462.1	518.16	580.21
0.1	0.21	HVO_RS11855	WP_004043453.1	400.94	449.19
0.1	0.22	HVO_RS12050	WP_013035363.1	348.09	391.15
0.1	0.67	HVO_RS12145	WP_004041428.1	77.95	87.38
0.1	0.95	HVO_RS12525	WP_004041520.1	19.66	22.02
0.1	0.56	HVO_RS12715	WP_004041557.1	108.38	121.45
0.1	0.65	HVO_RS20965	WP_004041564.1	66.36	74.34
0.1	0.25	HVO_RS12775	WP_004041570.1	319.91	358.9
0.1	0.85	HVO_RS12810	WP_004041577.1	34.34	38.4
0.1	0.51	HVO_RS13005	WP_004041615.1	114.46	128.76
0.1	1	HVO_RS13205	WP_004041650.1	6.1	6.85
0.1	0.26	HVO_RS13490	WP_004041720.1	287.77	323.32
0.1	1	HVO_RS13970	WP_004041813.1	7.16	8.04
0.1	0.11	HVO_RS14125	WP_004041844.1	639.76	716.23
0.1	0.92	HVO_RS14160	WP_004041851.1	15.75	17.69
0.1	0.86	HVO_RS14280	WP_004041876.1	34.67	38.95
0.1	0.37	HVO_RS14445	WP_004041912.1	191.15	214.12
0.1	0.13	HVO_RS14585	WP_004041941.1	573.38	641.57
0.1	0.53	HVO_RS15155	WP_004042065.1	113.19	126.87
0.1	0.75	HVO_RS20615	WP_013035453.1	47.41	53.29
0.1	0.63	HVO_RS15940	WP_004042225.1	89.46	100.36
0.1	0.92	HVO_RS16600	WP_004042400.1	31.96	35.76
0.1	0.9	HVO_RS16700	CDS	26.33	29.59
0.1	0.62	HVO_RS16780	WP_004042473.1	78.14	87.72
0.1	0.98	HVO_RS17235	WP_004042674.1	12.29	13.74
0.1	0.84	HVO_RS17810	WP_004042912.1	32.04	36.02
0.1	0.6	HVO_RS18090	WP_004043016.1	90.38	101.49
0.1	0.18	HVO_RS18305	WP_004043055.1	432.85	484.94
0.1	0.17	HVO_RS18540	WP_004044678.1	466.26	521.68
0.1	0.075	HVO_RS00295	WP_004041093.1	816.61	913.48
0.1	0.29	HVO_RS00360	WP_004041080.1	306.53	342.92
0.1	0.042	HVO_RS00390	WP_004041074.1	942.92	1060.58
0.1	1	HVO_RS00485	WP_004041055.1	13.83	15.45
0.1	1	HVO_RS00820	WP_004041368.1	4.91	5.51
0.1	1	HVO_RS01160	WP_004041300.1	10.17	11.4
0.1	1	HVO_RS01755	WP_004041171.1	5.22	5.85
0.1	0.86	HVO_RS03470	WP_013035210.1	30.08	33.64
0.1	0.87	HVO_RS03630	WP_004043297.1	26.68	29.97
0.1	0.9	HVO_RS20045	CDS	18.79	21.09
0.1	0.96	HVO_RS04470	WP_004040943.1	20.87	23.48
0.1	0.61	HVO_RS04505	WP_004040950.1	77.87	87.4
0.09	0.36	HVO_RS04775	WP_004044976.1	233.4	260.12
0.09	0.58	HVO_RS04875	WP_004045037.1	120.39	134.43
0.09	0.46	HVO_RS05075	WP_004045129.1	183.65	204.3
0.09	0.63	HVO_RS05085	WP_004045133.1	85.52	95.31
0.09	0.14	HVO_RS05500	WP_004045277.1	611.56	681.44
0.09	0.82	HVO_RS05575	WP_004045293.1	54.05	60.2
0.09	0.59	HVO_RS05625	WP_004045304.1	103.19	115.21
0.09	1	HVO_RS05795	WP_004045338.1	21.29	23.68
0.09	0.25	HVO_RS06735	WP_004044500.1	402.68	448.17
0.09	0.32	HVO_RS06855	WP_004044475.1	287.61	320.24
0.09	0.35	HVO_RS07080	WP_004044429.1	247.46	275.97
0.09	0.88	HVO_RS07125	WP_004044422.1	33.68	37.58
0.09	0.66	HVO_RS07740	WP_004044304.1	84.52	93.97
0.09	0.96	HVO_RS07965	WP_013035430.1	17.23	19.22
0.09	0.59	HVO_RS07985	WP_004044252.1	101.38	113.14
0.09	0.28	HVO_RS08185	WP_004044212.1	326.17	363.39
0.09	0.83	HVO_RS09105	WP_004044019.1	40.69	45.44
0.09	0.56	HVO_RS09625	WP_004043916.1	117.3	130.78
0.09	0.99	HVO_RS10480	WP_004043739.1	12.34	13.72
0.09	0.56	HVO_RS10620	WP_004043710.1	117.48	130.99
0.09	0.75	HVO_RS10630	WP_004043708.1	60.97	67.73
0.09	0.65	HVO_RS11210	WP_013035586.1	88.37	98.39
0.09	0.28	HVO_RS11435	WP_004043541.1	333.97	372.49
0.09	0.5	HVO_RS11920	WP_004043439.1	129.17	144.09
0.09	0.69	HVO_RS11990	WP_008093389.1	76.55	85.3
0.09	0.42	HVO_RS12175	WP_004041434.1	203.58	227
0.09	0.84	HVO_RS12535	WP_004041522.1	38.56	43.07
0.09	0.55	HVO_RS12745	WP_004041563.1	136.57	151.75
0.09	1	HVO_RS12940	WP_004041603.1	11.81	13.16
0.09	0.16	HVO_RS13115	WP_004041632.1	601.34	668.92
0.09	0.57	HVO_RS13775	WP_004041773.1	107.08	119.42
0.09	0.34	HVO_RS13790	WP_004041776.1	276.24	307.81
0.09	0.77	HVO_RS13870	WP_004041792.1	48.22	53.65
0.09	0.43	HVO_RS14245	WP_004041870.1	209.31	232.51
0.09	0.59	HVO_RS15495	WP_004042134.1	101.36	113.08
0.09	1	HVO_RS15660	WP_004042169.1	6.82	7.61
0.09	1	HVO_RS20270	WP_004042185.1	5.38	5.98
0.09	0.27	HVO_RS15765	WP_013035576.1	360.36	401.41
0.09	0.78	HVO_RS16095	WP_004042256.1	55.03	61.38
0.09	0.16	HVO_RS16790	WP_004042477.1	623.91	693.26
0.09	0.29	HVO_RS16815	WP_004042487.1	301.76	336.24
0.09	0.73	HVO_RS17265	WP_004042686.1	67.12	74.6
0.09	0.78	HVO_RS17270	WP_004042688.1	55.23	61.48
0.09	0.54	HVO_RS17485	WP_004042769.1	126.79	141.5
0.09	0.72	HVO_RS17635	WP_013035460.1	62.21	69.52
0.09	0.74	HVO_RS17695	WP_004042869.1	53.92	60.21
0.09	0.96	HVO_RS17900	WP_004042952.1	11.6	12.95
0.09	0.66	HVO_RS18075	WP_004043014.1	80.01	89.12
0.09	0.79	HVO_RS18260	WP_004043047.1	53.13	59.1
0.09	1	HVO_RS18385	WP_013035120.1	13.74	15.35
0.09	0.62	HVO_RS18585	WP_004044688.1	91.53	102.31
0.09	0.072	HVO_RS18730	WP_004044718.1	950.68	1059.72
0.09	0.68	HVO_RS18745	WP_004044721.1	69.89	77.84
0.09	0.51	HVO_RS18795	WP_004044738.1	133.83	149.57
0.09	0.22	HVO_RS19000	WP_013035485.1	413.05	460.67
0.09	0.31	HVO_RS19070	WP_004044838.1	306.16	340.53
0.09	1	HVO_RS19540	CDS	0.59	0.66
0.09	0.81	HVO_RS19620	WP_013035711.1	49.19	54.72
0.09	1	HVO_RS00105	WP_004041131.1	10.49	11.66
0.09	0.11	HVO_RS00385	WP_004041075.1	856.96	951.86
0.09	0.9	HVO_RS00720	WP_004041008.1	35.67	39.69
0.09	0.81	HVO_RS03250	WP_004043227.1	49.24	54.9
0.09	0.51	HVO_RS03405	WP_004043258.1	160.52	178.4
0.09	0.77	HVO_RS03930	WP_004040823.1	57.13	63.66
0.09	0.75	HVO_RS04085	WP_004040854.1	51.87	57.98
0.09	0.81	HVO_RS04560	WP_013035211.1	37.89	42.33
0.08	0.8	HVO_RS04900	WP_004045044.1	71.77	79.32
0.08	0.43	HVO_RS05525	WP_004045282.1	247.22	273.35
0.08	0.62	HVO_RS05580	WP_004045294.1	111.96	123.65
0.08	1	HVO_RS05805	WP_004045340.1	4.95	5.46
0.08	0.6	HVO_RS20810	WP_004045356.1	122.02	134.55
0.08	0.96	HVO_RS05965	WP_004045377.1	30.48	33.8
0.08	0.75	HVO_RS06300	WP_004044591.1	58.96	65.27
0.08	0.85	HVO_RS06955	WP_004044455.1	48.01	53.07
0.08	1	HVO_RS07360	WP_049914899.1	3.37	3.72
0.08	0.9	HVO_RS07695	WP_004044312.1	27.66	30.59
0.08	0.34	HVO_RS08660	WP_004044111.1	320.68	355.76
0.08	0.51	HVO_RS09195	WP_004044006.1	172.04	190.21
0.08	0.74	HVO_RS09345	WP_004043974.1	76.72	84.66
0.08	0.36	HVO_RS09755	WP_004043887.1	286.74	317.62
0.08	0.13	HVO_RS09845	WP_004043866.1	743.85	825.76
0.08	0.59	HVO_RS09925	WP_004043850.1	143.42	158.8
0.08	1	HVO_RS10165	WP_004043800.1	23.91	26.43
0.08	0.036	HVO_RS10220	WP_004043790.1	1850.76	2042.79
0.08	0.85	HVO_RS10360	WP_004043764.1	62.01	68.42
0.08	1	HVO_RS10550	WP_004043725.1	10.23	11.35
0.08	0.39	HVO_RS10690	WP_004043696.1	280.59	310.76
0.08	0.56	HVO_RS10700	WP_004043694.1	172.81	190.8
0.08	0.92	HVO_RS10860	WP_004043658.1	29.19	32.2
0.08	0.8	HVO_RS20930	WP_013035245.1	58.38	64.47
0.08	0.78	HVO_RS11090	WP_004043611.1	64.52	71.21
0.08	0.62	HVO_RS11135	WP_004043602.1	129.78	143.14
0.08	0.93	HVO_RS11195	WP_004043590.1	25.89	28.71
0.08	0.84	HVO_RS11845	WP_004043455.1	45.57	50.45
0.08	0.8	HVO_RS11895	WP_004043445.1	53.47	59.12
0.08	1	HVO_RS12575	CDS	3.79	4.2
0.08	0.39	HVO_RS13040	WP_004041617.1	289.69	320.3
0.08	0.39	HVO_RS13045	WP_004041618.1	267.68	296.53
0.08	0.81	HVO_RS13290	WP_004041668.1	56.15	61.99
0.08	0.9	HVO_RS20195	CDS	33.4	36.83
0.08	1	HVO_RS20205	WP_004041725.1	7.17	7.9
0.08	0.73	HVO_RS13685	WP_049914780.1	89.61	98.8
0.08	0.63	HVO_RS14025	WP_004041824.1	112.09	124.27
0.08	0.86	HVO_RS14075	WP_004041834.1	50.66	56.13
0.08	0.5	HVO_RS14140	WP_004041847.1	215.37	237.57
0.08	0.67	HVO_RS14315	WP_004041883.1	111.63	123.57
0.08	0.75	HVO_RS14325	WP_004041887.1	74.48	82.6
0.08	0.25	HVO_RS14610	WP_004041946.1	528.03	582.29
0.08	1	HVO_RS15235	WP_004042082.1	11.48	12.67
0.08	0.21	HVO_RS16260	WP_004042290.1	546.55	605.76
0.08	0.65	HVO_RS16420	WP_004042326.1	97.45	108.17
0.08	0.019	HVO_RS16580	WP_004042381.1	1943.33	2155.58
0.08	0.67	HVO_RS16940	WP_004042539.1	83.11	91.72
0.08	0.02	HVO_RS17200	WP_004042658.1	1960.6	2173.36
0.08	0.73	HVO_RS17555	WP_004042798.1	62.78	69.63
0.08	0.57	HVO_RS18175	WP_004043031.1	128.93	142.85
0.08	0.57	HVO_RS18300	WP_004043054.1	120.33	133.23
0.08	0.93	HVO_RS18365	WP_013035341.1	39.1	43.32
0.08	0.9	HVO_RS18610	WP_004044693.1	47.27	52.27
0.08	0.47	HVO_RS00065	WP_049914704.1	212.7	235.41
0.08	0.021	HVO_RS00395	WP_004041073.1	1831.41	2032.88
0.08	1	HVO_RS01830	WP_004041155.1	9.39	10.41
0.08	0.91	HVO_RS03145	WP_069641596.1	29.54	32.75
0.08	0.04	HVO_RS03960	WP_013035130.1	1813.49	2000.51
0.08	0.74	HVO_RS04645	WP_004040978.1	76.46	84.41
0.07	0.82	HVO_RS04725	WP_004044957.1	63.43	69.75
0.07	0.94	HVO_RS05365	WP_004045249.1	41.49	45.46
0.07	0.63	HVO_RS05495	WP_013035625.1	146.15	160.31
0.07	0.52	HVO_RS05860	WP_004045351.1	224.73	246.22
0.07	1	HVO_RS05935	WP_004045370.1	12.51	13.72
0.07	1	HVO_RS06555	WP_004044538.1	18.16	19.96
0.07	1	HVO_RS06980	WP_004044450.1	6.32	6.96
0.07	0.82	HVO_RS07870	WP_004044276.1	84.29	92.31
0.07	0.5	HVO_RS08565	WP_004044130.1	247	271.63
0.07	0.76	HVO_RS08575	WP_004044128.1	77.45	84.99
0.07	1	HVO_RS08600	WP_004044123.1	16.52	18.19
0.07	0.65	HVO_RS08655	WP_004044112.1	136.13	149.39
0.07	0.94	HVO_RS08905	WP_049914887.1	24.22	26.57
0.07	0.56	HVO_RS09295	WP_004043985.1	184.78	202.64
0.07	1	HVO_RS09655	WP_004043911.1	22.84	25.08
0.07	1	HVO_RS09710	WP_004043898.1	26.46	29.17
0.07	0.41	HVO_RS09725	WP_004043893.1	392.4	429.68
0.07	0.72	HVO_RS09950	WP_004043845.1	87.44	96.2
0.07	0.68	HVO_RS10420	WP_004043751.1	135.42	148.3
0.07	1	HVO_RS10435	CDS	12.55	13.84
0.07	0.89	HVO_RS20915	WP_013035637.1	49.54	54.27
0.07	0.079	HVO_RS10895	WP_004043650.1	1717.15	1880.83
0.07	0.64	HVO_RS11335	WP_004043562.1	146.31	160.94
0.07	0.72	HVO_RS11430	WP_013035379.1	114.22	125.33
0.07	0.93	HVO_RS11495	WP_004043529.1	36.65	40.38
0.07	0.66	HVO_RS11640	WP_004043497.1	124.89	137.65
0.07	0.83	HVO_RS11755	WP_013035465.1	57.05	62.56
0.07	0.34	HVO_RS12120	WP_004041423.1	447.96	491.86
0.07	0.46	HVO_RS12320	WP_004041469.1	277.18	304.65
0.07	0.8	HVO_RS12330	WP_004041473.1	67.39	74.1
0.07	0.77	HVO_RS12505	WP_004041515.1	91.23	100.42
0.07	1	HVO_RS12595	WP_004041534.1	15.77	17.38
0.07	1	HVO_RS13210	WP_004041651.1	7.47	8.23
0.07	0.63	HVO_RS13675	WP_004041752.1	155.31	170.29
0.07	0.15	HVO_RS13810	WP_004041780.1	1072.72	1176.27
0.07	0.58	HVO_RS14320	WP_008605678.1	178.87	196.56
0.07	0.63	HVO_RS14410	WP_004041905.1	139.68	153.44
0.07	1	HVO_RS14820	WP_004041989.1	3.57	3.93
0.07	0.048	HVO_RS15300	WP_004042095.1	1855.35	2040.56
0.07	1	HVO_RS16190	WP_004042275.1	4.26	4.69
0.07	0.27	HVO_RS16875	WP_004042512.1	487.63	537.3
0.07	0.43	HVO_RS17780	WP_004042901.1	334.06	366.25
0.07	0.89	HVO_RS17910	WP_004042956.1	31.45	34.64
0.07	0.0022	HVO_RS17930	WP_004042966.1	5611.59	6147.01
0.07	0.65	HVO_RS18205	WP_004043037.1	120.01	132.27
0.07	0.76	HVO_RS18890	WP_004044773.1	77.31	84.92
0.07	0.22	HVO_RS19275	WP_013035500.1	725.88	797.48
0.07	0.18	HVO_RS00315	WP_004041089.1	976.37	1069.41
0.07	0.84	HVO_RS00670	WP_013034980.1	61.74	67.68
0.07	1	HVO_RS00795	WP_004041373.1	2.78	3.05
0.07	0.92	HVO_RS00940	WP_004041343.1	31.03	34
0.07	1	HVO_RS00990	WP_004041333.1	18.18	19.96
0.07	1	HVO_RS01825	WP_004041156.1	11.82	12.98
0.07	0.68	HVO_RS03555	WP_013035078.1	101.38	111.38
0.07	0.71	HVO_RS03560	WP_004043284.1	100.22	110.37
0.07	0.75	HVO_RS03795	WP_004040800.1	88.45	96.86
0.07	1	HVO_RS03920	WP_004040821.1	26.4	29.11
0.07	0.74	HVO_RS04005	WP_004040838.1	87.82	96.61
0.07	0.94	HVO_RS04375	WP_004040924.1	27.96	30.74
0.06	0.71	HVO_RS04820	WP_004045005.1	123.62	134.77
0.06	0.72	HVO_RS05310	WP_004045239.1	148.73	162.22
0.06	0.92	HVO_RS05710	WP_004045321.1	59.85	65.13
0.06	0.69	HVO_RS06150	WP_013035304.1	142.68	155.97
0.06	1	HVO_RS06340	WP_004044581.1	15.21	16.61
0.06	0.013	HVO_RS06410	WP_004044569.1	4236.41	4622.92
0.06	1	HVO_RS06525	WP_004044545.1	28.05	30.53
0.06	1	HVO_RS06600	WP_081442883.1	8.03	8.76
0.06	0.68	HVO_RS06730	WP_004044501.1	138.05	150.48
0.06	1	HVO_RS06750	WP_004044497.1	18.39	20.09
0.06	0.27	HVO_RS07075	WP_004044430.1	872.26	948.97
0.06	0.6	HVO_RS07755	WP_004044301.1	228.57	248.68
0.06	0.49	HVO_RS07945	WP_004044260.1	314.94	343.03
0.06	0.87	HVO_RS09015	WP_004044038.1	67.49	73.56
0.06	0.19	HVO_RS09380	WP_004043966.1	922.16	1009.43
0.06	0.89	HVO_RS09460	WP_004043949.1	51.76	56.38
0.06	0.77	HVO_RS09740	WP_004043890.1	84.85	92.42
0.06	0.72	HVO_RS09790	WP_004043880.1	114.77	125.32
0.06	0.25	HVO_RS10235	CDS	972.04	1058.02
0.06	0.51	HVO_RS10695	WP_004043695.1	291.01	317.24
0.06	0.82	HVO_RS10780	WP_004043675.1	84.37	92.1
0.06	0.34	HVO_RS10900	WP_004043649.1	546.32	597.26
0.06	0.5	HVO_RS11140	WP_004043601.1	285.46	312.38
0.06	0.68	HVO_RS11340	WP_004043561.1	162.9	177.68
0.06	0.96	HVO_RS11555	CDS	31.9	34.92
0.06	0.55	HVO_RS12265	WP_004041454.1	252.21	274.56
0.06	0.92	HVO_RS12935	WP_004041602.1	42.51	46.35
0.06	0.76	HVO_RS13630	WP_004041743.1	104.81	114.43
0.06	0.94	HVO_RS14055	WP_004041830.1	33.77	36.82
0.06	0.37	HVO_RS14605	WP_004041945.1	568.92	619.31
0.06	0.0025	HVO_RS14615	WP_004041947.1	5819.14	6365.87
0.06	0.74	HVO_RS15185	WP_004042071.1	88.48	96.52
0.06	0.61	HVO_RS15365	WP_004042108.1	247.3	268.92
0.06	0.48	HVO_RS15400	WP_004042115.1	285.8	312.66
0.06	0.86	HVO_RS15790	WP_004042197.1	50.94	55.72
0.06	0.68	HVO_RS15875	WP_004042213.1	133.61	145.56
0.06	0.98	HVO_RS15980	WP_004042233.1	16.86	18.38
0.06	0.86	HVO_RS16080	WP_004042253.1	78.78	86.01
0.06	1	HVO_RS16185	WP_004042274.1	3.49	3.8
0.06	0.53	HVO_RS16320	WP_004042302.1	317.79	345.72
0.06	0.92	HVO_RS16685	WP_004042434.1	55.77	60.87
0.06	0.05	HVO_RS16800	WP_004042483.1	2648.75	2888.37
0.06	0.52	HVO_RS17155	WP_004042643.1	277.91	303.74
0.06	0.77	HVO_RS17300	WP_004042701.1	89.36	97.51
0.06	0.45	HVO_RS17320	WP_004042710.1	373.13	407.17
0.06	0.71	HVO_RS17480	WP_004042768.1	137.23	149.47
0.06	0.3	HVO_RS18925	WP_004044781.1	589.26	645.05
0.06	0.41	HVO_RS19100	WP_004044855.1	395.32	432.03
0.06	0.69	HVO_RS19150	WP_004044873.1	131.7	143.94
0.06	1	HVO_RS19215	WP_004044908.1	12.53	13.65
0.06	0.87	HVO_RS19405	WP_013035727.1	60.49	65.97
0.06	0.99	HVO_RS00685	WP_004041015.1	38.49	42.01
0.06	1	HVO_RS01400	WP_004041250.1	17.69	19.25
0.06	0.73	HVO_RS01725	WP_004041180.1	146.96	160.2
0.06	0.97	HVO_RS03120	WP_004043201.1	19.98	21.86
0.06	0.75	HVO_RS03280	WP_004043233.1	139.05	151.22
0.06	1	HVO_RS04045	WP_004040846.1	3.89	4.26
0.06	0.7	HVO_RS04060	WP_004040849.1	122.88	133.82
0.06	0.42	HVO_RS04660	WP_004040981.1	408.53	445.82
0.05	0.53	HVO_RS04980	WP_004045083.1	478.82	517.47
0.05	0.94	HVO_RS05095	WP_004045137.1	55.64	60.24
0.05	0.63	HVO_RS05335	WP_049914910.1	260.95	282.46
0.05	1	HVO_RS05470	WP_004045270.1	22.36	24.19
0.05	0.9	HVO_RS05545	WP_004065604.1	61.59	66.94
0.05	0.94	HVO_RS05630	WP_004045305.1	70.83	76.5
0.05	0.68	HVO_RS05705	WP_004045320.1	195.37	211.44
0.05	0.79	HVO_RS05890	WP_013035473.1	136.51	147.52
0.05	1	HVO_RS06510	WP_004044548.1	3.35	3.62
0.05	0.84	HVO_RS06795	WP_004044488.1	78.2	84.96
0.05	0.23	HVO_RS07085	WP_004044428.1	1183.67	1284.61
0.05	1	HVO_RS07245	WP_004044401.1	0.54	0.58
0.05	0.82	HVO_RS08190	WP_004044211.1	116.97	126.45
0.05	1	HVO_RS08395	WP_004044166.1	8.5	9.22
0.05	0.56	HVO_RS08545	WP_004044135.1	374.04	404.3
0.05	0.96	HVO_RS08605	WP_013035511.1	45.54	49.18
0.05	0.22	HVO_RS08750	WP_004044092.1	1642.47	1773.7
0.05	0.62	HVO_RS09080	WP_013035603.1	301.38	325.78
0.05	0.76	HVO_RS09745	WP_004043889.1	116.67	126.67
0.05	0.85	HVO_RS09795	WP_004043879.1	80.92	87.82
0.05	0.82	HVO_RS10000	WP_004043835.1	128.71	139.16
0.05	0.45	HVO_RS10175	WP_013035444.1	451.07	489.85
0.05	1	HVO_RS10265	WP_004043782.1	15.26	16.5
0.05	0.9	HVO_RS10365	WP_004043762.1	59.2	64.27
0.05	1	HVO_RS10585	WP_004043718.1	10.23	11.08
0.05	0.98	HVO_RS10680	WP_004043698.1	47.46	51.47
0.05	0.55	HVO_RS11700	WP_004043485.1	382.79	413.77
0.05	0.99	HVO_RS11730	WP_049914872.1	45.63	49.41
0.05	0.92	HVO_RS12140	WP_004041427.1	66.58	72.38
0.05	1	HVO_RS12805	WP_004041576.1	38.8	41.92
0.05	1	HVO_RS12975	WP_004041610.1	26.12	28.29
0.05	1	HVO_RS13305	WP_004041676.1	22.43	24.34
0.05	0.66	HVO_RS13485	WP_004041719.1	218.64	237.67
0.05	0.88	HVO_RS13500	WP_004041722.1	75.29	81.61
0.05	0.66	HVO_RS13610	WP_004041738.1	177.62	193.04
0.05	0.76	HVO_RS13625	WP_004041741.1	123.24	133.91
0.05	0.62	HVO_RS13915	WP_004041802.1	255.19	276.97
0.05	0.48	HVO_RS14650	WP_049941511.1	411.01	446.72
0.05	0.88	HVO_RS14990	WP_004042023.1	88.89	96.42
0.05	0.92	HVO_RS15120	WP_004042058.1	67.4	72.97
0.05	0.62	HVO_RS15895	WP_004042217.1	253.24	274.61
0.05	0.97	HVO_RS16085	WP_004042254.1	38.53	41.71
0.05	1	HVO_RS16100	WP_004042257.1	22.9	24.78
0.05	0.63	HVO_RS16130	WP_004042263.1	286.1	309.38
0.05	1	HVO_RS17365	WP_004042728.1	36.22	39.17
0.05	0.89	HVO_RS17400	WP_004042743.1	56.62	61.56
0.05	1	HVO_RS17450	WP_004042762.1	22.97	24.94
0.05	0.87	HVO_RS17530	WP_004042789.1	86.34	93.37
0.05	1	HVO_RS17575	WP_013035260.1	14.48	15.69
0.05	0.89	HVO_RS17685	WP_004042861.1	96.49	104.36
0.05	0.83	HVO_RS17800	WP_004042908.1	94.44	102.01
0.05	0.46	HVO_RS17850	WP_004042925.1	413.01	448.96
0.05	0.61	HVO_RS18620	WP_004044695.1	282.46	305.74
0.05	0.36	HVO_RS18675	WP_013035331.1	730.96	792.22
0.05	0.92	HVO_RS19465	WP_013035708.1	90.36	97.73
0.05	1	HVO_RS19485	CDS	4.99	5.41
0.05	0.62	HVO_RS19555	WP_013035678.1	243.67	264.78
0.05	0.92	HVO_RS01805	WP_004041160.1	54.11	58.44
0.05	0.7	HVO_RS02795	WP_004043134.1	198.58	215.1
0.05	0.92	HVO_RS03270	WP_004043231.1	45.85	49.73
0.05	0.44	HVO_RS03530	WP_004043278.1	490.05	532.19
0.05	0.79	HVO_RS03610	WP_004043293.1	118.15	128.11
0.05	1	HVO_RS03665	WP_049914858.1	15.26	16.57
0.05	0.93	HVO_RS03815	WP_004040804.1	56.01	60.72
0.05	0.98	HVO_RS03875	WP_004040812.1	41.17	44.48
0.05	0.98	HVO_RS03895	CDS	22.04	23.86
0.05	0.4	HVO_RS04250	WP_004040888.1	670.89	726.73
0.04	1	HVO_RS04895	WP_004045043.1	17.33	18.69
0.04	0.62	HVO_RS05375	WP_004045251.1	315.71	340.85
0.04	0.6	HVO_RS05750	WP_004045329.1	438.19	471.71
0.04	1	HVO_RS06535	WP_004044543.1	21.12	22.72
0.04	0.79	HVO_RS06865	WP_004044473.1	160.23	172.65
0.04	0.66	HVO_RS07035	WP_004044439.1	233.44	252.04
0.04	0.66	HVO_RS07160	WP_004044415.1	296.16	319.12
0.04	0.65	HVO_RS07455	WP_004044360.1	295.15	318.04
0.04	0.61	HVO_RS07730	WP_004044306.1	372.09	401.19
0.04	0.97	HVO_RS07820	WP_004044288.1	43.76	47
0.04	0.67	HVO_RS07920	WP_004044266.1	316.86	341.52
0.04	1	HVO_RS08435	WP_004044158.1	20.73	22.33
0.04	0.88	HVO_RS08495	WP_004044145.1	110.17	118.85
0.04	0.77	HVO_RS08500	WP_004044144.1	184.78	198.33
0.04	0.31	HVO_RS08770	WP_004064311.1	1204.14	1299.85
0.04	0.59	HVO_RS09305	WP_004043983.1	373.23	402.63
0.04	0.5	HVO_RS09360	WP_004043970.1	547.45	590.42
0.04	0.79	HVO_RS09445	WP_004043953.1	143.48	154.93
0.04	0.86	HVO_RS09475	WP_004043946.1	90.81	97.91
0.04	0.98	HVO_RS09530	WP_004043935.1	22.04	23.78
0.04	0.78	HVO_RS10510	WP_004043733.1	213.42	229.35
0.04	1	HVO_RS10555	WP_004043724.1	10.02	10.8
0.04	0.72	HVO_RS11240	WP_004043582.1	214.16	230.9
0.04	0.89	HVO_RS11525	WP_004043523.1	80.4	86.3
0.04	0.99	HVO_RS21130	CDS	47.15	50.59
0.04	1	HVO_RS11875	WP_004043449.1	21.1	22.7
0.04	0.97	HVO_RS11930	WP_004043437.1	38.56	41.62
0.04	0.89	HVO_RS12080	WP_004041415.1	110.69	118.99
0.04	0.89	HVO_RS12520	WP_004041519.1	80.31	86.28
0.04	0.85	HVO_RS12865	WP_004041587.1	88.47	95.08
0.04	1	HVO_RS12945	WP_004041604.1	27.68	29.84
0.04	0.89	HVO_RS13075	WP_004041624.1	82.62	89.11
0.04	0.61	HVO_RS13680	WP_004041753.1	315	340.08
0.04	0.81	HVO_RS13760	WP_004041768.1	158.52	170.84
0.04	0.76	HVO_RS14105	WP_004041840.1	214.5	230.8
0.04	1	HVO_RS14945	WP_049914809.1	17.47	18.82
0.04	0.95	HVO_RS15115	WP_004042054.1	53.71	57.98
0.04	0.95	HVO_RS15630	WP_144064044.1	53.86	57.88
0.04	0.74	HVO_RS16035	WP_004042244.1	178.47	192.62
0.04	0.7	HVO_RS16390	WP_004042317.1	201.76	217.58
0.04	0.88	HVO_RS16440	WP_004042331.1	77.67	83.64
0.04	0.92	HVO_RS16760	WP_004042465.1	63.76	68.66
0.04	0.94	HVO_RS16955	WP_013035417.1	50.54	54.45
0.04	0.98	HVO_RS17660	WP_004042854.1	39.3	42.37
0.04	0.63	HVO_RS18190	WP_004043034.1	282.15	304.58
0.04	1	HVO_RS18460	WP_004044663.1	5.25	5.66
0.04	0.94	HVO_RS19045	WP_004044833.1	96.17	103.21
0.04	0.83	HVO_RS19095	WP_004044850.1	117.7	126.94
0.04	0.88	HVO_RS19140	WP_004044870.1	105.58	113.89
0.04	0.77	HVO_RS19145	WP_004044872.1	166.18	178.8
0.04	0.99	HVO_RS19240	WP_004044917.1	22.75	24.53
0.04	1	HVO_RS19410	WP_013035671.1	26.11	28.17
0.04	0.65	HVO_RS00365	WP_004041079.1	301.9	325.52
0.04	1	HVO_RS00765	WP_004041381.1	3.74	4.02
0.04	0.98	HVO_RS01305	WP_004041270.1	40.56	43.77
0.04	0.97	HVO_RS01325	CDS	57.12	61.58
0.04	1	HVO_RS02660	WP_004043104.1	6.5	6.97
0.04	0.97	HVO_RS02680	WP_004043108.1	45.09	48.4
0.04	0.83	HVO_RS02930	WP_004043160.1	131.86	141.67
0.04	0.56	HVO_RS03525	WP_004043277.1	461.89	497.35
0.04	0.9	HVO_RS03780	WP_013035146.1	85.29	91.72
0.04	0.43	HVO_RS04240	WP_004040886.1	839.95	904.66
0.03	1	HVO_RS04885	WP_004045041.1	43.81	46.72
0.03	0.94	HVO_RS05510	WP_004045279.1	75.77	80.86
0.03	0.94	HVO_RS05815	WP_004045342.1	111.07	118.38
0.03	1	HVO_RS05910	WP_004045365.1	40.75	43.45
0.03	0.6	HVO_RS06590	WP_004044531.1	613.63	657.2
0.03	0.98	HVO_RS06680	CDS	62.51	66.87
0.03	0.94	HVO_RS06830	WP_004044481.1	122.42	130.96
0.03	1	HVO_RS07210	WP_004044406.1	25.16	26.84
0.03	0.75	HVO_RS07305	WP_004044390.1	324.81	346.52
0.03	1	HVO_RS07405	WP_004044370.1	18.99	20.29
0.03	1	HVO_RS07425	WP_004044366.1	8.21	8.77
0.03	1	HVO_RS07680	WP_004044315.1	7.16	7.68
0.03	0.55	HVO_RS07840	WP_004044283.1	807.54	864.26
0.03	0.91	HVO_RS07910	WP_004044268.1	152.33	162.62
0.03	0.65	HVO_RS08515	WP_004044141.1	639.65	682.37
0.03	0.88	HVO_RS08860	WP_004044070.1	174.45	186.61
0.03	1	HVO_RS09075	WP_004044026.1	52.42	56.12
0.03	0.84	HVO_RS09615	WP_004043918.1	205.36	219.71
0.03	0.86	HVO_RS10150	WP_004043803.1	140.24	150.24
0.03	0.86	HVO_RS10295	WP_004043777.1	154.88	165.44
0.03	1	HVO_RS10545	WP_004043726.1	10.08	10.75
0.03	1	HVO_RS11370	WP_004043555.1	69.26	74.02
0.03	0.83	HVO_RS11485	WP_004043531.1	169.66	181.73
0.03	1	HVO_RS11660	WP_004043493.1	26.86	28.65
0.03	0.98	HVO_RS11665	WP_004043492.1	43.34	46.3
0.03	1	HVO_RS11975	WP_004043428.1	44.14	47.29
0.03	0.59	HVO_RS12105	WP_004041420.1	702.34	750.7
0.03	0.47	HVO_RS12200	WP_004041440.1	1154.74	1235.15
0.03	0.63	HVO_RS12285	WP_004041458.1	474.69	508.69
0.03	0.87	HVO_RS12675	WP_004041550.1	202.82	216.37
0.03	1	HVO_RS12800	WP_004041575.1	43.67	46.57
0.03	0.88	HVO_RS12930	WP_004041601.1	153.17	163.9
0.03	1	HVO_RS20180	CDS	6	6.42
0.03	1	HVO_RS13745	WP_013035242.1	29.05	31.01
0.03	0.95	HVO_RS13935	WP_004041806.1	70	74.84
0.03	0.84	HVO_RS14180	WP_004041855.1	224.67	239.7
0.03	0.59	HVO_RS15225	WP_004042080.1	842.59	899.51
0.03	0.91	HVO_RS15800	WP_004042199.1	133.31	142.34
0.03	0.82	HVO_RS16050	WP_004042247.1	258.72	276.12
0.03	1	HVO_RS16395	WP_004042318.1	69.73	74.66
0.03	0.59	HVO_RS16690	WP_004042436.1	690.52	738.3
0.03	1	HVO_RS17170	WP_004042650.1	31.58	33.78
0.03	0.94	HVO_RS17205	WP_004042661.1	118.63	126.54
0.03	0.87	HVO_RS17475	WP_004042767.1	193.13	206.45
0.03	0.96	HVO_RS17515	WP_004042783.1	65.62	70.08
0.03	0.84	HVO_RS17715	WP_013035562.1	208.21	222.45
0.03	0.91	HVO_RS17725	WP_004042882.1	133.59	142.38
0.03	0.41	HVO_RS17865	WP_004042941.1	1446.19	1548.04
0.03	1	HVO_RS18455	WP_004044662.1	23.93	25.54
0.03	1	HVO_RS18775	WP_004044729.1	21.01	22.42
0.03	0.88	HVO_RS19480	WP_013035721.1	141.56	150.86
0.03	0.69	HVO_RS00370	WP_004041078.1	427.04	456.57
0.03	1	HVO_RS02845	WP_004043144.1	2.18	2.33
0.03	0.96	HVO_RS03575	WP_004043287.1	58.65	62.54
0.03	1	HVO_RS03870	WP_013035120.1	13.25	14.13
0.03	0.99	HVO_RS04280	WP_004040894.1	37.56	40.26
0.03	1	HVO_RS04290	WP_004040896.1	69.22	73.96
0.03	0.9	HVO_RS04495	WP_004040948.1	99.82	107.03
0.02	0.86	HVO_RS05165	WP_004045179.1	274.15	290.81
0.02	0.86	HVO_RS05195	WP_004045193.1	395.73	419.15
0.02	1	HVO_RS05355	WP_004045247.1	71.35	75.97
0.02	0.84	HVO_RS05410	WP_004045258.1	284.6	302.6
0.02	0.99	HVO_RS05600	WP_004045299.1	171.94	182.01
0.02	1	HVO_RS05755	WP_004045330.1	8.69	9.25
0.02	0.89	HVO_RS06070	WP_004044639.1	223.3	237.42
0.02	0.95	HVO_RS06080	WP_004044637.1	114.63	121.64
0.02	0.93	HVO_RS06185	WP_004044616.1	163.22	173.38
0.02	0.81	HVO_RS06255	WP_004044602.1	370.16	393.27
0.02	0.89	HVO_RS06265	WP_004044599.1	230.51	244.85
0.02	1	HVO_RS06280	WP_004044595.1	25.6	27.23
0.02	0.91	HVO_RS06315	WP_004044586.1	143.26	152.44
0.02	0.18	HVO_RS06435	WP_004044564.1	13022.2	13796.3
0.02	1	HVO_RS06835	WP_004044480.1	85.69	90.98
0.02	0.38	HVO_RS07495	WP_004044352.1	6673.95	7061.71
0.02	0.88	HVO_RS07540	WP_004044344.1	212.7	226.36
0.02	0.87	HVO_RS08665	WP_004044110.1	248.44	263.61
0.02	0.8	HVO_RS08725	WP_004044097.1	521.77	553.48
0.02	1	HVO_RS08895	WP_013035317.1	16.86	17.87
0.02	1	HVO_RS08975	WP_004044046.1	73.49	77.93
0.02	1	HVO_RS09260	WP_004043993.1	56.06	59.6
0.02	0.96	HVO_RS09855	WP_004043864.1	83.09	88.37
0.02	1	HVO_RS09930	WP_004043849.1	22.8	24.24
0.02	1	HVO_RS09980	WP_004043839.1	53.73	56.94
0.02	0.76	HVO_RS10085	WP_004043816.1	418.15	444.96
0.02	0.41	HVO_RS10205	WP_013035666.1	2545.15	2708.29
0.02	0.98	HVO_RS10290	WP_004043778.1	127.19	134.78
0.02	0.9	HVO_RS10640	WP_004043706.1	278.86	295.51
0.02	1	HVO_RS10775	WP_004043676.1	57.52	60.98
0.02	1	HVO_RS10975	WP_004043634.1	48.68	51.83
0.02	1	HVO_RS11060	WP_081442885.1	6.6	7
0.02	1	HVO_RS11100	WP_004043609.1	12.19	12.92
0.02	0.74	HVO_RS11320	WP_004043565.1	621.67	660.48
0.02	1	HVO_RS11480	WP_013035385.1	15.74	16.7
0.02	0.5	HVO_RS11705	WP_004043484.1	2391.09	2537.84
0.02	0.82	HVO_RS11720	WP_004043481.1	441.93	469.16
0.02	1	HVO_RS20570	WP_004041411.1	74.81	79.4
0.02	0.79	HVO_RS12825	WP_004041579.1	536.9	569.26
0.02	0.69	HVO_RS13805	WP_004041779.1	1236.92	1309.62
0.02	0.99	HVO_RS13920	WP_004041803.1	73.05	77.7
0.02	1	HVO_RS14300	WP_004041880.1	14.92	15.83
0.02	0.98	HVO_RS14360	WP_004041895.1	113.63	120.62
0.02	1	HVO_RS14800	WP_004041985.1	12	12.7
0.02	0.94	HVO_RS15095	WP_004042045.1	209.27	221.83
0.02	1	HVO_RS15605	WP_013035629.1	121.05	128.28
0.02	1	HVO_RS15750	WP_004042188.1	12.3	13.09
0.02	1	HVO_RS15820	WP_013035534.1	3.39	3.6
0.02	1	HVO_RS16040	WP_013035577.1	44.31	46.98
0.02	0.64	HVO_RS16180	WP_004042273.1	1375.05	1457.9
0.02	0.91	HVO_RS16235	WP_004042284.1	308.12	326.31
0.02	0.83	HVO_RS16340	WP_004042306.1	529.07	560
0.02	0.85	HVO_RS16405	WP_004042321.1	254.16	270.51
0.02	0.95	HVO_RS16730	WP_004042454.1	164.15	174.37
0.02	0.94	HVO_RS16735	WP_004042456.1	226.16	239.47
0.02	1	HVO_RS16830	WP_004042493.1	86.39	91.47
0.02	0.98	HVO_RS16915	WP_004042529.1	63.46	67.25
0.02	1	HVO_RS17215	WP_004042666.1	25.43	26.95
0.02	0.89	HVO_RS17870	WP_004042943.1	230.4	244.86
0.02	0.87	HVO_RS18580	WP_004044687.1	326.65	346.96
0.02	1	HVO_RS18690	WP_004044710.1	59.16	62.7
0.02	0.97	HVO_RS18825	WP_004044750.1	110.48	116.98
0.02	1	HVO_RS20355	CDS	6.81	7.24
0.02	1	HVO_RS00400	WP_004041072.1	34.9	37.15
0.02	0.98	HVO_RS00650	WP_004041022.1	107.68	114.61
0.02	1	HVO_RS00655	WP_013034997.1	57.61	60.94
0.02	1	HVO_RS01235	WP_004041284.1	14.4	15.28
0.02	1	HVO_RS02480	WP_004043070.1	57.65	61.05
0.02	1	HVO_RS03240	WP_004043225.1	1.68	1.78
0.02	1	HVO_RS03675	WP_004043305.1	3.48	3.7
0.02	1	HVO_RS04520	WP_004040953.1	54.13	57.45
0.01	0.99	HVO_RS04935	WP_004045061.1	198.82	209.39
0.01	1	HVO_RS05150	WP_004045172.1	5.94	6.29
0.01	1	HVO_RS05155	WP_004045175.1	76.25	80.45
0.01	0.8	HVO_RS05270	WP_004045222.1	1108.37	1170
0.01	1	HVO_RS05770	WP_004045333.1	64.86	68.57
0.01	1	HVO_RS05995	WP_013035318.1	147.96	156.14
0.01	0.87	HVO_RS06100	WP_004044633.1	518.88	548.27
0.01	0.9	HVO_RS06195	WP_004044614.1	418.21	441.86
0.01	1	HVO_RS06450	WP_004044562.1	10.75	11.32
0.01	1	HVO_RS07370	WP_004044376.1	4.76	5.01
0.01	1	HVO_RS07460	WP_049914898.1	60.92	64.04
0.01	1	HVO_RS07975	WP_004044254.1	134.26	141.2
0.01	0.97	HVO_RS07990	WP_004044251.1	329.51	346.4
0.01	1	HVO_RS08280	WP_004044191.1	2.5	2.63
0.01	0.98	HVO_RS08415	WP_004044162.1	102.28	108.11
0.01	0.85	HVO_RS08430	WP_004044159.1	1279.23	1347.39
0.01	1	HVO_RS08675	WP_004044108.1	137.98	145.76
0.01	1	HVO_RS08785	WP_171810348.1	116.15	122.49
0.01	0.99	HVO_RS08790	WP_013035478.1	148.43	156.28
0.01	0.87	HVO_RS08830	WP_004044075.1	446.66	472.37
0.01	1	HVO_RS09035	WP_004044034.1	102.24	107.76
0.01	1	HVO_RS09265	WP_004043992.1	69.07	72.9
0.01	1	HVO_RS09955	WP_004043844.1	43.59	45.9
0.01	1	HVO_RS09970	WP_004043841.1	21.89	23.11
0.01	1	HVO_RS20905	WP_013035237.1	41.79	44.11
0.01	1	HVO_RS10310	WP_004043774.1	35.81	37.79
0.01	1	HVO_RS10405	WP_004043754.1	203.86	214.44
0.01	0.98	HVO_RS10525	WP_004043730.1	251.58	265.18
0.01	1	HVO_RS10945	WP_004043640.1	22.5	23.78
0.01	1	HVO_RS11410	WP_004043547.1	294.45	309.32
0.01	1	HVO_RS11605	WP_004043503.1	23.18	24.39
0.01	1	HVO_RS11790	WP_004043466.1	100.18	105.73
0.01	1	HVO_RS11830	WP_004043458.1	33.08	34.97
0.01	1	HVO_RS12645	WP_004041544.1	113.57	119.29
0.01	1	HVO_RS13185	WP_004041646.1	40.3	42.43
0.01	1	HVO_RS13395	WP_004041694.1	30.37	32
0.01	1	HVO_RS14100	WP_004041839.1	58.04	61.2
0.01	0.95	HVO_RS14205	WP_004041861.1	382.27	402.14
0.01	1	HVO_RS14370	WP_004041897.1	286.01	300.69
0.01	1	HVO_RS14710	WP_004041965.1	105.9	111.63
0.01	1	HVO_RS14730	WP_081442898.1	9.85	10.39
0.01	1	HVO_RS15015	WP_004042029.1	3.96	4.18
0.01	1	HVO_RS15795	WP_013035522.1	36.71	38.65
0.01	0.98	HVO_RS16055	WP_004042248.1	104.17	110.11
0.01	0.84	HVO_RS16125	WP_004042262.1	1837.63	1932.94
0.01	0.99	HVO_RS16635	WP_004042417.1	161.95	171.01
0.01	1	HVO_RS16770	WP_004042470.1	67.48	71.03
0.01	1	HVO_RS17185	WP_004042655.1	23.72	25.06
0.01	0.98	HVO_RS17460	WP_004042764.1	160.95	170.22
0.01	1	HVO_RS17615	WP_004042832.1	52.77	55.49
0.01	1	HVO_RS19050	WP_004044834.1	252.72	265.96
0.01	1	HVO_RS20350	WP_144064059.1	86.59	91.31
0.01	1	HVO_RS19470	WP_013035723.1	22.72	23.99
0.01	0.89	HVO_RS00300	WP_004041092.1	643.95	678.96
0.01	1	HVO_RS00450	WP_004041062.1	23.05	24.32
0.01	1	HVO_RS01250	WP_004041281.1	10.53	11.13
0.01	1	HVO_RS01990	WP_004043411.1	0.24	0.25
0.01	1	HVO_RS03085	WP_013035094.1	4.5	4.75
0.01	0.99	HVO_RS03285	WP_049914851.1	166.55	175.43
0.01	1	HVO_RS03295	WP_004043236.1	12.94	13.68
0.01	0.95	HVO_RS03710	WP_004062178.1	234.71	248.06
0.01	1	HVO_RS03755	WP_049914751.1	65.97	69.32
0.01	1	HVO_RS20020	WP_004041394.1	33.37	35.25
0.01	1	HVO_RS04075	WP_004040852.1	27.85	29.37
0	1	HVO_RS05280	WP_004045233.1	71.81	75.42
0	1	HVO_RS05535	WP_004045284.1	107.67	112.91
0	0.99	HVO_RS05560	WP_004045289.1	948.42	994.47
0	1	HVO_RS05605	WP_004045300.1	325.05	340.86
0	1	HVO_RS05640	WP_004045307.1	93.6	97.76
0	1	HVO_RS05665	WP_004045312.1	43.04	45.18
0	1	HVO_RS05850	WP_004065483.1	63.64	66.43
0	1	HVO_RS06065	WP_004044640.1	177.16	185.21
0	1	HVO_RS06325	WP_004044584.1	101.88	106.84
0	1	HVO_RS06355	WP_004044578.1	32.57	34.17
0	1	HVO_RS06430	WP_004044565.1	102.35	107.36
0	1	HVO_RS06665	WP_004044516.1	57.68	60.33
0	1	HVO_RS06715	WP_004044504.1	142.75	149.86
0	1	HVO_RS06770	WP_004044493.1	70.89	74.42
0	1	HVO_RS07190	WP_004044409.1	21.44	22.51
0	1	HVO_RS07770	WP_004044298.1	66.79	69.74
0	1	HVO_RS07935	WP_004044262.1	40.07	41.87
0	1	HVO_RS08220	WP_013035638.1	226.18	236.19
0	1	HVO_RS08325	WP_004044182.1	54.46	56.92
0	1	HVO_RS08640	WP_004044115.1	25.74	27
0	1	HVO_RS08865	WP_004044069.1	124.14	129.69
0	1	HVO_RS09275	WP_004043990.1	10.91	11.41
0	1	HVO_RS09560	WP_013035258.1	201.48	211.12
0	1	HVO_RS09575	WP_004043926.1	201.41	210.6
0	1	HVO_RS20925	WP_161606682.1	21.94	22.98
0	1	HVO_RS11120	WP_004043605.1	47.9	50.2
0	1	HVO_RS11130	WP_013035559.1	83.42	87.38
0	1	HVO_RS11255	WP_004043579.1	112.32	117.43
0	1	HVO_RS11510	WP_004043526.1	321.09	336.35
0	1	HVO_RS11715	WP_004043482.1	287.84	300.65
0	1	HVO_RS11960	WP_004043431.1	81.43	84.95
0	1	HVO_RS11970	WP_004043429.1	77.56	81.16
0	1	HVO_RS12220	WP_004041444.1	77.26	81.11
0	1	HVO_RS12310	WP_004041465.1	114.11	119.83
0	1	HVO_RS12400	WP_004041494.1	72.91	76.17
0	1	HVO_RS12850	WP_004041584.1	59.9	62.69
0	1	HVO_RS13230	WP_004041655.1	8.3	8.71
0	1	HVO_RS13255	WP_004041660.1	8.62	9.05
0	1	HVO_RS13360	WP_004041687.1	97.59	102.14
0	1	HVO_RS13445	WP_004041704.1	98.9	103.86
0	1	HVO_RS13690	WP_004041756.1	541.45	567.06
0	1	HVO_RS13925	WP_004041804.1	103.88	109
0	1	HVO_RS13945	WP_004041808.1	59.09	61.71
0	1	HVO_RS13950	WP_004041809.1	73.18	76.76
0	1	HVO_RS14165	WP_004041852.1	244.43	256.58
0	1	HVO_RS14170	WP_004041853.1	76.36	79.66
0	1	HVO_RS14400	WP_004041903.1	256.67	267.83
0	1	HVO_RS14460	WP_004041915.1	309.05	324.1
0	1	HVO_RS21025	WP_004041973.1	0	0
0	1	HVO_RS20600	CDS	3.81	3.99
0	1	HVO_RS14835	WP_004041992.1	13.56	14.23
0	1	HVO_RS15125	WP_004042059.1	72.52	75.92
0	0.98	HVO_RS15305	WP_004042096.1	1956.11	2043.9
0	1	HVO_RS15480	WP_004042131.1	562.59	589.2
0	1	HVO_RS15955	WP_004042228.1	40.1	41.97
0	1	HVO_RS16275	WP_004042293.1	786.92	824.72
0	1	HVO_RS16595	WP_004042398.1	108.04	113.09
0	1	HVO_RS16755	WP_004042463.1	47.85	50.08
0	1	HVO_RS16795	WP_004042482.1	103.15	108.24
0	1	HVO_RS16805	WP_004042484.1	77.67	81.45
0	1	HVO_RS17175	WP_004042652.1	157.1	164.36
0	1	HVO_RS17325	WP_004042712.1	132.49	138.98
0	1	HVO_RS17335	WP_004042717.1	48.09	50.38
0	1	HVO_RS17730	WP_004042883.1	472.12	492.98
0	1	HVO_RS17735	WP_004042885.1	274.39	286.45
0	0.99	HVO_RS17755	WP_004042892.1	291.24	305.64
0	1	HVO_RS17955	WP_004042976.1	78.82	82.37
0	1	HVO_RS17970	WP_004042983.1	152.44	159.52
0	1	HVO_RS18515	WP_004044673.1	126.86	132.64
0	1	HVO_RS18525	WP_004044675.1	133.11	139.08
0	1	HVO_RS18735	WP_004044719.1	350.34	367.65
0	1	HVO_RS18975	WP_004044803.1	263.36	275.28
0	1	HVO_RS20325	CDS	45.06	47.32
0	1	HVO_RS00585	WP_004041035.1	0	0
0	1	HVO_RS01255	WP_004041280.1	9.47	9.89
0	1	HVO_RS01720	WP_004041182.1	157.27	164.69
0	1	HVO_RS19715	CDS	0	0
0	1	HVO_RS20740	WP_004043422.1	0	0
0	1	HVO_RS01940	WP_004043421.1	0	0
0	1	HVO_RS01945	WP_004043420.1	0	0
0	1	HVO_RS20460	WP_144064018.1	0	0
0	1	HVO_RS01955	WP_004043418.1	0	0
0	1	HVO_RS01960	WP_004043417.1	0	0
0	1	HVO_RS01965	WP_004043416.1	0	0
0	1	HVO_RS01970	WP_004043415.1	0	0
0	1	HVO_RS01975	WP_004043414.1	0	0
0	1	HVO_RS01980	WP_004043413.1	0	0
0	1	HVO_RS20745	WP_171810342.1	0	0
0	1	HVO_RS01995	WP_004043410.1	0	0
0	1	HVO_RS02000	WP_049914868.1	0	0
0	1	HVO_RS02005	WP_004043408.1	0	0
0	1	HVO_RS02010	WP_004043407.1	0	0
0	1	HVO_RS02015	WP_004043406.1	0	0
0	1	HVO_RS02020	WP_004043405.1	0	0
[truncated: 1,981 more rows]

## Sheet: Xylose - Upregulated
Differential Expression Log2 Ratio	Differential Expression p-value	locus_tag	Name	1_cab_S60_R_001 - TPM	4_xylose_S63_R_001 - TPM
10	0	HVO_RS00160	WP_004041120.1	0.14	152.7
9.75	0	HVO_RS00125	WP_004061785.1	1.44	1306.24
9.52	0	HVO_RS00130	WP_004041126.1	1.49	1149.28
9.32	0	HVO_RS00150	WP_004041122.1	0.58	392.04
9.1	0	HVO_RS00170	WP_004041118.1	0.23	133.21
8.79	0	HVO_RS00165	WP_004041119.1	0.24	111.52
8.71	0	HVO_RS00175	WP_004041117.1	0.23	101.17
7.88	0	HVO_RS00180	WP_004041116.1	3.79	937.79
7.2	0	HVO_RS00185	WP_004041115.1	4.44	687.72
7.03	0	HVO_RS01140	WP_004041304.1	1.17	161.02
6.77	0	HVO_RS00155	WP_004041121.1	2.17	249.44
5.96	0	HVO_RS01145	WP_004041303.1	25.39	1659.1
5.94	0	HVO_RS01130	WP_004041306.1	16.36	1055.83
5.92	0	HVO_RS01115	WP_013034948.1	26.08	1665.92
5.89	0	HVO_RS01135	WP_004041305.1	5.56	347.35
5.8	0	HVO_RS01120	WP_004041308.1	23.65	1389.96
5.78	0	HVO_RS00140	WP_004041124.1	4.01	232.25
5.71	0	HVO_RS01125	WP_006600104.1	20.01	1099.29
5.61	0	HVO_RS00115	WP_004041129.1	11.77	604.78
4.82	0	HVO_RS00120	WP_004041128.1	28.66	852.95
4.24	0	HVO_RS00145	WP_004041123.1	9.39	186.21
3.8	0	HVO_RS00135	WP_004041125.1	23.02	337.29
3.2	3.2e-15	HVO_RS01155	WP_004041301.1	4.54	43.73
3.1	0.029	HVO_RS01680	WP_004041193.1	0.57	5.19
2.67	1.2e-05	HVO_RS01575	WP_004041214.1	2.84	19
2.54	0.047	HVO_RS01640	WP_004041201.1	0.82	5.02
2.52	0.011	HVO_RS01670	WP_004041195.1	1.26	7.59
2.2	0.0072	HVO_RS14795	WP_013035533.1	2.22	10.72
2.1	0.001	HVO_RS14820	WP_004041989.1	3.57	16.12
2.01	6.4e-06	HVO_RS01660	WP_004041197.1	6.66	28.18
1.97	0.014	HVO_RS14825	WP_004041990.1	2.78	11.43
1.92	0.043	HVO_RS14815	WP_004041988.1	2.21	8.79
1.82	2.5e-12	HVO_RS00220	WP_004041108.1	20.95	77.51
1.6	0.00049	HVO_RS02405	WP_004062180.1	8	25.58
1.59	0.0093	HVO_RS21140	WP_215490485.1	4.89	15.47
1.54	6.6e-05	HVO_RS00200	WP_004041112.1	10.53	32.2
1.49	0.00033	HVO_RS01605	WP_004041208.1	10.11	29.81
1.45	4.3e-05	HVO_RS00210	WP_004041110.1	13.74	39.5
1.39	1.8e-20	HVO_RS20875	WP_004044179.1	76.23	210.22
1.37	7.1e-06	HVO_RS00215	WP_004041109.1	18.55	50.49
1.36	0.0012	HVO_RS00205	WP_004041111.1	10.27	27.79
1.34	0.00014	HVO_RS14810	WP_004041987.1	13.85	36.99
1.28	0.002	HVO_RS01040	WP_004041324.1	11.24	28.66
1.23	0.0041	HVO_RS00195	WP_004041113.1	10.44	25.77
1.2	0	HVO_RS04705	WP_013035036.1	268.45	647.81
1.17	0.035	HVO_RS20190	WP_081442889.1	7.45	17.69
1.16	0.0079	HVO_RS10385	WP_004043758.1	10.27	24.12
1.16	0.00036	HVO_RS14415	WP_004041906.1	18.24	42.97
1.16	0.0012	HVO_RS01070	WP_004041318.1	15.25	35.78
1.15	0.005	HVO_RS01150	WP_013034990.1	12.53	29.25
1.14	2.5e-05	HVO_RS04680	WP_004040985.1	25.36	58.94
1.12	0.0069	HVO_RS20680	CDS	12.48	28.52
1.1	8.4e-06	HVO_RS16220	WP_013035537.1	32.77	73.67
1.08	1.3e-05	HVO_RS01215	WP_004041288.1	30.75	68.51
1.06	2.1e-07	HVO_RS20615	WP_013035453.1	47.41	103.89
1.01	1.4e-14	HVO_RS11650	WP_004043495.1	117.31	248.02
1	0.044	HVO_RS01050	WP_013034991.1	9.23	19.44
1	0.0078	HVO_RS03340	WP_004043245.1	14.09	29.57

## Sheet: Xylose - Downregulated
Differential Expression Log2 Ratio	Differential Expression p-value	locus_tag	Name	1_cab_S60_R_001 - TPM	4_xylose_S63_R_001 - TPM
-0.95	5.7e-17	HVO_RS14920	WP_004042010.1	330.09	179.27
-0.95	0.029	HVO_RS18545	WP_004044679.1	25.19	13.7
-0.96	2.7e-07	HVO_RS11440	WP_004043540.1	119.69	64.78
-0.96	3.7e-16	HVO_RS00360	WP_004041080.1	306.53	165.97
-0.96	0.044	HVO_RS03110	WP_013035206.1	20.62	11.11
-0.97	0.045	HVO_RS21085	WP_161606679.1	20.21	10.85
-1.01	0	HVO_RS04245	WP_004040887.1	583.05	304.24
-1.07	0	HVO_RS04240	WP_004040886.1	839.95	421.16
-1.09	0.0059	HVO_RS14895	WP_004042005.1	27.68	13.65
-1.09	4.3e-10	HVO_RS14915	WP_004042009.1	143.39	70.72
-1.1	1.3e-19	HVO_RS00365	WP_004041079.1	301.9	147.84
-1.15	0	HVO_RS04250	WP_004040888.1	670.89	318.96
-1.3	1.6e-07	HVO_RS14905	WP_004042007.1	76.4	32.74
-1.38	6.3e-11	HVO_RS14910	WP_004042008.1	108.9	44.1
-1.42	4.4e-08	HVO_RS14900	WP_004042006.1	74.16	29.23

## Sheet: Maltose - Upregulated
Differential Expression Log2 Ratio	Differential Expression p-value	locus_tag	Name	1_cab_S60_R_001 - TPM	3_maltose_S62_R_001 - TPM
5.23	0	HVO_RS07410	WP_004044369.1	15.63	655.47
4.59	0	HVO_RS07405	WP_004044370.1	18.99	509.1
4.28	0	HVO_RS07420	WP_004044367.1	5.68	122.98
3.97	0	HVO_RS07400	WP_004044371.1	21.74	379.13
3.47	0	HVO_RS07415	WP_004044368.1	17.77	220.12
2.34	1.3e-09	HVO_RS07425	WP_004044366.1	8.21	46.44
2	5.6e-08	HVO_RS00195	WP_004041113.1	10.44	46.42
2	3.2e-08	HVO_RS00200	WP_004041112.1	10.53	46.92
1.76	2e-07	HVO_RS00210	WP_004041110.1	13.74	51.97
1.75	0	HVO_RS07010	WP_013035627.1	290.95	1091.66
1.71	0	HVO_RS14990	WP_004042023.1	88.89	323.64
1.68	1.1e-08	HVO_RS00215	WP_004041109.1	18.55	66.44
1.67	1.2e-09	HVO_RS00220	WP_004041108.1	20.95	74.38
1.59	8.8e-08	HVO_RS09005	WP_004044040.1	18.88	63.54
1.58	5.2e-21	HVO_RS21040	WP_155821732.1	59.33	198.26
1.58	0.0001	HVO_RS00205	WP_004041111.1	10.27	34.14
1.48	1.3e-16	HVO_RS17695	WP_004042869.1	53.92	168.09
1.39	0	HVO_RS11680	WP_004043489.1	469.97	1370.74
1.34	0.01	HVO_RS02405	WP_004062180.1	8	22.58
1.31	0.0074	HVO_RS00575	WP_004041037.1	8.36	23.14
1.27	1.4e-23	HVO_RS04875	WP_004045037.1	120.39	322.59
1.26	1.9e-06	HVO_RS14895	WP_004042005.1	27.68	73.84
1.24	6.3e-05	HVO_RS02545	WP_004043082.1	21.35	56.11
1.22	0	HVO_RS17715	WP_013035562.1	208.21	538.97
1.19	1.5e-18	HVO_RS03265	WP_004043230.1	107.03	272.63
1.15	2.3e-16	HVO_RS03260	WP_171810344.1	102.98	254.63
1.13	0	HVO_RS06900	WP_004044465.1	238	578.95
1.13	1.7e-09	HVO_RS09030	WP_004044035.1	57.39	139.53
1.11	9e-20	HVO_RS12745	WP_004041563.1	136.57	329.47
1.11	1.1e-10	HVO_RS02560	WP_013035165.1	68.52	164.59
1.1	8.4e-15	HVO_RS09035	WP_004044034.1	102.24	244.03
1.08	1.7e-05	HVO_RS01865	WP_004050867.1	32.35	76.06
1.07	0.014	HVO_RS09290	WP_004043986.1	11.2	26.18
1.06	1.8e-22	HVO_RS14010	WP_004041821.1	178.98	414.87
1.05	2.3e-16	HVO_RS11290	WP_004043571.1	129.31	298.05
1.05	0.0077	HVO_RS14810	WP_004041987.1	13.85	32.03
1.04	1.9e-09	HVO_RS17710	WP_206536756.1	70.53	161.26
1.03	0.012	HVO_RS10590	WP_004043717.1	12.95	29.41
1.03	0	HVO_RS11250	WP_004043580.1	265.49	603.72
1.02	0	HVO_RS05135	WP_004045161.1	264.38	596.81
1	4.8e-17	HVO_RS10520	WP_013035369.1	151.35	337.65
1	5.5e-10	HVO_RS17705	WP_004042875.1	82.89	184.17

## Sheet: Maltose - Downregulated
Differential Expression Log2 Ratio	Differential Expression p-value	locus_tag	Name	1_cab_S60_R_001 - TPM	3_maltose_S62_R_001 - TPM
-1.01	1.5e-07	HVO_RS14470	WP_004041917.1	121.61	67.25
-1.03	0	HVO_RS17045	WP_004042603.1	4282.26	2337.76
-1.08	1.6e-06	HVO_RS09720	WP_004043894.1	91.55	48.39
-1.09	0.0034	HVO_RS07125	WP_004044422.1	33.68	17.68
-1.17	0	HVO_RS11720	WP_004043481.1	441.93	218.32
-1.18	5.1e-12	HVO_RS09250	WP_004043995.1	165.38	81.5
-1.18	0	HVO_RS10215	WP_004043791.1	1158.34	570.27
-1.21	4.9e-24	HVO_RS17780	WP_004042901.1	334.06	160.5
-1.23	2.8e-23	HVO_RS16320	WP_004042302.1	317.79	151.35
-1.23	1.6e-10	HVO_RS18560	WP_004044682.1	130.52	62.17
-1.25	0	HVO_RS06645	WP_004044520.1	527.92	246.68
-1.25	1.4e-18	HVO_RS17775	WP_004042900.1	242.16	113.84
-1.26	8e-11	HVO_RS06310	WP_004044587.1	128.57	59.67
-1.31	0	HVO_RS10820	WP_004043665.1	618.53	278.13
-1.38	0	HVO_RS17850	WP_004042925.1	413.01	177.36
-1.46	1.6e-20	HVO_RS07815	WP_004044289.1	210.38	84.93
-1.46	0.00024	HVO_RS09915	WP_004043852.1	33.92	13.74
-1.55	0	HVO_RS12180	WP_004041435.1	270.68	102.88
-1.64	1.3e-19	HVO_RS09905	WP_004043854.1	168.71	60.49
-1.7	0.013	HVO_RS20620	WP_144064046.1	14.91	5.12
-1.77	0	HVO_RS09910	WP_004043853.1	374.73	122.22
-1.77	0	HVO_RS15250	WP_004042085.1	264.02	86.02
-1.84	0	HVO_RS15510	WP_004042137.1	223.26	69.57
-1.85	1.3e-13	HVO_RS15245	WP_004042084.1	93.06	28.77
-1.85	0	HVO_RS18555	WP_004044681.1	359.48	111
-1.9	0	HVO_RS09725	WP_004043893.1	392.4	116.92
-1.9	0	HVO_RS15225	WP_004042080.1	842.59	251.75
-1.9	0	HVO_RS15230	WP_004042081.1	666.13	198.24
-2.02	0	HVO_RS09380	WP_004043966.1	922.16	254.12
-2.02	0	HVO_RS12665	WP_004041548.1	519.4	142.63
-2.14	0	HVO_RS09375	WP_004043967.1	760.92	192.34
-2.33	0	HVO_RS04755	WP_004044970.1	189.24	41.85
-2.33	0	HVO_RS06315	WP_004044586.1	143.26	31.79
-2.4	0	HVO_RS06640	WP_004044521.1	883.9	186.5
[truncated: 9 more rows]

## Sheet: Arabinose - Upregulated
Differential Expression Log2 Ratio	Differential Expression p-value	locus_tag	Name	1_cab_S60_R_001 - TPM	5_arabinose_S64_R_001 - TPM
[truncated: 45 more rows]

[truncated: 2 more sheets: Arabinose - Downregulated, IPTG - Downregulated]
